# Supplementary material for: Gene Set Enrichment Analysis of Interaction Networks Weighted by Node Centrality
Source: Front Genet. 2021 Feb 24;12:577623. doi: 10.3389/fgene.2021.577623 (PMC7943873; doi:10.3389/fgene.2021.577623)
Supplement: Supplementary file 1 [file Data_Sheet_1.ZIP]

Archive with 10 entries (10 files):
- enriched_geneset_wsc_topsets_wg_result1608311829.txt
- goslim_summary_wg_result1608311829_mf.txt
- enrichment_results_wg_result1608311829.txt
- interestingID_mappingTable_wg_result1608311829.txt
- enriched_geneset_ap_clusters_wg_result1608311829.txt
- goslim_summary_wg_result1608311829_bp.txt
- interestingID_unmappedList_wg_result1608311829.txt
- Report_wg_result1608311829.html
- goslim_summary_wg_result1608311829_cc.txt
- goslim_summary_wg_result1608311829.png
