# Supplementary material for: Gene Set Enrichment Analysis of Interaction Networks Weighted by Node Centrality
Source: Front Genet. 2021 Feb 24;12:577623. doi: 10.3389/fgene.2021.577623 (PMC7943873; doi:10.3389/fgene.2021.577623)
Supplement: Supplementary file 1 [file Data_Sheet_1.ZIP › enriched_geneset_wsc_topsets_wg_result1608311829.txt]

# Coverage: 0.922829581993569
R-HSA-168256
R-HSA-74160
R-HSA-1266738
R-HSA-5653656
R-HSA-8953854
R-HSA-1640170
R-HSA-1643685
R-HSA-72766
R-HSA-1852241
R-HSA-5688426
