# Supplementary material for: Gene Set Enrichment Analysis of Interaction Networks Weighted by Node Centrality
Source: Front Genet. 2021 Feb 24;12:577623. doi: 10.3389/fgene.2021.577623 (PMC7943873; doi:10.3389/fgene.2021.577623)
Supplement: Supplementary file 1 [file Data_Sheet_1.ZIP › goslim_summary_wg_result1608311829_mf.txt]

GO:0005515	protein binding	6341
GO:0043167	ion binding	2773
GO:0003676	nucleic acid binding	2262
GO:0000166	nucleotide binding	1188
GO:0016740	transferase activity	1182
GO:0016787	hydrolase activity	1169
GO:0030234	enzyme regulator activity	567
GO:0005198	structural molecule activity	468
GO:0005215	transporter activity	382
GO:0003682	chromatin binding	352
GO:0060089	molecular transducer activity	345
GO:0008289	lipid binding	319
GO:0060090	molecular adaptor activity	137
GO:0030246	carbohydrate binding	82
GO:0009055	electron transfer activity	47
GO:0045182	translation regulator activity	37
GO:0016209	antioxidant activity	32
GO:0031386	protein tag	9
GO:0019825	oxygen binding	6
