# Supplementary material for: Gene Set Enrichment Analysis of Interaction Networks Weighted by Node Centrality
Source: Front Genet. 2021 Feb 24;12:577623. doi: 10.3389/fgene.2021.577623 (PMC7943873; doi:10.3389/fgene.2021.577623)
Supplement: Supplementary file 1 [file Data_Sheet_1.ZIP › enrichment_results_wg_result1608311829.txt]

geneSet	description	link	size	overlap	expect	enrichmentRatio	pValue	FDR	overlapId	userId
R-HSA-168256	Immune System	http://reactome.org/PathwayBrowser/#/R-HSA-168256	1997	1121	943.9056192551881	1.187618737649377	0	0	1;10000;10006;10010;10043;100507436;10075;10092;10093;10094;10095;10096;10097;10107;10109;10112;10120;10121;10134;10152;10159;10163;10193;10197;102;10213;1026;10273;10293;103;10324;10326;10333;10376;10381;10382;10383;10385;10393;10410;10422;10425;10427;10450;10454;10458;10462;10477;10484;10487;10493;1052;10533;10538;10540;10549;10552;10555;10562;10576;10612;10616;1062;10621;10623;10671;10673;1069…	JUN;GRB2;TRAF2;YWHAZ;UNC93B1;REL;LAMP1;PIN1;FLNA;CTNNB1;EP300;POLR1C;NFKB1;UBE3A;RELA;TANK;SOD1;FOS;DYNLL1;SMAD3;ABL1;CLTC;UBE2N;AKT1;HNRNPF;CDC23;PTPN1;PSMC5;UBE2V1;STUB1;PSMC3;SIAH1;CRKL;TNF;MAPK9;CEP290;PSMA3;PSMC1;TRAF6;LAMP2;KIF5B;TP53;PSEN1;PTK2;GSTP1;MAPK8;KIF11;PRKACA;CDC27;CASP8;BAIAP2;HSP90AB1;TNFAIP3;FPR2;SNAP29;LNX1;PRKACB;SDCBP;CASP3;TRAF3;C5AR2;JUNB;FASLG;CREBBP;TUBB3;FADD;VCAM1;CD7…
R-HSA-74160	Gene expression (Transcription)	http://reactome.org/PathwayBrowser/#/R-HSA-74160	1429	888	675.4337155311285	1.3147107992702431	0	0	10000;10001;10013;10018;10025;100506658;10062;10111;10127;10128;10138;10155;10168;1017;10189;1019;10197;1020;1021;10212;10213;1022;1024;1025;10250;1026;1027;10273;10284;1029;1030;10302;10325;10370;10397;10398;10413;10419;10432;10498;10514;10524;10526;10542;10569;10621;10623;10762;10769;10781;10794;10848;10849;10891;10898;10919;10921;10971;10978;11022;11051;11059;1107;11073;1108;11091;11105;1111;1…	ESR1;JUN;YWHAG;PCNA;YWHAH;YWHAZ;GSK3B;PIN1;CTNNB1;EP300;POLR1C;NPM1;FOS;SMAD3;ABL1;CSNK2A2;YWHAE;SUV39H1;AKT1;CDK1;EZH2;SMAD2;PTPN1;PSMC5;TCF7L2;AXIN1;WDR5;STUB1;PSMC3;DAXX;EHMT2;DICER1;CDC73;RB1;MED4;PSMA3;TFAP2A;PSMC1;RPA2;SNW1;NR4A1;TBP;TP53;CCNA2;POLR1A;PRKACA;FAS;RAD51D;JUNB;ESR2;CREBBP;EGFR;RAD51;PSMC2;KMT2B;CDKN2A;SP1;YWHAQ;BMI1;CDKN1A;FBXW7;MYC;TAF1D;RFC3;NUP54;CSNK2A1;MED26;SMARCD1;YWHAB…
R-HSA-73857	RNA Polymerase II Transcription	http://reactome.org/PathwayBrowser/#/R-HSA-73857	1292	783	610.6790486117692	1.2821792425660594	0	0	10000;10001;10013;10018;10025;100506658;10062;10111;10127;10128;10138;10155;10168;1017;10189;1019;10197;1020;1021;10212;10213;1022;1024;1025;10250;1026;1027;10273;1029;1030;10302;10325;10370;10397;10398;10413;10419;10432;10498;10524;10542;10569;10769;10781;10794;10848;10891;10898;10919;10921;10971;10978;11051;11059;1107;11073;1108;11091;11105;1111;11198;11200;1121;112858;112950;11335;11338;122809…	ESR1;JUN;YWHAG;PCNA;YWHAH;YWHAZ;GSK3B;PIN1;CTNNB1;EP300;NPM1;FOS;SMAD3;ABL1;CSNK2A2;YWHAE;AKT1;CDK1;EZH2;SMAD2;PTPN1;PSMC5;TCF7L2;AXIN1;WDR5;STUB1;PSMC3;DAXX;EHMT2;CDC73;RB1;MED4;PSMA3;TFAP2A;PSMC1;RPA2;SNW1;NR4A1;TBP;TP53;CCNA2;PRKACA;FAS;RAD51D;JUNB;ESR2;CREBBP;EGFR;RAD51;PSMC2;KMT2B;CDKN2A;SP1;YWHAQ;BMI1;CDKN1A;FBXW7;MYC;RFC3;CSNK2A1;MED26;SMARCD1;YWHAB;UBC;PTEN;EHMT1;KMT2A;POLR2E;UBE2I;GTF2B;…
R-HSA-212436	Generic Transcription Pathway	http://reactome.org/PathwayBrowser/#/R-HSA-212436	1169	690	552.541646925045	1.2487746468341814	0	0	10000;10001;10013;10018;10025;100506658;10062;10111;10127;10128;10138;10155;10168;1017;1019;10197;1020;1021;10213;1022;1024;1025;1026;1027;10273;1029;1030;10325;10370;10397;10398;10413;10419;10432;10498;10524;10542;10769;10781;10794;10848;10891;10919;10971;11059;1107;11073;1108;11091;11105;1111;11198;11200;1121;112858;112950;11335;122809;126068;126070;126375;126382;1277;1327;1329;133383;1337;1337…	ESR1;JUN;YWHAG;PCNA;YWHAH;YWHAZ;GSK3B;PIN1;CTNNB1;EP300;NPM1;FOS;SMAD3;ABL1;CSNK2A2;YWHAE;AKT1;CDK1;EZH2;SMAD2;PTPN1;PSMC5;TCF7L2;AXIN1;WDR5;STUB1;PSMC3;DAXX;EHMT2;RB1;MED4;PSMA3;TFAP2A;PSMC1;RPA2;SNW1;NR4A1;TBP;TP53;CCNA2;PRKACA;FAS;RAD51D;JUNB;ESR2;CREBBP;EGFR;RAD51;PSMC2;KMT2B;CDKN2A;SP1;YWHAQ;BMI1;CDKN1A;FBXW7;MYC;RFC3;CSNK2A1;MED26;SMARCD1;YWHAB;UBC;PTEN;EHMT1;KMT2A;POLR2E;UBE2I;MDM2;SKP1;ME…
R-HSA-1266738	Developmental Biology	http://reactome.org/PathwayBrowser/#/R-HSA-1266738	1074	670	507.63877570359136	1.3198361355894743	0	0	1000;10000;10001;10025;10048;10092;10093;10094;10095;10096;10097;10109;1019;10197;102;1020;10213;1024;10298;10369;10376;10381;10382;10383;103910;10398;1041;10486;10487;10498;10499;1050;1051;1052;10552;10570;10589;10627;10664;1072;10752;10818;10891;10921;11091;11187;11224;112755;112950;1173;1175;1211;1212;1213;125115;1272;1289;1292;1298;1385;1387;1400;140807;1432;144501;1457;1459;1460;147409;1495;…	JUN;GRB2;GSK3B;TCF4;CTNNB1;EP300;NFKB1;RELA;EZR;SMAD3;ABL1;CSNK2A2;CLTC;AKT1;EZH2;SMAD2;PSMC5;WDR5;PSMC3;SIAH1;RPL23;TNF;MED4;RPS2;PSMA3;PSMC1;SNW1;PSEN1;PTK2;RPS3;MAPK8;PRKACA;DAG1;HSP90AB1;MYH11;PRKACB;SDCBP;CREBBP;TUBB3;EGFR;PSMC2;HSPA8;TUBA1A;ANK3;RPL11;ACTR3;PAK1;PRDM14;PIK3R1;STAT3;CSNK2A1;MED26;RPL5;EPHA4;TUBA4A;ARPC5;FYN;UBC;POLR2E;MED14;CDC42;PRKCA;MED24;MAPK14;RAC1;ACTB;MYL6;MED17;MYL12…
R-HSA-1643685	Disease	http://reactome.org/PathwayBrowser/#/R-HSA-1643685	1054	643	498.1855396569696	1.2906837891014336	0	0	10000;10013;10014;10015;10018;10020;10142;10195;10197;102;1020;10213;1022;1024;1025;10254;1026;1027;10333;10418;10533;10559;10585;10613;10762;1080;10818;10898;10956;10999;1104;11052;11064;11116;11140;11160;11168;11198;11224;112755;11285;114609;1147;1173;1175;118429;1211;1213;1244;127833;128866;129401;138474;1385;1387;139285;142678;1445;1452;1464;148022;1487;1488;1499;1500;1523;153090;155382;160;1…	ESR1;JUN;GRB2;GOLGA2;UNC93B1;GSK3B;CTNNB1;EP300;NPM1;NFKB1;RELA;APC;ADAMTSL4;SMAD3;CLTC;YWHAE;AKT1;SMAD2;PSMC5;TCF7L2;AXIN1;PSMC3;RPL23;RPS2;PSMA3;PSMC1;SNW1;NR4A1;TBP;PSEN1;CSNK1A1;FGFR1OP;RPS3;PRKACA;DAG1;HSP90AB1;TRAF3;FASLG;ESR2;CREBBP;AP3B1;HGS;EGFR;LRP6;PSMC2;FN1;APP;MYD88;SLC25A6;RPL11;CDC37;PIK3R1;CDKN1A;FBXW7;STAT3;MYC;NUP54;RPL5;YWHAB;FYN;UBC;PTEN;POLR2E;GTF2B;MDM2;SKP1;NFKB2;IQGAP1;RAC…
R-HSA-1280218	Adaptive Immune System	http://reactome.org/PathwayBrowser/#/R-HSA-1280218	756	481	357.33232256230457	1.3460858971584713	0	0	10000;100507436;10075;10112;10120;10121;10134;10193;10197;10213;10273;10293;10324;10333;10376;10381;10382;10383;10385;10393;10422;10425;10427;10477;10484;10533;10540;10616;1062;10671;1075;10768;10802;10892;10952;11004;11059;11065;11069;11127;11146;11258;11275;114088;114609;1147;114876;115290;117157;1173;1175;1211;1213;122769;127544;1277;1278;1326;135892;136371;140459;140460;140462;140691;140735;1…	GRB2;YWHAZ;REL;NFKB1;UBE3A;RELA;DYNLL1;CLTC;UBE2N;AKT1;CDC23;PSMC5;UBE2V1;STUB1;PSMC3;SIAH1;PSMA3;PSMC1;TRAF6;KIF5B;KIF11;PRKACA;CDC27;LNX1;PRKACB;TUBB3;VCAM1;PSMC2;DYNLL2;UBE2L3;MYD88;TRIB3;TUBA1A;MAP3K7;CAPZB;PAK1;PIK3R1;HSPA5;ANAPC5;CDC16;FBXW7;TUBA4A;YWHAB;FYN;UBC;ANAPC1;PTEN;SKP1;NFATC1;CDC42;DYNC1I1;CDC20;LNPEP;RAC1;UBA1;ANAPC10;DYNC1H1;ANAPC7;PTPN22;CUL7;RAF1;NECTIN2;FZR1;SYK;HUWE1;PSMD2;A…
R-HSA-8953854	Metabolism of RNA	http://reactome.org/PathwayBrowser/#/R-HSA-8953854	673	522	318.10139296882403	1.64098621237776	0	0	10081;10084;10171;10181;10189;10197;10199;10200;10212;10213;1022;10236;10248;10250;10262;10283;10286;10291;103;10419;10436;10450;10482;10523;10528;10556;10557;10569;10607;10642;10643;10644;10713;10762;10767;10772;10775;10799;10813;10885;10898;10907;10921;10940;10946;10949;10969;10978;10992;11017;11051;11056;11066;11100;11102;11103;11218;11224;11260;112858;11338;11340;114049;115939;116461;117246;1…	YWHAZ;TFIP11;CSNK1E;AKT1;HNRNPF;PSMC5;PSMC3;RPL23;SET;RPS2;PSMA3;PSMC1;SNW1;CDC5L;RPS3;PRPF40A;PSMC2;HSPA8;RPL11;PRPF31;NUP54;DCP1A;RPL5;YWHAB;UBC;POLR2E;BYSL;NXF2;PRKCA;MAPK14;DDX6;HNRNPC;SMN2;DDX5;RPS7;PSMD2;SF1;PSMA1;HSD17B10;HSPB1;EIF4A3;RPL38;NXF1;HSPA1B;POLDIP3;GEMIN4;HNRNPM;FUS;PSMD14;EXOSC5;PSMB1;PSMC6;HNRNPU;ERCC2;RPL10;PPP2R1A;YBX1;PPP2CA;DDX20;POLR2C;DHX16;POLR2G;WDR77;METTL3;NCL;BCAS2…
R-HSA-5653656	Vesicle-mediated transport	http://reactome.org/PathwayBrowser/#/R-HSA-5653656	667	472	315.2654221548375	1.4971511838306988	0	0	10000;10052;10092;10093;10094;10096;10097;10109;10112;10113;10121;10133;10175;10226;10228;10254;10260;10282;10342;10376;10381;10382;10383;10427;10466;10484;10525;10540;10552;10618;1062;10640;10652;10671;10717;10749;1075;1080;10802;10808;10890;10905;10920;10945;10959;10960;10971;10972;10980;10981;10987;11004;11070;11127;11154;11196;1121;1122;11252;112574;11258;11267;11311;11316;11336;11337;11345;1…	GRB2;GOLGA2;YWHAG;TGOLN2;YWHAH;YWHAZ;UBQLN1;BET1;DYNLL1;CLTC;YWHAE;COPS5;AKT1;DVL2;RAB9A;KIF1A;TF;KIF5B;KIF11;SNAP29;RAB1A;LRP1;AP3B1;TUBB3;HGS;EGFR;DYNLL2;APP;PICALM;HSPA8;TUBA1A;ANK3;KIF1B;YWHAQ;DTNBP1;ACTR3;CAPZB;TUBA4A;YWHAB;ARPC5;UBC;TFRC;DYNC1I1;LNPEP;RAC1;PRKAB2;ACTB;PRKAA2;HIP1R;EPN2;EXOC4;PAFAH1B1;SEC16A;DYNC1H1;MYH9;COPB1;MAP1LC3B;OCRL;CALM3;GABARAPL2;COPG1;TFG;AP2M1;HIP1;TUBB2B;TUBB2A;…
R-HSA-1640170	Cell Cycle	http://reactome.org/PathwayBrowser/#/R-HSA-1640170	641	516	302.9762152942291	1.7031039862284147	0	0	10000;10051;10111;10112;10121;10133;10142;1017;1019;10197;1021;10213;1022;1026;1027;10274;1028;1029;1030;1031;1032;10376;10381;10382;10383;10393;10403;10426;10524;10540;1058;10592;1060;1062;1063;1069;10714;10726;10733;10735;10762;10783;10806;10844;10856;10971;11004;11064;11065;11073;11083;1111;11116;11130;11144;11190;11200;11243;11258;113130;11339;114799;115106;1163;119504;121441;129401;132660;14…	GOLGA2;YWHAG;PCNA;YWHAH;YWHAZ;GSK3B;EP300;NPM1;PLK1;OFD1;PCM1;DYNLL1;ABL1;CSNK2A2;YWHAE;CSNK1E;NDEL1;UBE2N;AKT1;CDK1;CDC23;PSMC5;PSMC3;CEP63;CEP135;GTSE1;RUVBL2;RUVBL1;TUBG1;NDE1;SMC3;RB1;SET;CEP290;PSMA3;PSMC1;RPA2;TP53;FGFR1OP;CCNA2;PRKACA;CDC27;NDC80;HSP90AB1;RAB1A;TUBB3;RAD51;CEP152;PSMC2;DYNLL2;DYRK1A;CDKN2A;TUBA1A;EMD;YWHAQ;ANAPC5;CDC16;CDKN1A;MYC;RFC3;NUP54;CSNK2A1;GORASP2;BUB1B;CENPF;SYNE…
R-HSA-199991	Membrane Trafficking	http://reactome.org/PathwayBrowser/#/R-HSA-199991	628	452	296.83161186392493	1.5227488647914231	0	0	10000;10052;10092;10093;10094;10096;10097;10109;10112;10113;10121;10133;10175;10226;10228;10254;10260;10282;10342;10376;10381;10382;10383;10427;10466;10484;10540;10552;10618;1062;10640;10652;10671;10717;10749;1075;1080;10802;10890;10905;10920;10945;10959;10960;10971;10972;10980;10981;10987;11004;11070;11127;11154;11196;1121;1122;11252;112574;11258;11267;11311;11316;11336;11337;11345;115548;116442…	GRB2;GOLGA2;YWHAG;TGOLN2;YWHAH;YWHAZ;UBQLN1;BET1;DYNLL1;CLTC;YWHAE;COPS5;AKT1;DVL2;RAB9A;KIF1A;TF;KIF5B;KIF11;SNAP29;RAB1A;AP3B1;TUBB3;HGS;EGFR;DYNLL2;APP;PICALM;HSPA8;TUBA1A;ANK3;KIF1B;YWHAQ;DTNBP1;ACTR3;CAPZB;TUBA4A;YWHAB;ARPC5;UBC;TFRC;DYNC1I1;LNPEP;RAC1;PRKAB2;ACTB;PRKAA2;HIP1R;EPN2;EXOC4;PAFAH1B1;SEC16A;DYNC1H1;MYH9;COPB1;MAP1LC3B;OCRL;CALM3;GABARAPL2;COPG1;TFG;AP2M1;HIP1;TUBB2B;TUBB2A;GAK;E…
R-HSA-422475	Axon guidance	http://reactome.org/PathwayBrowser/#/R-HSA-422475	551	387	260.436653084431	1.4859659553163527	0	0	10048;10092;10093;10094;10095;10096;10097;10109;10197;102;1020;10213;10298;10376;10381;10382;10383;103910;10398;10486;10487;10552;10570;10627;1072;10752;10818;10921;11224;1173;1175;1211;1212;1213;1272;1289;1292;1298;1385;1400;1432;1457;1459;1460;160;1605;161;163;1630;1641;1739;1741;1742;1759;1785;1793;1808;1809;1944;1946;1947;1948;1949;1956;1969;1981;2041;2043;2044;2045;2046;2050;2051;2064;2107;2…	GRB2;GSK3B;EZR;ABL1;CSNK2A2;CLTC;PSMC5;PSMC3;SIAH1;RPL23;RPS2;PSMA3;PSMC1;PSEN1;PTK2;RPS3;MAPK8;PRKACA;DAG1;HSP90AB1;MYH11;PRKACB;SDCBP;TUBB3;EGFR;PSMC2;HSPA8;TUBA1A;ANK3;RPL11;ACTR3;PAK1;PIK3R1;CSNK2A1;RPL5;EPHA4;TUBA4A;ARPC5;FYN;UBC;CDC42;PRKCA;MAPK14;RAC1;ACTB;MYL6;MYL12B;MYH9;DLG1;RPS7;PSMD2;PSMA1;AP2M1;LIMK1;NCK2;TUBB2B;DLG4;TUBB2A;YES1;EIF4A3;ERBB2;DOK4;RPL38;MAPK1;PLCG1;PDLIM7;DNM2;ITGB1;P…
R-HSA-69278	Cell Cycle, Mitotic	http://reactome.org/PathwayBrowser/#/R-HSA-69278	536	431	253.3467260494646	1.7012258524937462	0	0	10000;10051;10112;10121;10133;10142;1017;1019;10197;1021;10213;1022;1026;1027;10274;1028;1029;1030;1031;1032;10376;10381;10382;10383;10393;10403;10426;10540;1058;10592;1060;1062;1063;1069;10714;10726;10733;10735;10762;10783;10806;10844;11004;11064;11065;11116;11130;11190;11243;11258;113130;114799;115106;1163;119504;121441;129401;132660;140609;140735;1453;1454;1457;1459;1460;147841;151246;151648;1…	GOLGA2;YWHAG;PCNA;GSK3B;EP300;PLK1;OFD1;PCM1;DYNLL1;ABL1;CSNK2A2;YWHAE;CSNK1E;NDEL1;AKT1;CDK1;CDC23;PSMC5;PSMC3;CEP63;CEP135;GTSE1;TUBG1;NDE1;SMC3;RB1;SET;CEP290;PSMA3;PSMC1;RPA2;TP53;FGFR1OP;CCNA2;PRKACA;CDC27;NDC80;HSP90AB1;RAB1A;TUBB3;CEP152;PSMC2;DYNLL2;DYRK1A;CDKN2A;TUBA1A;EMD;ANAPC5;CDC16;CDKN1A;MYC;RFC3;NUP54;CSNK2A1;GORASP2;BUB1B;CENPF;TUBA4A;UBC;ANAPC1;SKP1;MAD2L1;DYNC1I1;MCM7;CDC20;PRKC…
R-HSA-8953897	Cellular responses to external stimuli	http://reactome.org/PathwayBrowser/#/R-HSA-8953897	503	364	237.74888657253862	1.5310271490543506	0	0	10013;10049;10111;10121;1017;1019;10197;1021;10213;1026;1027;1029;10294;1030;1031;1032;10325;10370;10376;10381;10382;10383;10393;1051;10524;10533;10540;10542;10587;10671;10728;10762;10808;10919;10935;10963;11065;11152;112399;11258;11337;11345;116835;119504;128866;129401;1387;140735;1410;1432;1465;153129;1535;1639;1778;1780;1781;1783;1869;1870;1871;1911;1912;1915;2033;2034;2077;2113;2146;22824;228…	JUN;GSK3B;EGLN3;EP300;NFKB1;RELA;SOD1;FOS;DYNLL1;HIF1AN;YWHAE;CDC23;EZH2;PSMC5;BAG2;TNIK;PSMC3;EHMT2;RB1;MAPK9;DNAJA1;PSMA3;PSMC1;RPA2;TP53;CCNA2;GSTP1;MAPK8;CDC27;HSP90AB1;CREBBP;TUBB3;PSMC2;DYNLL2;ATG9A;BAG5;HSPA8;CDKN2A;TUBA1A;SP1;BMI1;CAPZB;HSPA5;ANAPC5;CDC16;CDKN1A;STAT3;NUP54;MAP3K5;TUBA4A;UBC;ANAPC1;EHMT1;MDM2;DYNC1I1;MAPK14;PRKAB2;CBX8;GABARAPL1;ANAPC10;PRKAA2;DYNC1H1;ANAPC7;MAP1LC3B;KAT5…
R-HSA-9006934	Signaling by Receptor Tyrosine Kinases	http://reactome.org/PathwayBrowser/#/R-HSA-9006934	455	313	215.06112006064626	1.4554002132590744	0	0	10000;10006;1003;10048;10126;10152;10163;10193;102;1020;10252;10253;10254;10273;10319;10413;10458;10653;10750;10768;10787;10817;10818;11059;1111;11140;1173;1175;1211;1213;1277;1278;1289;1292;1298;1385;1398;1399;1432;1445;1495;1499;1500;1535;160;161;161742;163;1729;1759;1785;1793;1795;1846;1848;1956;200734;2060;2064;2065;2066;207;208;2099;2185;2242;2253;2260;2261;22916;23118;23163;23191;2321;2322;…	ESR1;GRB2;CTNNB1;CLTC;BCAR1;AKT1;HNRNPF;PTPN1;STUB1;CRKL;PSEN1;PTK2;PRKACA;CAV1;BAIAP2;PRKACB;HGS;EGFR;SPRY2;FN1;ABI2;TRIB3;CDC37;PAK1;PIK3R1;STAT3;YWHAB;FYN;UBC;POLR2E;IRS4;CDC42;PRKCA;MAPK14;RAC1;CRK;ACTB;JUP;FURIN;CTNNA1;AHCYL1;CALM3;KIDINS220;AP2M1;NCK2;ERBIN;TLR9;YES1;HSPB1;ERBB2;EPS15;CTNND1;MAPK1;PLCG1;RICTOR;CYFIP2;HNRNPM;DNM2;ITGB1;ABI1;EPN1;DNM3;NCKAP1;PPP2R1A;AP2A1;PPP2CA;POLR2C;POLR2G…
R-HSA-2262752	Cellular responses to stress	http://reactome.org/PathwayBrowser/#/R-HSA-2262752	426	319	201.35392779304462	1.584275030025112	0	0	10013;10049;10111;10121;1017;1019;10197;1021;10213;1026;1027;1029;10294;1030;1031;1032;10370;10376;10381;10382;10383;10393;1051;10524;10540;10587;10671;10728;10762;10808;10919;10935;10963;11065;112399;11258;116835;119504;129401;1387;140735;1410;1432;1535;1639;1778;1780;1781;1783;1869;1870;1871;1911;1912;1915;2033;2034;2077;2113;2146;22824;2288;2289;22955;23043;23112;23165;23198;23225;23279;23411;…	JUN;GSK3B;EGLN3;EP300;NFKB1;RELA;SOD1;FOS;DYNLL1;HIF1AN;YWHAE;CDC23;EZH2;PSMC5;BAG2;TNIK;PSMC3;EHMT2;RB1;MAPK9;DNAJA1;PSMA3;PSMC1;RPA2;TP53;CCNA2;GSTP1;MAPK8;CDC27;HSP90AB1;CREBBP;TUBB3;PSMC2;DYNLL2;BAG5;HSPA8;CDKN2A;TUBA1A;SP1;BMI1;CAPZB;HSPA5;ANAPC5;CDC16;CDKN1A;STAT3;NUP54;MAP3K5;TUBA4A;UBC;ANAPC1;EHMT1;MDM2;DYNC1I1;MAPK14;CBX8;ANAPC10;DYNC1H1;ANAPC7;KAT5;FZR1;PSMD2;PSMA1;EEF1A1;TUBB2B;HIST3H3…
R-HSA-68886	M Phase	http://reactome.org/PathwayBrowser/#/R-HSA-68886	393	308	185.75608831611862	1.658088317815174	0	0	10051;10112;10121;10142;10197;10213;10274;10376;10381;10382;10383;10393;10403;10426;10540;1058;10592;1060;1062;1063;1069;10726;10733;10735;10762;10783;10806;10844;11004;11064;11065;11116;11130;11190;11243;11258;113130;115106;119504;121441;129401;140609;140735;1453;1454;1457;1459;1460;147841;151246;151648;1639;1778;1780;1781;1783;2010;2029;203068;220134;221496;22897;22919;22981;22994;22995;23047;2…	GOLGA2;YWHAG;PLK1;OFD1;PCM1;DYNLL1;CSNK2A2;YWHAE;CSNK1E;NDEL1;CDK1;CDC23;PSMC5;PSMC3;CEP63;CEP135;TUBG1;NDE1;SMC3;RB1;SET;CEP290;PSMA3;PSMC1;FGFR1OP;PRKACA;CDC27;NDC80;RAB1A;TUBB3;CEP152;PSMC2;DYNLL2;TUBA1A;EMD;ANAPC5;CDC16;NUP54;CSNK2A1;GORASP2;BUB1B;CENPF;TUBA4A;UBC;ANAPC1;MAD2L1;DYNC1I1;CDC20;PRKCA;SPC25;PDS5A;ANAPC10;NME7;PAFAH1B1;DYNC1H1;ANAPC7;MAPRE1;PPP1CC;ODF2;NUF2;PSMD2;PSMA1;NEK6;SPC24;…
R-HSA-5663205	Infectious disease	http://reactome.org/PathwayBrowser/#/R-HSA-5663205	382	318	180.55680849047664	1.7612185475507711	0	0	10015;10197;10213;1022;1025;10254;10762;10898;1104;11168;11198;11224;112755;1173;1175;118429;1211;1213;127833;128866;129401;138474;1499;1500;155382;160;161;162;163;164;1794;1938;2060;2068;2071;2237;22916;23165;23198;23225;23279;23327;23511;23521;23636;2534;2547;25873;25920;25978;27183;27243;2885;291;292;2926;293;2957;2958;2959;2961;2962;2963;2965;30011;3055;3159;3303;3304;3320;3326;375;3836;3837;…	GRB2;CTNNB1;NPM1;CLTC;PSMC5;PSMC3;RPL23;RPS2;PSMA3;PSMC1;TBP;RPS3;HSP90AB1;HGS;PSMC2;SLC25A6;RPL11;NUP54;RPL5;FYN;UBC;POLR2E;GTF2B;SKP1;RAC1;TAF1;FURIN;RPS7;PSMD2;CALM3;PSMA1;AP2M1;EPS15;CTNND1;KPNA2;RPL38;CANX;HSPA1B;STX1A;PSMD14;MAP2K7;PSMB1;MAP2K4;MAP2K1;PSMC6;ERCC2;RPL10;AP2A1;GTF2A1;CCNK;AP1M1;POLR2C;NEDD4L;POLR2G;KPNB1;SLC25A5;STAM2;SRC;PSME3;XRCC5;UBB;HCK;XRCC6;HSP90AA1;RPSA;RPS28;XPO1;PSM…
R-HSA-5663202	Diseases of signal transduction	http://reactome.org/PathwayBrowser/#/R-HSA-5663202	378	271	178.66616128115228	1.5167953352596495	0	0	10000;10013;10014;10018;10142;10197;102;10213;1024;1026;1027;10533;10818;10956;11052;11064;11116;11140;11160;1147;1385;1387;139285;142678;1445;1452;1487;1488;1499;1523;153090;161742;1956;200734;2033;2064;2065;2066;207;208;2099;2100;2243;2253;2260;2261;22906;22916;22938;22943;2308;2309;23164;23198;2335;23385;23493;2475;253260;2534;2549;26127;2648;26508;27044;27248;283455;2885;2931;2932;2962;2963;3…	ESR1;GRB2;GSK3B;CTNNB1;EP300;APC;SMAD3;AKT1;SMAD2;PSMC5;TCF7L2;AXIN1;PSMC3;PSMA3;PSMC1;SNW1;NR4A1;PSEN1;CSNK1A1;FGFR1OP;ESR2;CREBBP;AP3B1;EGFR;LRP6;PSMC2;FN1;CDC37;PIK3R1;CDKN1A;FBXW7;STAT3;MYC;YWHAB;FYN;UBC;PTEN;POLR2E;MDM2;SKP1;IQGAP1;RAC1;ACTB;ZC3HAV1;HDAC1;KSR1;GSK3A;RAF1;PSMD2;PSMA1;FZD5;CCNC;NOTCH1;HDAC2;ERBB2;CNTRL;AMER1;VCP;MAPK1;PLCG1;RICTOR;PSMD14;PSMB1;MAP2K1;PSMC6;CTBP1;PPP2R1A;PPP2CA…
R-HSA-983169	Class I MHC mediated antigen processing & presentation	http://reactome.org/PathwayBrowser/#/R-HSA-983169	371	264	175.35752866483463	1.505495669390905	0	0	10075;10134;10193;10197;10213;10273;10293;10324;10333;10393;10422;10425;10427;10477;10484;10533;10616;10802;10952;11059;11065;11146;11275;114088;114609;1147;115290;122769;127544;135892;136371;140459;140460;140462;140691;142678;144699;148581;1514;1515;151636;1535;154881;158506;197131;200845;221687;22872;22888;22954;23014;23198;23291;23304;23327;23352;23376;23608;246184;25793;25831;25847;25897;2589…	UBE3A;UBE2N;CDC23;PSMC5;UBE2V1;STUB1;PSMC3;SIAH1;PSMA3;PSMC1;CDC27;LNX1;PSMC2;UBE2L3;MYD88;HSPA5;ANAPC5;CDC16;FBXW7;UBC;ANAPC1;SKP1;CDC20;LNPEP;UBA1;ANAPC10;ANAPC7;CUL7;FZR1;HUWE1;PSMD2;PSMA1;UBR4;UBE2D1;IKBKG;ANAPC11;CANX;TRIM41;HERC2;PRKN;UBE2D2;IKBKB;PSMD14;PSMB1;PSMC6;LTN1;HLA-A;NEDD4L;SKP2;ZBTB16;PSME3;SEC24B;UBB;ANAPC2;PSMD11;RNF213;UFL1;UBE2D3;SEC22B;PSMD4;ELOC;TRIM63;TRIP12;PSMC4;VHL;TRIM…
R-HSA-3700989	Transcriptional Regulation by TP53	http://reactome.org/PathwayBrowser/#/R-HSA-3700989	365	285	172.5215578508481	1.6519674616339488	0	0	10000;10111;10128;1017;1020;1022;1025;1026;1027;1029;10325;10397;10419;10498;10524;10542;10769;10848;10919;10971;1107;11073;1108;1111;11198;11200;1121;112858;1327;1329;133383;1337;133746;1340;1351;1353;138474;1386;1387;1432;1457;1459;1460;153129;1616;1643;1647;1763;1820;1869;1874;2033;2068;207;2071;208;2176;2177;22974;23019;23112;23368;2353;23774;2475;253260;25824;25904;25920;26013;26155;27154;27…	JUN;YWHAG;PCNA;YWHAH;YWHAZ;PIN1;EP300;NPM1;FOS;CSNK2A2;YWHAE;AKT1;CDK1;DAXX;EHMT2;RPA2;TBP;TP53;CCNA2;FAS;RAD51D;CREBBP;CDKN2A;YWHAQ;CDKN1A;RFC3;CSNK2A1;YWHAB;UBC;PTEN;EHMT1;POLR2E;MDM2;TP53BP2;MAPK14;PRKAB2;TAF1;PRKAA2;HDAC1;BID;BRCA1;RBL1;KAT5;ATF2;AURKA;HDAC2;USP7;BANP;RBBP4;HIPK2;CDK2;RICTOR;PIDD1;BCL6;PRMT1;TXN;ATM;USP2;MBD3;RAD50;ERCC2;PPP2R1A;CSNK2B;CCNK;TSC1;PPP2CA;TNRC6B;POLR2C;POLR2G;PM…
R-HSA-73894	DNA Repair	http://reactome.org/PathwayBrowser/#/R-HSA-73894	316	227	149.36112953662465	1.5198063961101582	0	0	10038;10111;1017;1022;10401;10445;10450;10459;10524;10635;1069;10714;10920;10973;10980;10987;11073;1111;11200;11201;11284;121642;124739;125476;142;146956;151987;1642;1643;165918;1763;199990;2033;2067;2068;2071;2072;2074;2139;2175;2176;2177;2189;2237;22976;23583;25;252969;2547;25898;27033;27339;27343;283899;2873;29086;29089;2956;2965;29844;3014;3017;3018;3150;322;328;3364;3838;3980;404672;4292;433…	PCNA;EP300;ABL1;COPS5;UBE2N;MAD2L2;SLX4;RUVBL1;RPA2;TP53;CCNA2;MAPK8;SLX1B;RAD51D;RAD51;RFC3;UBC;POLR2E;UBE2I;ACTB;RAD52;RIF1;BRCA1;KAT5;NSD2;TP53BP1;PRKDC;HIST3H3;INO80B;USP7;POLD1;KPNA2;CDK2;VCP;HERC2;COPS6;CLSPN;SUMO1;ATM;RAD50;HMGN1;ERCC2;BRCA2;ASCC2;POLR2C;POLR2G;MCRS1;RFC2;XRCC5;RAD51C;UBB;RFC5;XRCC6;HIST1H2BH;APBB1;RFC1;RPA1;RAD17;SUMO2;PIAS1;RCHY1;HIST2H2BE;TRIM25;RPA3;PRPF19;PARP1;ATRIP;…
R-HSA-983168	Antigen processing: Ubiquitination & Proteasome degradation	http://reactome.org/PathwayBrowser/#/R-HSA-983168	309	221	146.05249692030702	1.5131545482621074	0	0	10075;10193;10197;10213;10273;10293;10324;10393;10422;10425;10477;10533;10616;11059;11065;11146;11275;114088;115290;122769;127544;135892;136371;140459;140460;140462;140691;142678;144699;148581;151636;154881;158506;197131;200845;221687;22888;22954;23014;23198;23291;23304;23327;23352;23376;23608;246184;25793;25831;25847;25897;25898;26046;26091;26190;26234;26259;26263;27246;27252;27338;29882;29945;3…	UBE3A;UBE2N;CDC23;PSMC5;UBE2V1;STUB1;PSMC3;SIAH1;PSMA3;PSMC1;CDC27;LNX1;PSMC2;UBE2L3;ANAPC5;CDC16;FBXW7;UBC;ANAPC1;SKP1;CDC20;LNPEP;UBA1;ANAPC10;ANAPC7;CUL7;FZR1;HUWE1;PSMD2;PSMA1;UBR4;UBE2D1;ANAPC11;TRIM41;HERC2;PRKN;UBE2D2;PSMD14;PSMB1;PSMC6;LTN1;NEDD4L;SKP2;ZBTB16;PSME3;UBB;ANAPC2;PSMD11;RNF213;UFL1;UBE2D3;PSMD4;ELOC;TRIM63;TRIP12;PSMC4;VHL;TRIM32;PSMD6;UBE2S;PSMB4;UBE2D4;RCHY1;CUL5;LONRF1;GLM…
R-HSA-5688426	Deubiquitination	http://reactome.org/PathwayBrowser/#/R-HSA-5688426	297	219	140.38055529233392	1.5600451183851345	0	0	10197;10213;10254;10318;10445;10454;10474;10600;10617;1080;10868;10869;11047;11274;114548;125476;154;1540;1643;171023;2033;2099;219333;221613;221656;221937;23172;23198;23326;23358;23586;23770;25862;2625;2648;27005;27430;283899;29086;29761;29844;3017;3018;3054;3091;317772;324;329;330;3416;3607;367;387;408;4086;4087;4088;4089;409;4092;4193;4194;4287;4303;440689;4609;4738;4792;4798;5071;51377;51651;…	ESR1;TRAF2;EP300;APC;SMAD3;TNIP1;CDK1;SMAD2;PSMC5;VDAC1;AXIN1;PSMC3;RUVBL1;PSMA3;PSMC1;TRAF6;TP53;CCNA2;TNFAIP3;TRAF3;HGS;PSMC2;MAP3K7;MYC;MUL1;AXIN2;RIPK1;UBC;PTEN;MDM2;CDC20;ACTB;FKBP8;BRCA1;OTUB1;PSMD2;PSMA1;UBE2D1;IKBKG;INO80B;PTRH2;USP7;TAB1;VCP;PRKN;CLSPN;USP11;PSMD14;USP2;PSMB1;PSMC6;MAVS;OGT;MCRS1;USP20;STAM2;SKP2;PSME3;TOMM20;AR;UBB;HIST1H2BH;SMAD7;PSMD11;HIF1A;TNIP3;PSMD4;VDAC2;SNX3;PSM…
R-HSA-1852241	Organelle biogenesis and maintenance	http://reactome.org/PathwayBrowser/#/R-HSA-1852241	294	221	138.96256988534066	1.5903563109285415	0	0	10013;10121;10142;10376;10381;10382;10383;10476;10498;10499;10540;10575;10576;10632;10640;10651;1069;10694;10733;10806;10891;10989;11020;11064;11116;11127;11190;11258;11336;115106;117177;121441;132320;1385;1386;1387;139322;140735;1432;1453;1454;149371;1639;1778;1781;200186;200894;203068;211;22832;22897;22919;22920;22948;22981;22994;22995;23054;23265;23322;23332;23354;23373;23410;2553;255758;25813…	YWHAG;CCT3;PLK1;OFD1;PCM1;DYNLL1;YWHAE;CSNK1E;TMEM216;ARL13B;CDK1;CEP63;CEP135;TUBG1;NDE1;CEP162;TRAF3IP1;CEP290;FGFR1OP;PRKACA;CREBBP;TUBB3;CEP152;DYNLL2;TUBA1A;ATP5F1B;TUBA4A;MAPK14;PRKAB2;ATP5PO;PRKAA2;EXOC4;PAFAH1B1;DYNC1H1;FBF1;IMMT;ATP5F1C;MAPRE1;ODF2;ATF2;CALM3;TUBB2B;NINL;HAUS1;CCT4;TUBB2A;CNTRL;CCT2;EXOC1;TCP1;CCT8;DCTN2;CEP131;TUBB8;CHCHD3;PPP2R1A;ATP5F1D;IQCB1;IFT74;RAB11A;CKAP5;CLASP1…
R-HSA-9006925	Intracellular signaling by second messengers	http://reactome.org/PathwayBrowser/#/R-HSA-9006925	293	212	138.48990808300957	1.5307974634002153	0	0	10000;10014;10197;10213;1026;1027;10273;10325;10542;10768;10818;11060;1107;1108;112;1147;115;1385;1386;1457;1459;1460;153129;156;1822;1911;1912;1956;1958;2064;2065;2066;207;208;2099;2100;2122;2146;2253;2260;2261;22955;23028;23035;2308;2309;23112;23186;23198;23239;23396;23466;23512;23608;2444;2475;253260;2534;2549;27327;2885;28956;2931;2932;3065;3066;3082;3164;331;3556;3630;3643;3654;3667;3708;370…	ESR1;JUN;GRB2;TRIM27;GSK3B;CSNK2A2;AKT1;EZH2;PSMC5;STUB1;PSMC3;PRKAR1A;PSMA3;PSMC1;TRAF6;NR4A1;TP53;PRKACA;PRKACB;ESR2;EGFR;PSMC2;MYD88;TRIB3;BMI1;PIK3R1;CDKN1A;CSNK2A1;FYN;UBC;PTEN;MDM2;PRKCA;RAC1;CBX8;HDAC1;GSK3A;ATF2;PSMD2;AHCYL1;CALM3;PSMA1;KDM1A;HDAC2;USP7;ERBB2;RBBP4;IRAK1;PHC2;MAPK1;PLCG1;RICTOR;MTA1;PSMD14;XIAP;PSMB1;MBD3;PSMC6;PPP2R1A;CSNK2B;PPP2CA;TNRC6B;FOXO3;SNAI1;PML;AKT2;SRC;PSME3;U…
R-HSA-69620	Cell Cycle Checkpoints	http://reactome.org/PathwayBrowser/#/R-HSA-69620	293	238	138.48990808300957	1.7185367749492981	0	0	10111;1017;10197;10213;1026;1027;1029;10393;10403;10524;1058;1060;1062;1063;10726;10971;11004;11065;11073;1111;11130;11200;11243;119504;140735;147841;151246;151648;165918;1763;1778;1780;1781;1783;220134;22919;23122;23198;23279;23332;23421;23595;246184;25906;25909;25936;2810;29086;29882;29945;3014;3017;3018;332;3364;348235;3619;3796;401541;4085;4171;4172;4173;4174;4175;4176;4193;4194;4361;4683;472…	YWHAG;YWHAH;YWHAZ;PLK1;DYNLL1;YWHAE;NDEL1;UBE2N;CDK1;CDC23;PSMC5;PSMC3;GTSE1;NDE1;PSMA3;PSMC1;RPA2;TP53;CCNA2;CDC27;NDC80;PSMC2;DYNLL2;CDKN2A;YWHAQ;ANAPC5;CDC16;CDKN1A;RFC3;BUB1B;CENPF;YWHAB;UBC;ANAPC1;MDM2;MAD2L1;DYNC1I1;MCM7;CDC20;SPC25;ANAPC10;PAFAH1B1;BRCA1;DYNC1H1;ANAPC7;MAPRE1;KAT5;PPP1CC;MCM5;NSD2;NUF2;TP53BP1;PSMD2;PSMA1;SPC24;HIST3H3;UBE2D1;ANAPC11;CDK2;HERC2;ANAPC15;CLSPN;SUMO1;TAOK1;PS…
R-HSA-72766	Translation	http://reactome.org/PathwayBrowser/#/R-HSA-72766	291	227	137.5445844783474	1.6503739559134363	0	0	10056;10102;10240;10480;10573;10667;10952;11224;116540;124995;16;1615;1650;1915;1917;1933;1936;1937;1938;1964;1965;1967;1968;1973;1974;1975;1977;1978;1981;1983;2058;2107;2193;23107;23395;23438;23471;23478;23521;25873;25973;26284;26986;27335;28973;28998;29074;29088;2935;29927;3035;327;3376;3396;3646;3921;4141;4736;51021;51023;51065;51067;51069;51073;51081;51116;51121;51253;51258;51373;51386;51504;…	RPL23;RPS2;RPS3;RPL11;RPL5;EEF1G;RPS7;QARS;EEF1A1;EIF3D;RPL38;FARS2;SRPRA;EEF1D;RPN1;DDOST;RPL10;RPN2;EIF3A;EPRS;RPSA;EIF4G1;RPS28;GADD45GIP1;LARS;DARS;RPL30;SRPRB;EIF2B5;UBA52;AIMP2;HARS2;EIF2B3;TRMT112;RPL15;EIF3G;TSFM;EIF3E;RPL28;EIF4A1;EEF2;VARS;MRPL38;SSR3;PABPC1;MRPL40;SSR1;RPS6;RPL14;YARS2;SPCS3;SRP72;RPS4X;RPS18;FARSA;EIF3F;SEC61B;PTCD3;RPL13;EIF3H;EIF2S1;RPS3A;MRPL12;RPL7;GFM2;IARS;MRPS1…
R-HSA-1257604	PIP3 activates AKT signaling	http://reactome.org/PathwayBrowser/#/R-HSA-1257604	260	193	122.89206860608357	1.570483776448091	0	0	10000;10014;10197;10213;1026;1027;10273;10325;10542;10818;11060;1107;1108;1147;1385;1386;1457;1459;1460;153129;1822;1911;1912;1956;1958;2064;2065;2066;207;208;2099;2100;2122;2146;2253;2260;2261;22955;23028;23035;2308;2309;23112;23186;23198;23239;23396;23466;23512;23608;2444;2475;253260;2534;2549;27327;2885;28956;2931;2932;3065;3066;3082;3164;331;3556;3630;3643;3654;3667;3725;3815;3932;4193;4233;4…	ESR1;JUN;GRB2;TRIM27;GSK3B;CSNK2A2;AKT1;EZH2;PSMC5;STUB1;PSMC3;PSMA3;PSMC1;TRAF6;NR4A1;TP53;ESR2;EGFR;PSMC2;MYD88;TRIB3;BMI1;PIK3R1;CDKN1A;CSNK2A1;FYN;UBC;PTEN;MDM2;RAC1;CBX8;HDAC1;GSK3A;ATF2;PSMD2;PSMA1;KDM1A;HDAC2;USP7;ERBB2;RBBP4;IRAK1;PHC2;MAPK1;RICTOR;MTA1;PSMD14;XIAP;PSMB1;MBD3;PSMC6;PPP2R1A;CSNK2B;PPP2CA;TNRC6B;FOXO3;SNAI1;PML;AKT2;SRC;PSME3;UBB;TSC2;PSMD11;PSMD4;PSMC4;FOXO1;RNF2;HDAC3;PSM…
R-HSA-72203	Processing of Capped Intron-Containing Pre-mRNA	http://reactome.org/PathwayBrowser/#/R-HSA-72203	243	199	114.85681796645504	1.732591965573343	0	0	10081;10084;10181;10189;10212;10236;10250;10262;10283;10286;10291;10450;10482;10523;10569;10713;10762;10772;10898;10907;10921;10946;10949;10978;10992;11017;11051;11066;11100;11338;129401;1478;1479;1655;1660;1665;1977;1993;1994;220988;22794;22826;22827;22916;22938;23020;23165;23225;23279;23283;23350;23450;23451;23511;23517;23524;23636;23658;24144;24148;2521;26097;26121;27238;27258;27316;27339;2962…	TFIP11;HNRNPF;SNW1;CDC5L;PRPF40A;HSPA8;PRPF31;NUP54;POLR2E;NXF2;HNRNPC;DDX5;SF1;EIF4A3;NXF1;POLDIP3;HNRNPM;FUS;HNRNPU;YBX1;POLR2C;DHX16;POLR2G;METTL3;BCAS2;METTL14;HNRNPA2B1;CTNNBL1;HNRNPD;GPKOW;CPSF4;SRSF10;SNRPB;TPR;HNRNPK;MAGOHB;PRPF19;RBMX;CPSF7;CPSF1;RAE1;SRSF1;NUP155;POM121;POLR2A;CRNKL1;RNPS1;CCAR1;CASC3;THOC1;NUP62;RANBP2;NUP93;HNRNPA1;SRSF2;SNRPC;DDX46;AAAS;SNRPF;NUP205;PRPF3;NUP98;LSM3;…
R-HSA-162906	HIV Infection	http://reactome.org/PathwayBrowser/#/R-HSA-162906	232	192	109.65753814081303	1.7509056217681056	0	0	10015;10197;10213;1022;1025;10762;1104;11168;11198;1173;1175;128866;129401;138474;155382;160;161;162;163;164;1794;2068;2071;2237;22916;23165;23198;23225;23279;23327;23511;23636;2534;2547;25920;25978;27183;27243;291;292;293;2957;2958;2959;2961;2962;2963;2965;3055;3159;375;3836;3837;3932;404672;4331;4686;4836;4869;4927;4928;5045;5062;51160;51224;51497;51534;51606;51652;53371;5430;5431;5432;5433;543…	NPM1;PSMC5;PSMC3;PSMA3;PSMC1;TBP;PSMC2;SLC25A6;NUP54;FYN;UBC;POLR2E;GTF2B;SKP1;RAC1;TAF1;FURIN;PSMD2;PSMA1;AP2M1;PSMD14;PSMB1;PSMC6;ERCC2;AP2A1;GTF2A1;CCNK;AP1M1;POLR2C;NEDD4L;POLR2G;KPNB1;SLC25A5;PSME3;XRCC5;UBB;HCK;XRCC6;XPO1;PSMD11;AP1B1;PSMD4;ELOC;PSMC4;TSG101;PSMD6;PPIA;VPS28;TPR;PSMB4;CUL5;UBA52;SUPT5H;VPS37C;PSMB2;AP2B1;RAE1;SUPT16H;PSMB5;AP2S1;NUP155;POM121;POLR2A;PSMD1;NELFB;ERCC3;PSMB3;…
R-HSA-376176	Signaling by ROBO receptors	http://reactome.org/PathwayBrowser/#/R-HSA-376176	218	187	103.04027290817777	1.8148243858655269	0	0	10197;10213;10298;10486;10487;10921;11224;1605;1630;1981;2107;22794;22916;23053;23122;23198;23332;23380;23521;25;25873;26986;27;2817;2935;3199;3670;387;3921;4116;4440;4686;4690;4736;4753;5058;5062;51065;51121;51466;5216;5217;55110;5532;5566;5567;5568;55740;5576;5578;5682;5683;5684;5685;5686;5687;5688;5689;5690;5691;5692;56924;5693;5694;5696;5698;5700;5701;5702;5704;5705;5706;5707;5708;5709;5710;5…	ABL1;PSMC5;PSMC3;RPL23;RPS2;PSMA3;PSMC1;RPS3;PRKACA;DAG1;PRKACB;PSMC2;RPL11;PAK1;RPL5;UBC;CDC42;PRKCA;RAC1;RPS7;PSMD2;PSMA1;NCK2;EIF4A3;RPL38;PSMD14;PSMB1;PSMC6;RPL10;NCK1;SRC;PSME3;UBB;CLASP1;RPSA;EIF4G1;PRKAR2A;RPS28;PSMD11;PSMD4;ELOC;PSMC4;PSMD6;RHOA;PSMB4;RPL30;MAGOHB;UBA52;PSMB2;PSMB5;CUL2;PAK4;RPL15;PSMD1;RPL28;RNPS1;SRGAP2;VASP;CASC3;PSMB3;ELOB;PSMA4;PABPC1;RPS6;CLASP2;RPL14;RPS4X;RPS18;PS…
R-HSA-72312	rRNA processing	http://reactome.org/PathwayBrowser/#/R-HSA-72312	204	175	96.4230076755425	1.814919532367879	0	0	10171;10199;10200;10436;10528;10556;10557;10607;10799;10813;10885;10969;11056;11102;11103;11224;11340;114049;115939;117246;118460;130916;134430;1453;1454;1736;2091;22803;22894;22984;23016;23160;23246;23404;23481;23517;23521;25873;25879;25926;26168;26354;27043;27292;27340;27341;28987;3028;387338;3921;4691;4736;4809;4839;51010;51013;51065;51077;51106;51118;51121;51202;51388;51504;51602;5393;5394;54…	CSNK1E;RPL23;RPS2;RPS3;RPL11;RPL5;BYSL;RPS7;HSD17B10;RPL38;EXOSC5;RPL10;NCL;RPSA;CSNK1D;RPS28;RPL30;DCAF13;NOL9;DDX21;UBA52;FBL;EXOSC8;TRMT112;RBM28;RPL15;HEATR1;RPL28;KRR1;NOC4L;NOP56;NOL11;FTSJ3;RPS6;NAT10;RPL14;EXOSC1;RPS4X;DKC1;RPS18;RPL13;UTP14A;RPS3A;DIS3;NOL6;RPL7;NOP10;RPL32;RPLP1;RPS27L;RPP38;EBNA1BP2;RPS20;RPL27;DDX47;RPL18A;RPL29;RRP1;RPS15;RPS13;RPL4;RPS10;PES1;RPL3;RPP40;RPL18;RPL23A…
R-HSA-6811442	Intra-Golgi and retrograde Golgi-to-ER traffic	http://reactome.org/PathwayBrowser/#/R-HSA-6811442	200	155	94.53236046621814	1.6396501603849238	0	0	10112;10121;10226;10228;10376;10381;10382;10383;10466;10540;10618;1062;10652;10671;10749;10905;10945;10959;10972;11004;11127;11258;11311;11316;1314;1315;140735;147700;1523;1639;1778;1780;1781;1783;22796;22818;22820;22836;22920;22930;22931;23046;23095;23299;23303;23647;24137;250;25839;2590;26153;26286;26958;27128;27333;2800;2803;29127;347517;347688;347733;3482;372;375;378;3796;3797;3798;3799;381;3…	TGOLN2;DYNLL1;RAB9A;KIF1A;KIF5B;KIF11;SNAP29;RAB1A;TUBB3;DYNLL2;TUBA1A;KIF1B;CAPZB;TUBA4A;DYNC1I1;PAFAH1B1;DYNC1H1;COPB1;COPG1;TUBB2B;TUBB2A;STX6;DCTN2;GCC1;RINT1;TUBB8;COPA;VPS45;YKT6;NSF;KLC4;COG6;DCTN1;GOSR1;STX16;TUBB4A;GOLGA5;TUBA1C;TRIP11;SEC22B;KLC1;KIF5A;ARFGAP3;TUBA1B;STX18;COG2;CAPZA2;RAB6B;VAMP3;KLC3;SCOC;ARCN1;ARFIP2;STX5;VPS51;TMF1;VPS52;ARFGAP1;ARF5;CUX1;RACGAP1;VAMP4;USP6NL;NBAS;KI…
R-HSA-2555396	Mitotic Metaphase and Anaphase	http://reactome.org/PathwayBrowser/#/R-HSA-2555396	200	179	94.53236046621814	1.893531475541299	0	0	10197;10213;10274;10376;10381;10382;10383;10393;10403;1058;1060;1062;1063;10726;10735;11004;11065;11130;11243;113130;119504;140735;147841;151246;151648;1778;1780;1781;1783;2010;220134;221496;22919;23047;23063;23122;23141;23198;23244;23279;23332;23421;23592;246184;25906;25909;25936;26271;29882;29945;332;347688;347733;348235;3619;3796;4000;4001;401541;4085;4928;5048;51143;51433;51434;51529;5347;548…	PLK1;DYNLL1;NDEL1;CDC23;PSMC5;PSMC3;NDE1;SMC3;PSMA3;PSMC1;CDC27;NDC80;TUBB3;PSMC2;DYNLL2;TUBA1A;EMD;ANAPC5;CDC16;BUB1B;CENPF;TUBA4A;UBC;ANAPC1;MAD2L1;DYNC1I1;CDC20;SPC25;PDS5A;ANAPC10;PAFAH1B1;DYNC1H1;ANAPC7;MAPRE1;PPP1CC;NUF2;PSMD2;PSMA1;SPC24;TUBB2B;UBE2D1;TUBB2A;ANAPC11;ANAPC15;TAOK1;PSMD14;TMPO;PSMB1;TUBB8;PSMC6;PPP2R1A;PPP2CA;PSME3;CKAP5;UBB;CLASP1;BUB1;ANAPC2;XPO1;PSMD11;TUBB4A;TUBA1C;SMC1A…
R-HSA-5617833	Cilium Assembly	http://reactome.org/PathwayBrowser/#/R-HSA-5617833	199	158	94.05969866388705	1.6797842460095183	0	0	10013;10121;10142;10376;10381;10382;10383;10540;10575;10576;10640;1069;10694;10733;10806;11020;11064;11116;11127;11190;11258;11336;115106;117177;121441;132320;140735;1453;1454;149371;1639;1778;1781;200894;203068;22832;22897;22919;22920;22948;22981;22994;22995;23265;23322;23332;23354;255758;26005;26123;26146;26160;261734;27031;27077;28981;3320;347688;347733;378;3797;3842;403;4218;4751;4867;4957;50…	YWHAG;CCT3;PLK1;OFD1;PCM1;DYNLL1;YWHAE;CSNK1E;TMEM216;ARL13B;CDK1;CEP63;CEP135;TUBG1;NDE1;CEP162;TRAF3IP1;CEP290;FGFR1OP;PRKACA;TUBB3;CEP152;DYNLL2;TUBA1A;TUBA4A;EXOC4;PAFAH1B1;DYNC1H1;FBF1;MAPRE1;ODF2;TUBB2B;NINL;HAUS1;CCT4;TUBB2A;CNTRL;CCT2;EXOC1;TCP1;CCT8;DCTN2;CEP131;TUBB8;PPP2R1A;IQCB1;IFT74;RAB11A;CKAP5;CLASP1;HSP90AA1;CSNK1D;CCT5;MKS1;DCTN1;AKAP9;TUBB4A;HDAC6;TUBA1C;TRIP11;CENPJ;TUBA1B;MAR…
R-HSA-68882	Mitotic Anaphase	http://reactome.org/PathwayBrowser/#/R-HSA-68882	199	178	94.05969866388705	1.892415163225913	0	0	10197;10213;10274;10376;10381;10382;10383;10393;10403;1058;1060;1062;1063;10726;10735;11004;11065;11130;11243;113130;119504;140735;147841;151246;151648;1778;1780;1781;1783;2010;220134;221496;22919;23047;23063;23122;23141;23198;23244;23279;23332;23421;23592;246184;25906;25909;25936;29882;29945;332;347688;347733;348235;3619;3796;4000;4001;401541;4085;4928;5048;51143;51433;51434;51529;5347;54820;548…	PLK1;DYNLL1;NDEL1;CDC23;PSMC5;PSMC3;NDE1;SMC3;PSMA3;PSMC1;CDC27;NDC80;TUBB3;PSMC2;DYNLL2;TUBA1A;EMD;ANAPC5;CDC16;BUB1B;CENPF;TUBA4A;UBC;ANAPC1;MAD2L1;DYNC1I1;CDC20;SPC25;PDS5A;ANAPC10;PAFAH1B1;DYNC1H1;ANAPC7;MAPRE1;PPP1CC;NUF2;PSMD2;PSMA1;SPC24;TUBB2B;UBE2D1;TUBB2A;ANAPC11;ANAPC15;TAOK1;PSMD14;TMPO;PSMB1;TUBB8;PSMC6;PPP2R1A;PPP2CA;PSME3;CKAP5;UBB;CLASP1;BUB1;ANAPC2;XPO1;PSMD11;TUBB4A;TUBA1C;SMC1A…
R-HSA-68877	Mitotic Prometaphase	http://reactome.org/PathwayBrowser/#/R-HSA-68877	198	180	93.58703686155596	1.9233432966392068	0	0	10051;10121;10142;10274;10376;10381;10382;10383;10403;10426;10540;1058;10592;1060;1062;1063;1069;10726;10733;10735;10806;10844;11004;11064;11116;11130;11190;11243;11258;113130;115106;121441;140735;1453;1454;1457;1459;1460;147841;151246;151648;1639;1778;1780;1781;1783;203068;220134;22897;22919;22981;22994;22995;23047;23063;23122;23244;23279;23332;23354;23397;23421;25909;25936;27175;27229;29922;332…	YWHAG;PLK1;OFD1;PCM1;DYNLL1;CSNK2A2;YWHAE;CSNK1E;NDEL1;CDK1;CEP63;CEP135;TUBG1;NDE1;SMC3;CEP290;FGFR1OP;PRKACA;NDC80;TUBB3;CEP152;DYNLL2;TUBA1A;CSNK2A1;BUB1B;CENPF;TUBA4A;MAD2L1;DYNC1I1;CDC20;SPC25;PDS5A;NME7;PAFAH1B1;DYNC1H1;MAPRE1;PPP1CC;ODF2;NUF2;SPC24;TUBB2B;NINL;HAUS1;TUBB2A;CNTRL;TUBGCP4;DCTN2;TAOK1;CEP131;TUBB8;PPP2R1A;CSNK2B;PPP2CA;CKAP5;CLASP1;HSP90AA1;CSNK1D;BUB1;DCTN1;TUBGCP2;AKAP9;XPO…
R-HSA-453274	Mitotic G2-G2/M phases	http://reactome.org/PathwayBrowser/#/R-HSA-453274	196	184	92.64171325689377	1.986146343060079	0	0	10121;10133;10142;1017;10197;10213;1022;1026;10376;10381;10382;10383;10426;10540;1063;1069;10733;10806;10844;11064;11116;11190;11258;115106;121441;132660;1453;1454;1639;1778;1781;1869;1871;203068;2033;22822;22897;22919;22974;22981;22994;22995;2305;23198;23291;23332;23354;27175;27229;28227;286826;29922;3161;3320;3326;347688;347733;4218;4331;440145;4605;4659;4660;4751;4957;5048;5108;5116;51400;5151…	YWHAG;EP300;PLK1;OFD1;PCM1;DYNLL1;YWHAE;CSNK1E;CDK1;PSMC5;PSMC3;CEP63;CEP135;GTSE1;TUBG1;NDE1;CEP290;PSMA3;PSMC1;TP53;FGFR1OP;CCNA2;PRKACA;HSP90AB1;TUBB3;CEP152;PSMC2;TUBA1A;CDKN1A;CENPF;TUBA4A;UBC;SKP1;NME7;PAFAH1B1;DYNC1H1;MAPRE1;ODF2;PSMD2;PSMA1;TUBB2B;NINL;HAUS1;AURKA;TUBB2A;CNTRL;RBBP4;CDK2;TUBGCP4;DCTN2;PPP1CB;CEP131;PSMD14;PSMB1;TUBB8;PSMC6;PPP2R1A;PPP2CA;PSME3;CKAP5;UBB;CLASP1;HSP90AA1;CS…
R-HSA-8868773	rRNA processing in the nucleus and cytosol	http://reactome.org/PathwayBrowser/#/R-HSA-8868773	194	169	91.69638965223159	1.843038756934168	0	0	10171;10199;10200;10436;10528;10556;10557;10607;10799;10813;10885;10969;11056;11102;11103;11224;11340;114049;115939;117246;118460;134430;1453;1454;1736;2091;22803;22894;22984;23016;23160;23246;23404;23481;23517;23521;25873;25879;25926;26168;26354;27043;27292;27340;27341;28987;3921;4691;4736;4809;4839;51010;51013;51065;51077;51118;51121;51202;51388;51504;51602;5393;5394;54433;54512;54555;54881;549…	CSNK1E;RPL23;RPS2;RPS3;RPL11;RPL5;BYSL;RPS7;RPL38;EXOSC5;RPL10;NCL;RPSA;CSNK1D;RPS28;RPL30;DCAF13;NOL9;DDX21;UBA52;FBL;EXOSC8;TRMT112;RBM28;RPL15;HEATR1;RPL28;KRR1;NOC4L;NOP56;NOL11;FTSJ3;RPS6;NAT10;RPL14;EXOSC1;RPS4X;DKC1;RPS18;RPL13;UTP14A;RPS3A;DIS3;NOL6;RPL7;NOP10;RPL32;RPLP1;RPS27L;RPP38;EBNA1BP2;RPS20;RPL27;DDX47;RPL18A;RPL29;RRP1;RPS15;RPS13;RPL4;RPS10;PES1;RPL3;RPP40;RPL18;RPL23A;PWP2;TEX…
R-HSA-69275	G2/M Transition	http://reactome.org/PathwayBrowser/#/R-HSA-69275	194	182	91.69638965223159	1.984810969006027	0	0	10121;10133;10142;1017;10197;10213;1022;1026;10376;10381;10382;10383;10426;10540;1063;1069;10733;10806;10844;11064;11116;11190;11258;115106;121441;132660;1453;1454;1639;1778;1781;203068;2033;22822;22897;22919;22974;22981;22994;22995;2305;23198;23291;23332;23354;27175;27229;28227;286826;29922;3161;3320;3326;347688;347733;4218;4331;440145;4605;4659;4660;4751;4957;5048;5108;5116;51400;51512;5347;548…	YWHAG;EP300;PLK1;OFD1;PCM1;DYNLL1;YWHAE;CSNK1E;CDK1;PSMC5;PSMC3;CEP63;CEP135;GTSE1;TUBG1;NDE1;CEP290;PSMA3;PSMC1;TP53;FGFR1OP;CCNA2;PRKACA;HSP90AB1;TUBB3;CEP152;PSMC2;TUBA1A;CDKN1A;CENPF;TUBA4A;UBC;SKP1;NME7;PAFAH1B1;DYNC1H1;MAPRE1;ODF2;PSMD2;PSMA1;TUBB2B;NINL;HAUS1;AURKA;TUBB2A;CNTRL;RBBP4;CDK2;TUBGCP4;DCTN2;PPP1CB;CEP131;PSMD14;PSMB1;TUBB8;PSMC6;PPP2R1A;PPP2CA;PSME3;CKAP5;UBB;CLASP1;HSP90AA1;CS…
R-HSA-72172	mRNA Splicing	http://reactome.org/PathwayBrowser/#/R-HSA-72172	191	155	90.27840424523832	1.7169111627067266	0	0	10081;10084;10181;10189;10236;10250;10262;10283;10286;10291;10450;10523;10569;10713;10772;10898;10907;10921;10946;10949;10978;10992;11017;11051;11066;11100;11338;1478;1479;1655;1660;1665;1993;1994;220988;22794;22826;22827;22916;22938;23020;23283;23350;23450;23451;23517;23524;23658;24144;24148;2521;26121;27238;27258;27316;27339;2962;2963;29894;3178;3181;3183;3184;3185;3187;3188;3190;3191;3192;3312…	TFIP11;HNRNPF;SNW1;CDC5L;PRPF40A;HSPA8;PRPF31;POLR2E;HNRNPC;DDX5;SF1;EIF4A3;HNRNPM;FUS;HNRNPU;YBX1;POLR2C;DHX16;POLR2G;BCAS2;HNRNPA2B1;CTNNBL1;HNRNPD;GPKOW;CPSF4;SRSF10;SNRPB;HNRNPK;MAGOHB;PRPF19;RBMX;CPSF7;CPSF1;SRSF1;POLR2A;CRNKL1;RNPS1;CCAR1;CASC3;HNRNPA1;SRSF2;SNRPC;DDX46;SNRPF;PRPF3;LSM3;CPSF2;POLR2H;POLR2B;CSTF2;SNRNP200;HNRNPR;SNRPD3;SRSF11;NUDT21;SF3A2;SNRPE;CSTF2T;BUD31;RBM5;SRSF5;PRPF38…
R-HSA-2467813	Separation of Sister Chromatids	http://reactome.org/PathwayBrowser/#/R-HSA-2467813	188	168	88.86041883824505	1.8906055383985394	0	0	10197;10213;10274;10376;10381;10382;10383;10393;10403;1058;1060;1062;1063;10726;10735;11004;11065;11130;11243;113130;119504;140735;147841;151246;151648;1778;1780;1781;1783;220134;22919;23047;23063;23122;23198;23244;23279;23332;23421;246184;25906;25909;25936;29882;29945;332;347688;347733;348235;3619;3796;401541;4085;4928;5048;51143;51433;51434;51529;5347;54820;54821;5501;5515;5516;5518;5519;5525;5…	PLK1;DYNLL1;NDEL1;CDC23;PSMC5;PSMC3;NDE1;SMC3;PSMA3;PSMC1;CDC27;NDC80;TUBB3;PSMC2;DYNLL2;TUBA1A;ANAPC5;CDC16;BUB1B;CENPF;TUBA4A;UBC;ANAPC1;MAD2L1;DYNC1I1;CDC20;SPC25;PDS5A;ANAPC10;PAFAH1B1;DYNC1H1;ANAPC7;MAPRE1;PPP1CC;NUF2;PSMD2;PSMA1;SPC24;TUBB2B;UBE2D1;TUBB2A;ANAPC11;ANAPC15;TAOK1;PSMD14;PSMB1;TUBB8;PSMC6;PPP2R1A;PPP2CA;PSME3;CKAP5;UBB;CLASP1;BUB1;ANAPC2;XPO1;PSMD11;TUBB4A;TUBA1C;SMC1A;BUB3;PSM…
R-HSA-2990846	SUMOylation	http://reactome.org/PathwayBrowser/#/R-HSA-2990846	187	151	88.38775703591395	1.7083813987795309	0	0	10054;10055;10062;10155;10210;10274;1029;10401;10499;10521;1069;10735;10762;10891;1107;11315;115426;129401;1387;142;1487;1616;1655;165918;1786;1788;1789;1911;1912;2033;205564;2099;22955;23165;23225;23279;23314;23468;23511;23512;23636;2516;25942;28996;2908;29843;3065;3066;3090;3183;3190;332;3619;3622;367;4152;4193;4286;4791;4792;4869;4927;4928;5111;51564;51588;51602;5241;53371;5371;5465;5468;55706…	ESR1;PCNA;TRIM27;EP300;NPM1;RELA;DAXX;SMC3;TFAP2A;TP53;CREBBP;PARK7;CDKN2A;BMI1;NUP54;UBE2I;MDM2;NFKB2;CBX8;RAD52;HDAC1;HNRNPC;BRCA1;DDX5;DDX17;TP53BP1;AURKA;IKBKG;SP100;HDAC2;HIPK2;PHC2;HERC2;THRA;MTA1;SUMO1;CTBP1;MBD1;PML;TRIM28;TOPORS;AR;HDAC4;CBX5;RARA;SMC1A;RPA1;SUMO2;VHL;PIAS1;RNF2;TPR;HNRNPK;CBX4;PARP1;RAE1;NUP155;POM121;MDC1;CETN2;SAE1;UHRF2;HDAC7;NUP62;AURKB;RANBP2;NUP93;DNMT1;XPC;BLM;AA…
R-HSA-6791226	Major pathway of rRNA processing in the nucleolus and cytosol	http://reactome.org/PathwayBrowser/#/R-HSA-6791226	184	160	86.96977162892068	1.839719675046198	0	0	10171;10199;10200;10436;10528;10556;10557;10607;10799;10813;10885;10969;11056;11102;11103;11224;11340;114049;117246;118460;134430;1453;1454;2091;22803;22894;22984;23016;23160;23246;23404;23481;23517;23521;25873;25879;25926;26168;26354;27043;27340;27341;28987;3921;4691;4736;4809;51010;51013;51065;51077;51118;51121;51202;51388;51602;5393;5394;54512;54555;54881;54913;55127;55131;55272;55720;55781;56…	CSNK1E;RPL23;RPS2;RPS3;RPL11;RPL5;BYSL;RPS7;RPL38;EXOSC5;RPL10;NCL;RPSA;CSNK1D;RPS28;RPL30;DCAF13;NOL9;DDX21;UBA52;FBL;EXOSC8;RBM28;RPL15;HEATR1;RPL28;KRR1;NOC4L;NOP56;NOL11;FTSJ3;RPS6;RPL14;EXOSC1;RPS4X;RPS18;RPL13;UTP14A;RPS3A;DIS3;NOL6;RPL7;RPL32;RPLP1;RPS27L;RPP38;EBNA1BP2;RPS20;RPL27;DDX47;RPL18A;RPL29;RRP1;RPS15;RPS13;RPL4;RPS10;PES1;RPL3;RPP40;RPL18;RPL23A;PWP2;TEX10;NOP58;RPL21;UTP3;GNL3;…
R-HSA-72163	mRNA Splicing - Major Pathway	http://reactome.org/PathwayBrowser/#/R-HSA-72163	183	149	86.4971098265896	1.7226009088479017	0	0	10084;10181;10189;10236;10250;10262;10283;10286;10291;10450;10523;10569;10713;10772;10898;10907;10921;10946;10949;10978;10992;11017;11051;11100;11338;1478;1479;1655;1660;1665;1993;1994;220988;22794;22826;22827;22916;22938;23020;23283;23350;23450;23451;23517;23524;23658;24144;24148;2521;26121;27238;27258;27316;27339;2962;2963;29894;3178;3181;3183;3184;3185;3187;3188;3190;3191;3192;3312;4116;4670;4…	TFIP11;HNRNPF;SNW1;CDC5L;PRPF40A;HSPA8;PRPF31;POLR2E;HNRNPC;DDX5;SF1;EIF4A3;HNRNPM;FUS;HNRNPU;YBX1;POLR2C;DHX16;POLR2G;BCAS2;HNRNPA2B1;CTNNBL1;HNRNPD;GPKOW;CPSF4;SRSF10;SNRPB;HNRNPK;MAGOHB;PRPF19;RBMX;CPSF7;CPSF1;SRSF1;POLR2A;CRNKL1;RNPS1;CCAR1;CASC3;HNRNPA1;SRSF2;SNRPC;DDX46;SNRPF;PRPF3;LSM3;CPSF2;POLR2H;POLR2B;CSTF2;SNRNP200;HNRNPR;SNRPD3;SRSF11;NUDT21;SF3A2;SNRPE;CSTF2T;BUD31;RBM5;SRSF5;PRPF38…
R-HSA-3108232	SUMO E3 ligases SUMOylate target proteins	http://reactome.org/PathwayBrowser/#/R-HSA-3108232	181	146	85.551786221927415	1.7065686930400918	0	0	10062;10155;10210;10274;1029;10401;10499;10521;1069;10735;10762;10891;1107;11315;115426;129401;1387;142;1487;1616;1655;165918;1786;1788;1789;1911;1912;2033;2099;22955;23165;23225;23279;23314;23468;23511;23512;23636;2516;25942;28996;2908;3065;3066;3090;3183;3190;332;3619;3622;367;4152;4193;4286;4791;4792;4869;4927;4928;5111;51564;51588;51602;5241;53371;5371;5465;5468;55706;55746;57122;57332;57591;…	ESR1;PCNA;TRIM27;EP300;NPM1;RELA;DAXX;SMC3;TFAP2A;TP53;CREBBP;PARK7;CDKN2A;BMI1;NUP54;UBE2I;MDM2;NFKB2;CBX8;RAD52;HDAC1;HNRNPC;BRCA1;DDX5;DDX17;TP53BP1;AURKA;IKBKG;SP100;HDAC2;HIPK2;PHC2;HERC2;THRA;MTA1;SUMO1;CTBP1;MBD1;PML;TRIM28;TOPORS;AR;HDAC4;CBX5;RARA;SMC1A;RPA1;SUMO2;VHL;PIAS1;RNF2;TPR;HNRNPK;CBX4;PARP1;RAE1;NUP155;POM121;MDC1;CETN2;UHRF2;HDAC7;NUP62;AURKB;RANBP2;NUP93;DNMT1;XPC;BLM;AAAS;NU…
R-HSA-5357801	Programmed Cell Death	http://reactome.org/PathwayBrowser/#/R-HSA-5357801	172	145	81.2978300009476	1.7835654407787993	0	0	10000;10018;100506658;10059;10134;10197;10213;10971;11035;118;140735;148022;1499;1612;1613;1630;1677;1828;1829;1832;1869;197259;207;208;219699;22985;23198;23368;2339;26060;2810;28988;2934;3146;3148;317;324;329;330;331;353376;355;356;3836;3837;4000;4001;4137;4836;4976;5062;51765;5317;5339;54205;5533;5534;5580;5599;56616;5682;5683;5684;5685;5686;5687;5688;5689;5690;5691;5692;5693;5694;5696;5698;570…	YWHAG;TRAF2;YWHAH;YWHAZ;CTNNB1;APC;DYNLL1;YWHAE;PLEC;AKT1;PSMC5;DNM1L;PSMC3;PSMA3;PSMC1;TP53;PTK2;MAPK8;FAS;CASP8;CASP3;FASLG;FADD;PSMC2;DYNLL2;MAPT;YWHAQ;STAT3;YWHAB;RIPK1;UBC;MAGED1;TP53BP2;BID;VIM;APPL1;PSMD2;CFLAR;PSMA1;CLSPN;PSMD14;DSG2;XIAP;PSMB1;PSMC6;KPNB1;AKT2;SPTAN1;PSME3;UBB;PSMD11;DSP;PSMD4;PSMC4;BIRC3;BCL2L11;PSMD6;PSMB4;UBA52;LMNA;OPA1;BIRC2;PSMB2;DBNL;TRADD;STK26;PSMB5;PSMD1;SFN;PS…
R-HSA-9010553	Regulation of expression of SLITs and ROBOs	http://reactome.org/PathwayBrowser/#/R-HSA-9010553	171	148	80.82516819861651	1.831112799373467	0	0	10197;10213;10921;11224;1605;1981;2107;22794;22916;23053;23198;23521;25873;26986;2935;3199;3670;3921;4116;4440;4686;4736;51065;51121;55110;5682;5683;5684;5685;5686;5687;5688;5689;5690;5691;5692;5693;5694;5696;5698;5700;5701;5702;5704;5705;5706;5707;5708;5709;5710;5711;5713;5714;5715;5716;5717;5718;5719;5720;5721;6092;6122;6124;6125;6128;6129;6130;6132;6134;6135;6136;6137;6138;6139;6141;6142;6143;…	PSMC5;PSMC3;RPL23;RPS2;PSMA3;PSMC1;RPS3;DAG1;PSMC2;RPL11;RPL5;UBC;RPS7;PSMD2;PSMA1;EIF4A3;RPL38;PSMD14;PSMB1;PSMC6;RPL10;PSME3;UBB;RPSA;EIF4G1;RPS28;PSMD11;PSMD4;ELOC;PSMC4;PSMD6;PSMB4;RPL30;MAGOHB;UBA52;PSMB2;PSMB5;CUL2;RPL15;PSMD1;RPL28;RNPS1;CASC3;PSMB3;ELOB;PSMA4;PABPC1;RPS6;RPL14;RPS4X;RPS18;PSMD7;RPL13;LHX4;RPS3A;RBX1;RPL7;RPL32;RPLP1;RPS27L;RPS20;RPL27;RPL18A;RPL29;RPS15;RPS13;RPL4;RPS10;R…
R-HSA-109581	Apoptosis	http://reactome.org/PathwayBrowser/#/R-HSA-109581	169	142	79.87984459395432	1.7776699581955275	0	0	10000;10018;100506658;10059;10134;10197;10213;10971;118;140735;148022;1499;1612;1613;1630;1677;1828;1829;1832;1869;207;208;219699;22985;23198;23368;2339;26060;2810;28988;2934;3146;3148;317;324;329;331;353376;355;356;3836;3837;4000;4001;4137;4836;4976;5062;51765;5317;5339;54205;5533;5534;5580;5599;56616;5682;5683;5684;5685;5686;5687;5688;5689;5690;5691;5692;5693;5694;5696;5698;5700;5701;5702;5704;…	YWHAG;TRAF2;YWHAH;YWHAZ;CTNNB1;APC;DYNLL1;YWHAE;PLEC;AKT1;PSMC5;DNM1L;PSMC3;PSMA3;PSMC1;TP53;PTK2;MAPK8;FAS;CASP8;CASP3;FASLG;FADD;PSMC2;DYNLL2;MAPT;YWHAQ;STAT3;YWHAB;RIPK1;UBC;MAGED1;TP53BP2;BID;VIM;APPL1;PSMD2;CFLAR;PSMA1;CLSPN;PSMD14;DSG2;XIAP;PSMB1;PSMC6;KPNB1;AKT2;SPTAN1;PSME3;UBB;PSMD11;DSP;PSMD4;PSMC4;BCL2L11;PSMD6;PSMB4;UBA52;LMNA;OPA1;BIRC2;PSMB2;DBNL;TRADD;STK26;PSMB5;PSMD1;SFN;PSMB3;PS…
R-HSA-69242	S Phase	http://reactome.org/PathwayBrowser/#/R-HSA-69242	161	142	76.0985501753056	1.8660013846897148	0	0	10000;1017;1019;10197;10213;1022;1026;1027;10274;10393;10714;10735;11065;113130;114799;1163;119504;132660;1763;1869;1874;207;208;2237;23047;23063;23198;23244;23595;23649;246184;25906;286826;2932;29882;29945;4149;4171;4172;4173;4174;4175;4176;4331;4609;4998;4999;5000;5001;5111;51343;51433;51434;51529;5424;5425;5426;5427;5557;5558;55957;5682;5683;5684;5685;5686;5687;5688;5689;5690;5691;5692;5693;56…	PCNA;GSK3B;AKT1;CDC23;PSMC5;PSMC3;SMC3;RB1;PSMA3;PSMC1;RPA2;CCNA2;CDC27;PSMC2;ANAPC5;CDC16;CDKN1A;MYC;RFC3;UBC;ANAPC1;SKP1;MCM7;PDS5A;ANAPC10;ANAPC7;MCM5;FZR1;PSMD2;PSMA1;UBE2D1;POLD1;RBBP4;ANAPC11;CDK2;ANAPC15;PSMD14;PSMB1;PSMC6;SKP2;AKT2;RFC2;PSME3;UBB;RFC5;ANAPC2;PSMD11;SMC1A;RFC1;RPA1;PSMD4;PSMC4;PSMD6;ORC5;PSMB4;RPA3;PRIM2;PDS5B;UBA52;CUL1;RFC4;PSMB2;MAX;CKS1B;PSMB5;ANAPC4;PSMD1;PSMB3;PSMA4;…
R-HSA-5633007	Regulation of TP53 Activity	http://reactome.org/PathwayBrowser/#/R-HSA-5633007	160	140	75.62588837297452	1.8512179230152364	0	0	10000;10111;1017;1020;1029;10419;10524;10848;10919;1107;11073;1108;1111;11198;11200;112858;133383;133746;138474;1432;1457;1459;1460;1616;1763;2033;207;208;22974;23368;23774;2475;253260;26013;26155;27154;28996;29117;3065;3066;3364;3622;387893;4193;4194;4361;4683;472;5170;5300;5305;53615;5371;545;5458;54815;54971;5515;5516;5518;5519;5527;55615;5562;5563;5564;5565;5571;5608;56950;57459;580;5883;5884…	PIN1;EP300;CSNK2A2;AKT1;CDK1;DAXX;EHMT2;RPA2;TBP;TP53;CCNA2;CDKN2A;RFC3;CSNK2A1;UBC;EHMT1;MDM2;TP53BP2;MAPK14;PRKAB2;TAF1;PRKAA2;HDAC1;BRCA1;KAT5;AURKA;HDAC2;USP7;BANP;RBBP4;HIPK2;CDK2;RICTOR;ATM;USP2;MBD3;RAD50;PPP2R1A;CSNK2B;PPP2CA;PML;AKT2;RFC2;UBB;RFC5;RPA1;RAD17;PRMT5;MTOR;CDK5;MDM4;RPA3;SMYD2;ATRIP;GATAD2B;UBA52;CHEK1;RFC4;MTA2;SUPT16H;MRE11;NBN;CHD4;CHEK2;AURKB;PRDM1;L3MBTL1;STK11;BLM;RBBP…
R-HSA-168898	Toll-like Receptor Cascades	http://reactome.org/PathwayBrowser/#/R-HSA-168898	155	125	73.26257936131906	1.7061916341154255	0	0	10010;10333;10454;11035;114609;1147;1326;1385;1386;1432;148022;1508;1514;1515;1759;177;1785;1846;1848;2243;23098;23118;23291;2353;257397;26052;28511;29110;30849;3146;329;330;338;351;353376;3551;3654;3661;3665;3689;3725;3929;4205;4208;4214;4615;466;4790;4791;4792;4793;51135;51231;51284;51295;51311;5289;5336;54106;5515;5516;5518;5519;5528;5594;5595;5598;5599;5601;5602;5604;5606;5608;5609;5641;57161…	JUN;UNC93B1;NFKB1;RELA;TANK;FOS;UBE2N;UBE2V1;MAPK9;TRAF6;MAPK8;CASP8;TRAF3;FADD;APP;MYD88;MAP3K7;RIPK1;UBC;SKP1;NFKB2;MAPK14;ATF2;UBE2D1;IKBKG;TLR9;IRAK1;TAB1;MAPK1;MAPK10;AGER;UBE2D2;IKBKB;DNM2;MAP2K7;TBK1;MAP2K4;DNM3;MAP2K1;PPP2R1A;PPP2CA;UBB;MAP3K1;UBE2D3;RPS6KA5;BIRC3;UBA52;CUL1;BIRC2;MAPK3;TAB2;HSP90B1;CREB1;PELI2;CTSB;ECSIT;S100A8;MAP2K3;TNIP2;CHUK;PELI1;HMGB1;BTRC;TLR6;NFKBIA;DNM1;BTK;PPP2…
R-HSA-199977	ER to Golgi Anterograde Transport	http://reactome.org/PathwayBrowser/#/R-HSA-199977	152	123	71.84459395432579	1.7120286054952938	0	0	10113;10121;10175;10282;10342;10376;10381;10382;10383;10427;10466;10484;10540;10652;10671;1075;10802;10945;10959;10960;10972;11070;11196;11258;11316;122553;126003;1314;1315;140735;1453;1522;1604;1639;1778;1780;1781;1783;22796;22818;22820;22870;22872;23243;23256;25839;26286;26958;26984;27095;2801;2804;286;287;288;347688;347733;3630;372;375;375056;378;381;3998;4253;4905;51014;51128;51143;51164;5127…	GOLGA2;BET1;DYNLL1;RAB1A;TUBB3;DYNLL2;TUBA1A;ANK3;CAPZB;TUBA4A;DYNC1I1;SEC16A;DYNC1H1;COPB1;COPG1;TFG;TUBB2B;TUBB2A;DCTN2;USO1;TUBB8;COPA;YKT6;NSF;SPTAN1;SEC24B;COG6;SPTBN1;CSNK1D;DCTN1;GOSR1;TUBB4A;TUBA1C;TRAPPC2L;SEC22B;ANK2;ARFGAP3;SEC13;TUBA1B;TRAPPC10;COG2;CAPZA2;SEC31A;SCFD1;GOLGB1;PPP6R1;ARCN1;SEC23IP;STX5;SEC23A;ARFGAP1;ARF5;ANKRD28;SEC22A;MIA2;TUBB1;TRAPPC5;COG4;KDELR1;COPB2;DCTN5;PREB;T…
R-HSA-162587	HIV Life Cycle	http://reactome.org/PathwayBrowser/#/R-HSA-162587	151	121	71.3719321519947	1.6953443230640954	0	0	10015;1022;1025;10762;1104;11168;11198;128866;129401;138474;155382;2068;2071;2237;22916;23165;23225;23279;23327;23511;23636;2547;25920;25978;27183;27243;2957;2958;2959;2961;2962;2963;2965;3159;3836;404672;4331;4686;4836;4927;4928;5045;51160;51224;51497;51534;51652;53371;5430;5431;5432;5433;5434;5435;5436;5437;5438;5439;5440;5441;5478;55048;55706;55746;57122;5901;5902;5903;5905;6233;6749;6829;6872…	TBP;NUP54;UBC;POLR2E;GTF2B;TAF1;FURIN;ERCC2;GTF2A1;CCNK;POLR2C;NEDD4L;POLR2G;XRCC5;UBB;XRCC6;XPO1;ELOC;TSG101;PPIA;VPS28;TPR;UBA52;SUPT5H;VPS37C;RAE1;SUPT16H;NUP155;POM121;POLR2A;NELFB;ERCC3;ELOB;NUP62;RANBP2;NUP93;KPNA1;AAAS;NUP205;ELOA;NUP98;NDC1;POLR2H;CHMP4B;CDK7;POLR2B;NUP35;CCNT1;NMT1;NUP107;PDCD6IP;RAN;PSIP1;NUP58;SSRP1;RANGAP1;MNAT1;GTF2F2;GTF2H1;BANF1;SEH1L;GTF2F1;NUP153;FEN1;TAF4;CCNH;N…
R-HSA-453279	Mitotic G1-G1/S phases	http://reactome.org/PathwayBrowser/#/R-HSA-453279	149	135	70.4266085473325	1.9168891245028339	0	0	10000;1017;1019;10197;1021;10213;1022;1026;1027;1028;1029;1030;1031;1032;1163;132660;1719;1859;1869;1870;1871;1874;1876;207;208;23595;23649;25;26271;28227;286826;3065;3717;4067;4149;4171;4172;4173;4174;4175;4176;4331;4605;4609;4998;4999;5000;5001;51053;5111;5426;5427;5515;5516;5518;5519;5520;55388;5557;5558;55957;5682;5683;5684;5685;5686;5687;5688;5689;5690;5691;5692;5693;5694;5696;5698;5700;5701…	PCNA;ABL1;AKT1;CDK1;PSMC5;PSMC3;RB1;PSMA3;PSMC1;RPA2;CCNA2;PSMC2;DYRK1A;CDKN2A;CDKN1A;MYC;UBC;SKP1;MCM7;HDAC1;RBL1;MCM5;PSMD2;PSMA1;RBBP4;CDK2;PSMD14;TK1;PSMB1;PSMC6;PPP2R1A;PPP2CA;SKP2;AKT2;SRC;PSME3;UBB;PSMD11;RPA1;PSMD4;PSMC4;PSMD6;ORC5;PSMB4;RPA3;PRIM2;UBA52;CUL1;PSMB2;MAX;CKS1B;PSMB5;CCNB1;PSMD1;PSMB3;PSMA4;ORC4;CDC7;CDK4;CDKN2C;CDKN1B;PSMD7;CDKN2D;CDK7;LYN;CCND3;CCND1;CDC25A;RRM2;MNAT1;FBXO…
R-HSA-73887	Death Receptor Signalling	http://reactome.org/PathwayBrowser/#/R-HSA-73887	141	116	66.64531412868378	1.740557479795481	0	0	10018;10276;10399;10454;10616;10672;11108;11214;1147;121512;1540;1894;221472;23118;23229;23263;23365;23385;23421;257397;25791;26230;26574;27005;27018;27237;29;3065;3066;329;330;331;355;3551;356;3654;387;396;4615;4790;4792;4803;4804;50649;51107;55072;55512;5584;5599;5663;5664;56957;57142;572;57449;57580;5879;5970;6233;6453;64857;6610;6654;6655;6885;7074;7124;7128;7132;7185;7186;7189;7204;7311;7314…	TRAF2;NFKB1;RELA;TRAF1;YWHAE;TNF;TRAF6;PSEN1;MAPK8;FAS;CASP8;TNFAIP3;CASP3;FASLG;FADD;MYD88;MAP3K7;BEX3;RIPK1;UBC;RNF31;MAGED1;RAC1;HDAC1;ARHGEF5;CFLAR;IKBKG;HDAC2;RACK1;SQSTM1;IRAK1;TAB1;IKBKB;OBSCN;USP2;XIAP;RTN4;UBB;TAX1BP1;BIRC3;BCL2L11;HDAC3;RHOA;ARHGEF11;PRKCI;UBA52;BIRC2;TRADD;ARHGEF7;TAB2;TIAM1;RBCK1;CYLD;ITSN1;ARHGEF6;TNFRSF1A;ARHGEF2;CHUK;BAD;ARHGEF1;TNFRSF10A;ITGB3BP;BAG4;NFKBIA;NCSTN;…
R-HSA-6807070	PTEN Regulation	http://reactome.org/PathwayBrowser/#/R-HSA-6807070	140	119	66.17265232635269	1.7983259823576585	0	0	10000;10014;10197;10213;10273;10325;10542;11060;1107;1108;1386;1457;1459;1460;153129;1822;1911;1912;1958;207;208;2122;2146;22955;23028;23112;23186;23198;23466;23512;23608;2444;2475;27327;28956;3065;3066;331;3725;4343;4734;51564;53615;5371;5468;54815;55004;5594;5595;5682;5683;5684;5685;5686;5687;5688;5689;5690;5691;5692;5693;5694;5696;5698;5700;5701;5702;5704;5705;5706;5707;5708;5709;5710;5711;571…	JUN;TRIM27;CSNK2A2;AKT1;EZH2;PSMC5;STUB1;PSMC3;PSMA3;PSMC1;TP53;PSMC2;BMI1;CSNK2A1;UBC;PTEN;CBX8;HDAC1;ATF2;PSMD2;PSMA1;KDM1A;HDAC2;USP7;RBBP4;PHC2;MAPK1;MTA1;PSMD14;XIAP;PSMB1;MBD3;PSMC6;CSNK2B;TNRC6B;SNAI1;PML;AKT2;PSME3;UBB;PSMD11;PSMD4;PSMC4;RNF2;HDAC3;PSMD6;MTOR;ATN1;PSMB4;CBX4;RHEB;WWP2;GATAD2B;UBA52;PSMB2;MTA2;MECOM;MAPK3;TNKS2;PSMB5;PSMD1;CHD4;PSMB3;HDAC7;PSMA4;EED;RBBP7;PSMD7;CHD3;LAMTOR…
R-HSA-162599	Late Phase of HIV Life Cycle	http://reactome.org/PathwayBrowser/#/R-HSA-162599	138	113	65.22732872169051	1.7324026940018364	0	0	10015;1022;1025;10762;1104;11198;128866;129401;138474;155382;2068;2071;22916;23165;23225;23279;23327;23511;23636;25920;25978;27183;27243;2957;2958;2959;2961;2962;2963;2965;404672;4331;4686;4836;4927;4928;5045;51160;51224;51497;51534;51652;53371;5430;5431;5432;5433;5434;5435;5436;5437;5438;5439;5440;5441;5478;55048;55706;55746;57122;5901;5902;5903;5905;6233;6749;6829;6872;6873;6874;6877;6878;6879;…	TBP;NUP54;UBC;POLR2E;GTF2B;TAF1;FURIN;ERCC2;GTF2A1;CCNK;POLR2C;NEDD4L;POLR2G;UBB;XPO1;ELOC;TSG101;PPIA;VPS28;TPR;UBA52;SUPT5H;VPS37C;RAE1;SUPT16H;NUP155;POM121;POLR2A;NELFB;ERCC3;ELOB;NUP62;RANBP2;NUP93;AAAS;NUP205;ELOA;NUP98;NDC1;POLR2H;CHMP4B;CDK7;POLR2B;NUP35;CCNT1;NMT1;NUP107;PDCD6IP;RAN;NUP58;SSRP1;RANGAP1;MNAT1;GTF2F2;GTF2H1;SEH1L;GTF2F1;NUP153;TAF4;CCNH;NUP160;TAF10;RCC1;NELFCD;TAF2;TAF5;P…
R-HSA-5663220	RHO GTPases Activate Formins	http://reactome.org/PathwayBrowser/#/R-HSA-5663220	138	114	65.22732872169051	1.7477336912938881	0	0	10376;10381;10382;10383;10403;1058;1060;1062;1063;10726;11004;11130;11243;114793;140735;147841;151246;151648;1729;1778;1780;1781;1783;1855;1856;1857;220134;22919;23122;23279;23332;23380;23421;25909;25936;332;347688;347733;348235;3619;3688;3796;387;401541;4085;4928;5048;51143;51466;5216;5217;5347;54820;54821;5501;5515;5516;5518;5519;5525;5527;5528;5529;55746;55920;57082;57122;57405;57551;57591;587…	PLK1;DYNLL1;DVL3;NDEL1;DVL2;NDE1;NDC80;TUBB3;DYNLL2;TUBA1A;BUB1B;CENPF;TUBA4A;DVL1;CDC42;MAD2L1;DYNC1I1;CDC20;RAC1;ACTB;SPC25;PAFAH1B1;DYNC1H1;MAPRE1;PPP1CC;NUF2;SPC24;TUBB2B;TUBB2A;TAOK1;ITGB1;TUBB8;PPP2R1A;PPP2CA;SRC;CKAP5;CLASP1;BUB1;XPO1;TUBB4A;TUBA1C;BUB3;ACTG1;RHOA;SEC13;TUBA1B;ZWINT;SRGAP2;AURKB;RANBP2;CLASP2;NUDC;NUP98;TUBB1;KIF2C;PFN1;ITGB3BP;NUP107;PPP2R5E;PPP2R5D;ZW10;RANGAP1;SGO2;PPP2…
R-HSA-2454202	Fc epsilon receptor (FCERI) signaling	http://reactome.org/PathwayBrowser/#/R-HSA-2454202	134	116	63.33668151236615	1.831482124262409	0	0	10197;10213;10454;10768;10892;1147;23118;23198;23291;2353;2534;257397;27040;2885;3265;3551;3708;3709;3710;3725;3845;3937;4067;4214;4772;4773;4775;4790;4792;4893;5058;5062;5170;5290;5291;5295;5296;5335;5336;5530;5532;5534;5594;5595;5599;5601;5602;5609;5682;5683;5684;5685;5686;5687;5688;5689;5690;5691;5692;5693;5694;5696;5698;5700;5701;5702;5704;5705;5706;5707;5708;5709;5710;5711;5713;5714;5715;571…	JUN;GRB2;NFKB1;RELA;FOS;UBE2N;PSMC5;UBE2V1;PSMC3;MAPK9;PSMA3;PSMC1;TRAF6;MAPK8;PSMC2;MAP3K7;PAK1;PIK3R1;FYN;UBC;SKP1;NFATC1;RAC1;SYK;PSMD2;AHCYL1;CALM3;PSMA1;NFATC2;UBE2D1;IKBKG;TAB1;MAPK1;PLCG1;MAPK10;UBE2D2;IKBKB;PSMD14;MAP2K7;PSMB1;MAP2K4;PSMC6;PPP3CA;PSME3;UBB;MAP3K1;GRAP2;PSMD11;PSMD4;PSMC4;LAT;PSMD6;PSMB4;UBA52;CUL1;SHC1;PSMB2;MAPK3;PSMB5;TAB2;PSMD1;PSMB3;PSMA4;PSMD7;CHUK;PIK3R2;LYN;BTRC;NF…
R-HSA-69206	G1/S Transition	http://reactome.org/PathwayBrowser/#/R-HSA-69206	131	117	61.91869610537288	1.8895746738737855	0	0	10000;1017;1019;10197;10213;1022;1026;1027;1163;132660;1719;1869;1874;1876;207;208;23595;23649;26271;28227;286826;3065;4149;4171;4172;4173;4174;4175;4176;4331;4609;4998;4999;5000;5001;51053;5111;5426;5427;5515;5516;5518;5519;55388;5557;5558;55957;5682;5683;5684;5685;5686;5687;5688;5689;5690;5691;5692;5693;5694;5696;5698;5700;5701;5702;5704;5705;5706;5707;5708;5709;5710;5711;5713;5714;5715;5716;57…	PCNA;AKT1;CDK1;PSMC5;PSMC3;RB1;PSMA3;PSMC1;RPA2;CCNA2;PSMC2;CDKN1A;MYC;UBC;SKP1;MCM7;HDAC1;RBL1;MCM5;PSMD2;PSMA1;RBBP4;CDK2;PSMD14;TK1;PSMB1;PSMC6;PPP2R1A;PPP2CA;SKP2;AKT2;PSME3;UBB;PSMD11;RPA1;PSMD4;PSMC4;PSMD6;ORC5;PSMB4;RPA3;PRIM2;UBA52;CUL1;PSMB2;MAX;CKS1B;PSMB5;CCNB1;PSMD1;PSMB3;PSMA4;ORC4;CDC7;CDK4;CDKN1B;PSMD7;CDK7;CCND1;CDC25A;RRM2;MNAT1;FBXO5;PSMA6;PPP2R1B;PSMA7;PSMB9;PSMD3;RBL2;PPP2CB;S…
R-HSA-8856688	Golgi-to-ER retrograde transport	http://reactome.org/PathwayBrowser/#/R-HSA-8856688	131	108	61.91869610537288	1.7442227758834945	0	0	10112;10121;10376;10381;10382;10383;10540;1062;10671;10749;10945;10959;10972;11004;11127;11258;11316;1314;1315;140735;147700;1639;1778;1780;1781;1783;22818;22820;22920;22930;22931;23046;23095;23299;23303;24137;2590;26153;26286;26958;29127;347688;347733;372;375;378;3796;3797;3798;3799;381;3831;3832;3833;3835;4905;5048;5049;5050;51014;51143;51164;51560;51594;5321;53407;547;54732;55605;55614;55738;5…	DYNLL1;KIF1A;KIF5B;KIF11;RAB1A;TUBB3;DYNLL2;TUBA1A;KIF1B;CAPZB;TUBA4A;DYNC1I1;PAFAH1B1;DYNC1H1;COPB1;COPG1;TUBB2B;TUBB2A;DCTN2;RINT1;TUBB8;COPA;NSF;KLC4;DCTN1;TUBB4A;TUBA1C;SEC22B;KLC1;KIF5A;ARFGAP3;TUBA1B;STX18;CAPZA2;RAB6B;KLC3;ARCN1;ARFGAP1;ARF5;RACGAP1;NBAS;KIF1C;TUBB1;KIF2C;KDELR1;KIF3A;COPB2;DCTN5;COPE;USE1;BICD1;KIF20B;ARFGAP2;COPG2;ZW10;TMED2;ARF4;DYNC1I2;TUBB4B;TMED10;KIF22;ARF1;TMED9;DC…
R-HSA-162909	Host Interactions of HIV factors	http://reactome.org/PathwayBrowser/#/R-HSA-162909	128	115	60.500710698379606	1.900804117381716	0	0	10197;10213;1025;10762;1104;11168;1173;1175;129401;160;161;162;163;164;1794;23165;23198;23225;23279;23511;23636;2534;291;292;293;3055;3159;375;3836;3837;3932;4869;4927;4928;5062;51606;53371;5478;55690;55706;55746;567;5682;5683;5684;5685;5686;5687;5688;5689;5690;5691;5692;5693;5694;5696;5698;5700;5701;5702;5704;5705;5706;5707;5708;5709;5710;5711;57122;5713;5714;5715;5716;5717;5718;5719;5720;5721;5…	NPM1;PSMC5;PSMC3;PSMA3;PSMC1;PSMC2;SLC25A6;NUP54;FYN;UBC;SKP1;RAC1;PSMD2;PSMA1;AP2M1;PSMD14;PSMB1;PSMC6;AP2A1;AP1M1;KPNB1;SLC25A5;PSME3;UBB;HCK;XPO1;PSMD11;AP1B1;PSMD4;ELOC;PSMC4;PSMD6;PPIA;TPR;PSMB4;CUL5;UBA52;PSMB2;AP2B1;RAE1;PSMB5;AP2S1;NUP155;POM121;PSMD1;PSMB3;ELOB;NUP62;RANBP2;NUP93;PSMA4;KPNA1;AAAS;NUP205;NUP98;NDC1;PSMD7;RBX1;BTRC;CD247;NUP35;CCNT1;SLC25A4;NUP107;LCK;B2M;PAK2;RAN;PSIP1;NU…
R-HSA-69306	DNA Replication	http://reactome.org/PathwayBrowser/#/R-HSA-69306	127	110	60.02804889604852	1.8324766841995592	0	0	1017;10197;10213;10393;10714;11065;119504;1763;1869;1870;1871;2237;23198;23595;23649;246184;25906;29882;29945;4171;4172;4173;4174;4175;4176;4998;4999;5000;5001;51053;5111;51343;51433;51434;51529;5424;5425;5426;5427;55388;5557;5558;5682;5683;5684;5685;5686;5687;5688;5689;5690;5691;5692;5693;5694;5696;5698;5700;5701;5702;5704;5705;5706;5707;5708;5709;5710;5711;5713;5714;5715;5716;5717;5718;5719;572…	PCNA;CDC23;PSMC5;PSMC3;PSMA3;PSMC1;RPA2;CCNA2;CDC27;PSMC2;ANAPC5;CDC16;RFC3;UBC;ANAPC1;SKP1;MCM7;ANAPC10;ANAPC7;MCM5;FZR1;PSMD2;PSMA1;UBE2D1;POLD1;ANAPC11;CDK2;ANAPC15;PSMD14;PSMB1;PSMC6;SKP2;RFC2;PSME3;UBB;RFC5;ANAPC2;PSMD11;RFC1;RPA1;PSMD4;PSMC4;PSMD6;ORC5;PSMB4;RPA3;PRIM2;UBA52;CUL1;RFC4;PSMB2;PSMB5;ANAPC4;PSMD1;PSMB3;PSMA4;ORC4;CDC7;PSMD7;RBX1;UBE2C;PSMA6;CDC26;PSMA7;PSMB9;PSMD3;SEM1;MCM4;FEN…
R-HSA-2500257	Resolution of Sister Chromatid Cohesion	http://reactome.org/PathwayBrowser/#/R-HSA-2500257	124	109	58.61006348905524	1.8597488811858138	0	0	10274;10376;10381;10382;10383;10403;1058;1060;1062;1063;10726;10735;11004;11130;11243;113130;140735;147841;151246;151648;1778;1780;1781;1783;220134;22919;23047;23063;23122;23244;23279;23332;23421;25909;25936;332;347688;347733;348235;3619;3796;401541;4085;4928;5048;51143;5347;54820;54821;5501;5515;5516;5518;5519;5525;5527;5528;5529;55746;55869;55920;57082;57122;57405;57551;5885;5903;5905;6232;6249…	PLK1;DYNLL1;NDEL1;CDK1;NDE1;SMC3;NDC80;TUBB3;DYNLL2;TUBA1A;BUB1B;CENPF;TUBA4A;MAD2L1;DYNC1I1;CDC20;SPC25;PDS5A;PAFAH1B1;DYNC1H1;MAPRE1;PPP1CC;NUF2;SPC24;TUBB2B;TUBB2A;TAOK1;TUBB8;PPP2R1A;PPP2CA;CKAP5;CLASP1;BUB1;XPO1;TUBB4A;TUBA1C;SMC1A;BUB3;SEC13;TUBA1B;PDS5B;ZWINT;CCNB1;AURKB;RANBP2;CLASP2;NUDC;NUP98;TUBB1;KIF2C;RAD21;ITGB3BP;NUP107;STAG2;PPP2R5E;PPP2R5D;ZW10;RANGAP1;SGO2;PPP2R1B;ERCC6L;PPP2CB;…
R-HSA-69239	Synthesis of DNA	http://reactome.org/PathwayBrowser/#/R-HSA-69239	119	104	56.24675447739979	1.8489955725674392	0	0	1017;10197;10213;10393;10714;11065;119504;1763;2237;23198;23595;23649;246184;25906;29882;29945;4171;4172;4173;4174;4175;4176;4998;4999;5000;5001;5111;51343;51433;51434;51529;5424;5425;5426;5427;5557;5558;5682;5683;5684;5685;5686;5687;5688;5689;5690;5691;5692;5693;5694;5696;5698;5700;5701;5702;5704;5705;5706;5707;5708;5709;5710;5711;5713;5714;5715;5716;5717;5718;5719;5720;5721;5981;5982;5983;5984;…	PCNA;CDC23;PSMC5;PSMC3;PSMA3;PSMC1;RPA2;CCNA2;CDC27;PSMC2;ANAPC5;CDC16;RFC3;UBC;ANAPC1;SKP1;MCM7;ANAPC10;ANAPC7;MCM5;FZR1;PSMD2;PSMA1;UBE2D1;POLD1;ANAPC11;CDK2;ANAPC15;PSMD14;PSMB1;PSMC6;SKP2;RFC2;PSME3;UBB;RFC5;ANAPC2;PSMD11;RFC1;RPA1;PSMD4;PSMC4;PSMD6;ORC5;PSMB4;RPA3;PRIM2;UBA52;CUL1;RFC4;PSMB2;PSMB5;ANAPC4;PSMD1;PSMB3;PSMA4;ORC4;PSMD7;RBX1;UBE2C;PSMA6;CDC26;PSMA7;PSMB9;PSMD3;SEM1;MCM4;FEN1;CDC…
R-HSA-72613	Eukaryotic Translation Initiation	http://reactome.org/PathwayBrowser/#/R-HSA-72613	119	110	56.24675447739979	1.9556683940617146	0	0	10480;11224;1964;1965;1967;1968;1973;1974;1975;1977;1978;1981;1983;23521;25873;26986;27335;3646;3921;4736;51065;51121;51386;6122;6124;6125;6128;6129;6130;6132;6134;6135;6136;6137;6138;6139;6141;6142;6143;6144;6146;6147;6152;6154;6155;6156;6157;6158;6159;6160;6161;6164;6165;6166;6167;6168;6169;6170;6173;6175;6176;6181;6187;6188;6189;6191;6193;6194;6201;6202;6203;6204;6205;6206;6207;6208;6209;6210;…	RPL23;RPS2;RPS3;RPL11;RPL5;RPS7;EIF3D;RPL38;RPL10;EIF3A;RPSA;EIF4G1;RPS28;RPL30;EIF2B5;UBA52;EIF2B3;RPL15;EIF3G;EIF3E;RPL28;EIF4A1;PABPC1;RPS6;RPL14;RPS4X;RPS18;EIF3F;RPL13;EIF3H;EIF2S1;RPS3A;RPL7;EIF3C;RPL32;RPLP1;RPS27L;RPS20;RPL27;EIF4E;RPL18A;RPL29;RPS15;RPS13;RPL4;EIF5B;RPS10;RPL3;RPL18;RPL23A;RPL21;RPL37A;RPL13A;RPL36AL;RPS14;RPL24;RPL19;RPL39;RPS23;EIF3L;RPS11;EIF2S2;RPL27A;RPL37;RPL36A;EI…
R-HSA-69618	Mitotic Spindle Checkpoint	http://reactome.org/PathwayBrowser/#/R-HSA-69618	112	99	52.93812186108215	1.8701079018215148	0	0	10393;10403;1058;1060;1062;1063;10726;11004;11065;11130;11243;119504;140735;147841;151246;151648;1778;1780;1781;1783;220134;22919;23122;23279;23332;23421;246184;25906;25909;25936;29882;29945;332;348235;3619;3796;401541;4085;4928;5048;51143;51433;51434;51529;5347;54820;54821;5501;5515;5516;5518;5519;5525;5527;5528;5529;55746;55920;57082;57122;57405;57551;5903;5905;6232;6249;6396;64105;64682;64946;…	PLK1;DYNLL1;NDEL1;CDC23;NDE1;CDC27;NDC80;DYNLL2;ANAPC5;CDC16;BUB1B;CENPF;ANAPC1;MAD2L1;DYNC1I1;CDC20;SPC25;ANAPC10;PAFAH1B1;DYNC1H1;ANAPC7;MAPRE1;PPP1CC;NUF2;SPC24;UBE2D1;ANAPC11;ANAPC15;TAOK1;PPP2R1A;PPP2CA;CKAP5;CLASP1;BUB1;ANAPC2;XPO1;BUB3;SEC13;ZWINT;ANAPC4;AURKB;RANBP2;CLASP2;NUDC;NUP98;KIF2C;ITGB3BP;UBE2C;NUP107;PPP2R5E;PPP2R5D;ZW10;RANGAP1;SGO2;CDC26;PPP2R1B;ERCC6L;PPP2CB;SEH1L;PMF1;DYNC1I…
R-HSA-983705	Signaling by the B Cell Receptor (BCR)	http://reactome.org/PathwayBrowser/#/R-HSA-983705	112	96	52.93812186108215	1.8134379654026809	0	0	10197;10213;10768;10892;1147;23198;23291;2534;2885;29760;30011;3265;3551;3708;3709;3710;3845;4067;4690;4772;4773;4775;4790;4792;4793;4794;4893;5295;5336;5478;5530;5532;5534;5579;5682;5683;5684;5685;5686;5687;5688;5689;5690;5691;5692;5693;5694;5696;5698;5700;5701;5702;5704;5705;5706;5707;5708;5709;5710;5711;5713;5714;5715;5716;5717;5718;5719;5720;5721;5777;5966;5970;6233;640;6500;6654;6786;6850;68…	GRB2;REL;NFKB1;RELA;PSMC5;PSMC3;PSMA3;PSMC1;PSMC2;MAP3K7;PIK3R1;FYN;UBC;SKP1;NFATC1;SYK;PSMD2;AHCYL1;CALM3;PSMA1;NFATC2;IKBKG;IKBKB;PSMD14;PSMB1;PSMC6;NCK1;PPP3CA;PSME3;UBB;PSMD11;STIM1;PSMD4;PSMC4;PSMD6;PPIA;PSMB4;UBA52;CUL1;PSMB2;PSMB5;PSMD1;PSMB3;PSMA4;PSMD7;CHUK;LYN;BTRC;ORAI1;NFATC3;CD79A;PTPN6;BCL10;SH3KBP1;NFKBIA;BTK;PPP3CB;NFKBIB;PSMA6;PSMA7;PSMB9;PSMD3;MALT1;SEM1;PLCG2;PSMA2;PSMD13;PSMD8…
R-HSA-5696398	Nucleotide Excision Repair	http://reactome.org/PathwayBrowser/#/R-HSA-5696398	111	97	52.46546005875106	1.8488354031657963	0	0	10038;1022;10401;10445;10450;1069;10714;10920;10980;10987;125476;142;1642;1643;2033;2067;2068;2071;2072;2074;27339;283899;2873;2965;29844;3150;3980;404672;4331;4798;50813;5111;51138;5424;5425;5426;5427;5430;5431;5432;5433;5434;5435;5436;5437;5438;5439;5440;5441;54617;54778;54891;56949;5886;5887;5981;5982;5983;5984;5985;60;6117;6118;6119;6233;64708;6612;6613;6917;7311;7314;7316;7329;7334;7336;7341…	PCNA;EP300;COPS5;UBE2N;RUVBL1;RPA2;RFC3;UBC;POLR2E;UBE2I;ACTB;INO80B;USP7;POLD1;COPS6;SUMO1;HMGN1;ERCC2;POLR2C;POLR2G;MCRS1;RFC2;UBB;RFC5;RFC1;RPA1;SUMO2;PIAS1;RPA3;PRPF19;PARP1;UBA52;XPA;RAD23A;RFC4;YY1;POLR2A;CETN2;ERCC3;ERCC6;RAD23B;XPC;PARP2;POLR2H;CDK7;COPS4;POLR2B;DDB1;RBX1;TFPT;LIG3;RNF111;CHD1L;PPIE;MNAT1;CUL4B;ACTL6A;GTF2H1;INO80E;XRCC1;CCNH;COPS7A;ERCC1;CUL4A;POLD2;POLR2L;RPS27A;COPS7B;…
R-HSA-156827	L13a-mediated translational silencing of Ceruloplasmin expression	http://reactome.org/PathwayBrowser/#/R-HSA-156827	111	102	52.46546005875106	1.9441361971434146	0	0	10480;11224;1964;1965;1968;1973;1974;1975;1977;1981;23521;25873;26986;27335;3646;3921;4736;51065;51121;51386;6122;6124;6125;6128;6129;6130;6132;6134;6135;6136;6137;6138;6139;6141;6142;6143;6144;6146;6147;6152;6154;6155;6156;6157;6158;6159;6160;6161;6164;6165;6166;6167;6168;6169;6170;6173;6175;6176;6181;6187;6188;6189;6191;6193;6194;6201;6202;6203;6204;6205;6206;6207;6208;6209;6210;6217;6218;6222;…	RPL23;RPS2;RPS3;RPL11;RPL5;RPS7;EIF3D;RPL38;RPL10;EIF3A;RPSA;EIF4G1;RPS28;RPL30;UBA52;RPL15;EIF3G;EIF3E;RPL28;EIF4A1;PABPC1;RPS6;RPL14;RPS4X;RPS18;EIF3F;RPL13;EIF3H;EIF2S1;RPS3A;RPL7;EIF3C;RPL32;RPLP1;RPS27L;RPS20;RPL27;EIF4E;RPL18A;RPL29;RPS15;RPS13;RPL4;RPS10;RPL3;RPL18;RPL23A;RPL21;RPL37A;RPL13A;RPL36AL;RPS14;RPL24;RPL19;RPL39;RPS23;EIF3L;RPS11;EIF2S2;RPL27A;RPL37;RPL36A;EIF4A2;RPL17;RPS17;RPL…
R-HSA-5607764	CLEC7A (Dectin-1) signaling	http://reactome.org/PathwayBrowser/#/R-HSA-5607764	101	91	47.73884203544016	1.9062045939958872	0	0	10197;10213;10454;10768;10892;1147;23118;23198;23291;257397;29108;3551;3708;3709;3710;4772;4773;4775;4790;4791;4792;5170;5336;5530;5532;5534;5580;5682;5683;5684;5685;5686;5687;5688;5689;5690;5691;5692;5693;5694;5696;5698;5700;5701;5702;5704;5705;5706;5707;5708;5709;5710;5711;5713;5714;5715;5716;5717;5718;5719;5720;5721;5970;5971;6233;64170;6500;6714;6850;6885;7189;7311;7314;7316;7321;7322;7334;73…	NFKB1;RELA;UBE2N;PSMC5;UBE2V1;PSMC3;PSMA3;PSMC1;TRAF6;CASP8;PSMC2;MAP3K7;UBC;SKP1;NFATC1;NFKB2;SYK;PSMD2;AHCYL1;CALM3;PSMA1;NFATC2;UBE2D1;IKBKG;TAB1;UBE2D2;IKBKB;PSMD14;PSMB1;RELB;PSMC6;PPP3CA;SRC;PSME3;UBB;PSMD11;PSMD4;PSMC4;PSMD6;PSMB4;UBA52;CUL1;CARD9;PSMB2;PSMB5;TAB2;PSMD1;PSMB3;PSMA4;PSMD7;CHUK;BTRC;MAP3K14;NFATC3;PDPK1;BCL10;NFKBIA;UBE2M;PPP3CB;PSMA6;PSMA7;PSMB9;PSMD3;MALT1;SEM1;PLCG2;PYCAR…
R-HSA-166166	MyD88-independent TLR4 cascade	http://reactome.org/PathwayBrowser/#/R-HSA-166166	100	87	47.26618023310907	1.840639534883721	0	0	10010;10454;11035;1147;1326;1385;1386;1432;148022;177;1846;1848;23098;23118;23291;2353;257397;28511;29110;3146;329;330;351;353376;3551;3654;3661;3665;3725;4205;4208;466;4790;4791;4792;4793;51231;5515;5516;5518;5519;5528;5594;5595;5598;5599;5601;5602;5604;5606;5608;5609;5781;5970;6195;6196;6197;6233;64127;6416;6500;6885;7098;7099;7187;7189;7311;7314;7316;7321;7322;7323;7334;7335;7867;79155;841;845…	JUN;NFKB1;RELA;TANK;FOS;UBE2N;UBE2V1;MAPK9;TRAF6;MAPK8;CASP8;TRAF3;FADD;APP;MAP3K7;RIPK1;UBC;SKP1;NFKB2;MAPK14;ATF2;UBE2D1;IKBKG;IRAK1;TAB1;MAPK1;MAPK10;AGER;UBE2D2;IKBKB;MAP2K7;TBK1;MAP2K4;MAP2K1;PPP2R1A;PPP2CA;UBB;UBE2D3;RPS6KA5;BIRC3;UBA52;CUL1;BIRC2;MAPK3;TAB2;CREB1;MAP2K3;TNIP2;CHUK;HMGB1;BTRC;NFKBIA;PPP2R5D;PTPN11;IKBKE;NFKBIB;PPP2R1B;TLR4;PPP2CB;IRF3;VRK3;FBXW11;RPS27A;MAPKAPK2;TICAM2;ATF1…
R-HSA-937061	TRIF(TICAM1)-mediated TLR4 signaling	http://reactome.org/PathwayBrowser/#/R-HSA-937061	100	87	47.26618023310907	1.840639534883721	0	0	10010;10454;11035;1147;1326;1385;1386;1432;148022;177;1846;1848;23098;23118;23291;2353;257397;28511;29110;3146;329;330;351;353376;3551;3654;3661;3665;3725;4205;4208;466;4790;4791;4792;4793;51231;5515;5516;5518;5519;5528;5594;5595;5598;5599;5601;5602;5604;5606;5608;5609;5781;5970;6195;6196;6197;6233;64127;6416;6500;6885;7098;7099;7187;7189;7311;7314;7316;7321;7322;7323;7334;7335;7867;79155;841;845…	JUN;NFKB1;RELA;TANK;FOS;UBE2N;UBE2V1;MAPK9;TRAF6;MAPK8;CASP8;TRAF3;FADD;APP;MAP3K7;RIPK1;UBC;SKP1;NFKB2;MAPK14;ATF2;UBE2D1;IKBKG;IRAK1;TAB1;MAPK1;MAPK10;AGER;UBE2D2;IKBKB;MAP2K7;TBK1;MAP2K4;MAP2K1;PPP2R1A;PPP2CA;UBB;UBE2D3;RPS6KA5;BIRC3;UBA52;CUL1;BIRC2;MAPK3;TAB2;CREB1;MAP2K3;TNIP2;CHUK;HMGB1;BTRC;NFKBIA;PPP2R5D;PTPN11;IKBKE;NFKBIB;PPP2R1B;TLR4;PPP2CB;IRF3;VRK3;FBXW11;RPS27A;MAPKAPK2;TICAM2;ATF1…
R-HSA-5620912	Anchoring of the basal body to the plasma membrane	http://reactome.org/PathwayBrowser/#/R-HSA-5620912	98	92	46.32085662844688	1.986146343060079	0	0	10121;10142;10382;10383;10540;1069;10733;10806;11064;11116;11190;11258;115106;117177;121441;132320;1453;1454;1639;1778;1781;203068;22832;22897;22919;22981;22994;22995;23322;23332;23354;26005;26123;261734;27077;3320;4218;4751;4867;4957;5048;5108;51134;5116;51259;5347;54801;54806;54820;54903;54930;55125;55142;5518;55559;5566;55722;55755;5577;55835;57545;57787;7277;7283;7531;7532;7840;7846;79441;795…	YWHAG;PLK1;OFD1;PCM1;DYNLL1;YWHAE;CSNK1E;TMEM216;CDK1;CEP63;CEP135;TUBG1;NDE1;CEP162;CEP290;FGFR1OP;PRKACA;CEP152;TUBA1A;TUBA4A;PAFAH1B1;DYNC1H1;FBF1;MAPRE1;ODF2;NINL;HAUS1;CNTRL;DCTN2;CEP131;PPP2R1A;IQCB1;RAB11A;CKAP5;CLASP1;HSP90AA1;CSNK1D;MKS1;DCTN1;AKAP9;TUBB4A;CENPJ;MARK4;HAUS8;CEP164;HAUS3;CCP110;PRKAR2B;CEP70;TUBB;CEP72;CETN2;RPGRIP1L;CEP89;HAUS6;HAUS7;HAUS4;TCTN3;PCNT;ALMS1;CEP76;NEDD1;NE…
R-HSA-8878159	Transcriptional regulation by RUNX3	http://reactome.org/PathwayBrowser/#/R-HSA-8878159	96	87	45.375533023784705	1.9173328488372094	0	0	10018;10197;10213;1026;1029;10413;1387;1490;1499;2033;22938;2309;25937;2648;3280;3516;3676;3845;4088;4089;4193;4609;463;4851;51176;5682;5683;5684;5685;5686;5687;5688;5689;5690;5691;5692;5693;5694;5696;5698;5700;5701;5702;5704;5705;5706;5707;5708;5709;5710;5711;5713;5714;5715;57154;5716;5717;5718;5719;5720;5721;595;6046;6097;6233;64750;6696;6714;6934;7003;7004;7005;7040;7157;7311;7314;7316;7979;84…	CTNNB1;EP300;SMAD3;PSMC5;TCF7L2;PSMC3;PSMA3;PSMC1;SNW1;TP53;CREBBP;PSMC2;CDKN2A;CDKN1A;MYC;UBC;MDM2;PSMD2;PSMA1;NOTCH1;PSMD14;PSMB1;PSMC6;FOXO3;SRC;PSME3;UBB;HDAC4;PSMD11;PSMD4;PSMC4;BCL2L11;PSMD6;PSMB4;UBA52;PSMB2;YAP1;PSMB5;PSMD1;PSMB3;PSMA4;TGFB1;SMAD4;PSMD7;TEAD4;CCND1;WWTR1;SPP1;PSMA6;RBPJ;PSMA7;ZFHX3;PSMB9;PSMD3;SEM1;SMURF1;PSMA2;PSMD13;PSMD8;KAT2A;CBFB;KAT2B;RPS27A;PSMD9;PSMD10;PSMD5;TEAD2…
R-HSA-380320	Recruitment of NuMA to mitotic centrosomes	http://reactome.org/PathwayBrowser/#/R-HSA-380320	92	87	43.48488581446034	2.00069514661274	0	0	10121;10142;10376;10381;10382;10383;10426;10540;1069;10733;10806;10844;11064;11116;11190;11258;115106;121441;1453;1454;1639;1778;1781;203068;22897;22919;22981;22994;22995;23332;23354;27175;27229;29922;3320;347688;347733;440145;4751;4926;4957;5048;5108;5116;5347;54801;54820;54930;55125;55142;5518;55559;5566;55722;55755;5577;55835;653784;7277;7280;7283;7531;7532;7840;7846;79441;79861;79959;80097;80…	YWHAG;PLK1;OFD1;PCM1;DYNLL1;YWHAE;CSNK1E;CDK1;CEP63;CEP135;TUBG1;NDE1;CEP290;FGFR1OP;PRKACA;TUBB3;CEP152;TUBA1A;TUBA4A;NME7;PAFAH1B1;DYNC1H1;MAPRE1;ODF2;TUBB2B;NINL;HAUS1;TUBB2A;CNTRL;TUBGCP4;DCTN2;CEP131;TUBB8;PPP2R1A;CKAP5;CLASP1;HSP90AA1;CSNK1D;DCTN1;TUBGCP2;AKAP9;TUBB4A;TUBA1C;CENPJ;TUBA1B;HAUS8;CEP164;HAUS3;CCP110;PRKAR2B;CEP70;TUBB;CEP72;CETN2;HAUS6;HAUS7;HAUS4;TUBB1;PCNT;ALMS1;MZT2B;CEP76;…
R-HSA-69052	Switching of origins to a post-replicative state	http://reactome.org/PathwayBrowser/#/R-HSA-69052	90	83	42.53956220979816	1.9511249220351063	0	0	1017;10197;10213;10393;11065;119504;23198;23595;246184;25906;29882;29945;4171;4172;4173;4174;4175;4176;4998;4999;5000;5001;51343;51433;51434;51529;5682;5683;5684;5685;5686;5687;5688;5689;5690;5691;5692;5693;5694;5696;5698;5700;5701;5702;5704;5705;5706;5707;5708;5709;5710;5711;5713;5714;5715;5716;5717;5718;5719;5720;5721;6233;64682;6500;6502;7311;7314;7316;7321;7324;7979;81620;8454;8697;8881;890;8…	CDC23;PSMC5;PSMC3;PSMA3;PSMC1;CCNA2;CDC27;PSMC2;ANAPC5;CDC16;UBC;ANAPC1;SKP1;MCM7;ANAPC10;ANAPC7;MCM5;FZR1;PSMD2;PSMA1;UBE2D1;ANAPC11;CDK2;ANAPC15;PSMD14;PSMB1;PSMC6;SKP2;PSME3;UBB;ANAPC2;PSMD11;PSMD4;PSMC4;PSMD6;ORC5;PSMB4;UBA52;CUL1;PSMB2;PSMB5;ANAPC4;PSMD1;PSMB3;PSMA4;ORC4;PSMD7;RBX1;UBE2C;PSMA6;CDC26;PSMA7;PSMB9;PSMD3;SEM1;MCM4;CDC6;MCM3;ORC1;PSMA2;CCNE1;PSMD13;UBE2E1;PSMD8;MCM2;ANAPC16;CDT1;…
R-HSA-3371556	Cellular response to heat stress	http://reactome.org/PathwayBrowser/#/R-HSA-3371556	88	84	41.59423860513598	2.0195104614711674	0	0	10013;10049;10728;10762;10808;116835;129401;1387;1410;1915;2033;22824;2288;23165;23225;23279;23411;23511;23636;2475;259217;26353;2932;3281;3297;3303;3304;3305;3306;3308;3309;3310;3312;3313;3320;3326;3337;472;4927;4928;51182;53371;545;55706;55746;5594;5595;57122;573;57521;57805;5903;6117;6118;6119;64223;6767;6782;7175;7266;7415;7531;79023;79902;8021;8086;815;816;817;818;81929;84335;8480;91582;9261…	GSK3B;EP300;YWHAE;BAG2;RPA2;HSP90AB1;CREBBP;BAG5;HSPA8;HSPA5;NUP54;EEF1A1;VCP;MAPK1;HSPA1B;ATM;DNAJB6;DNAJC7;HSP90AA1;HSPA9;HDAC6;RPA1;HSPA1L;BAG3;MTOR;TPR;SIRT1;CAMK2B;RPA3;HSPA2;RAE1;MAPK3;NUP155;POM121;HSPH1;NUP62;RANBP2;NUP93;HSPA6;CAMK2D;AAAS;NUP205;NUP98;NDC1;HSPA1A;CRYAB;NUP35;HSPA4;DNAJB1;BAG4;NUP107;NUP58;HSPA12A;HSPA14;CCAR2;SEH1L;CAMK2A;RPTOR;CAMK2G;NUP153;HSPA13;HSPA4L;NUP160;ST13;PTG…
R-HSA-2565942	Regulation of PLK1 Activity at G2/M Transition	http://reactome.org/PathwayBrowser/#/R-HSA-2565942	88	86	41.59423860513598	2.0675940438871474	0	0	10121;10133;10142;10382;10383;10540;1069;10733;10806;11064;11116;11190;11258;115106;121441;1453;1454;1639;1778;1781;203068;22897;22919;22981;22994;22995;23291;23332;23354;3320;4218;4659;4660;4751;4957;5048;5108;5116;5347;54801;54820;54930;5500;55125;55142;5518;55559;5566;55722;55755;5577;55835;6233;6500;6790;7277;7283;7311;7314;7316;7531;7532;7840;7846;79441;79866;79959;80184;80254;80321;84131;84…	YWHAG;PLK1;OFD1;PCM1;DYNLL1;YWHAE;CSNK1E;CDK1;CEP63;CEP135;TUBG1;NDE1;CEP290;FGFR1OP;PRKACA;CEP152;TUBA1A;TUBA4A;UBC;SKP1;PAFAH1B1;DYNC1H1;MAPRE1;ODF2;NINL;HAUS1;AURKA;CNTRL;DCTN2;PPP1CB;CEP131;PPP2R1A;CKAP5;UBB;CLASP1;HSP90AA1;CSNK1D;DCTN1;AKAP9;TUBB4A;CENPJ;PPP1R12A;HAUS8;UBA52;CUL1;CEP164;HAUS3;CCP110;PRKAR2B;CEP70;TUBB;CCNB1;CEP72;CETN2;OPTN;HAUS6;HAUS7;HAUS4;BTRC;PCNT;ALMS1;BORA;CEP76;NEDD1;…
R-HSA-450531	Regulation of mRNA stability by proteins that bind AU-rich elements	http://reactome.org/PathwayBrowser/#/R-HSA-450531	88	79	41.59423860513598	1.8993015054312168	0	0	10197;10213;11340;118460;1432;167227;1981;1994;207;22894;23016;23198;23404;26986;3184;3303;3304;3312;3315;3842;51010;51013;5393;54464;54512;5578;5580;55802;5682;5683;5684;5685;5686;5687;5688;5689;5690;5691;56915;5692;5693;5694;5696;5698;5700;5701;5702;5704;5705;5706;5707;5708;5709;5710;5711;5713;5714;5715;5716;5717;5718;5719;5720;5721;6233;6418;7311;7314;7316;7514;7529;7534;7979;8021;8125;8570;92…	YWHAZ;AKT1;PSMC5;PSMC3;SET;PSMA3;PSMC1;PSMC2;HSPA8;DCP1A;YWHAB;UBC;PRKCA;MAPK14;PSMD2;PSMA1;HSPB1;HSPA1B;PSMD14;EXOSC5;PSMB1;PSMC6;PSME3;UBB;EIF4G1;KHSRP;XPO1;PSMD11;HNRNPD;PSMD4;PSMC4;PSMD6;PSMB4;XRN1;UBA52;PSMB2;EXOSC8;PSMB5;PSMD1;PSMB3;PSMA4;PABPC1;EXOSC1;HSPA1A;TNPO1;PSMD7;DIS3;PSMA6;PSMA7;PSMB9;PSMD3;SEM1;PSMA2;PSMD13;PSMD8;EXOSC9;EXOSC7;RPS27A;MAPKAPK2;PSME4;PSMD9;PSMD10;ELAVL1;PSMD5;NUP214…
R-HSA-174143	APC/C-mediated degradation of cell cycle proteins	http://reactome.org/PathwayBrowser/#/R-HSA-174143	86	81	40.6489150004738	1.992673113145969	0	0	1017;10197;10213;10393;11065;119504;23198;246184;25906;26271;29882;29945;4085;4751;51343;51433;51434;51529;5347;5682;5683;5684;5685;5686;5687;5688;5689;5690;5691;5692;5693;5694;5696;5698;5700;5701;5702;5704;5705;5706;5707;5708;5709;5710;5711;5713;5714;5715;5716;5717;5718;5719;5720;5721;6233;64682;6500;6502;6790;701;7311;7314;7316;7321;7324;7979;8454;8556;8697;8881;890;8900;891;8945;9184;9212;9491…	PLK1;CDK1;CDC23;PSMC5;PSMC3;PSMA3;PSMC1;CCNA2;CDC27;PSMC2;ANAPC5;CDC16;BUB1B;UBC;ANAPC1;SKP1;MAD2L1;CDC20;ANAPC10;ANAPC7;FZR1;PSMD2;PSMA1;AURKA;UBE2D1;ANAPC11;CDK2;ANAPC15;PSMD14;PSMB1;PSMC6;SKP2;PSME3;UBB;ANAPC2;PSMD11;BUB3;PSMD4;PSMC4;PSMD6;PSMB4;UBA52;CUL1;PSMB2;PSMB5;ANAPC4;CCNB1;PSMD1;PSMB3;AURKB;PSMA4;PSMD7;BTRC;UBE2C;FBXO5;NEK2;PSMA6;CDC26;PSMA7;PSMB9;PSMD3;SEM1;PSMA2;PSMD13;UBE2E1;PSMD8;A…
R-HSA-453276	Regulation of mitotic cell cycle	http://reactome.org/PathwayBrowser/#/R-HSA-453276	86	81	40.6489150004738	1.992673113145969	0	0	1017;10197;10213;10393;11065;119504;23198;246184;25906;26271;29882;29945;4085;4751;51343;51433;51434;51529;5347;5682;5683;5684;5685;5686;5687;5688;5689;5690;5691;5692;5693;5694;5696;5698;5700;5701;5702;5704;5705;5706;5707;5708;5709;5710;5711;5713;5714;5715;5716;5717;5718;5719;5720;5721;6233;64682;6500;6502;6790;701;7311;7314;7316;7321;7324;7979;8454;8556;8697;8881;890;8900;891;8945;9184;9212;9491…	PLK1;CDK1;CDC23;PSMC5;PSMC3;PSMA3;PSMC1;CCNA2;CDC27;PSMC2;ANAPC5;CDC16;BUB1B;UBC;ANAPC1;SKP1;MAD2L1;CDC20;ANAPC10;ANAPC7;FZR1;PSMD2;PSMA1;AURKA;UBE2D1;ANAPC11;CDK2;ANAPC15;PSMD14;PSMB1;PSMC6;SKP2;PSME3;UBB;ANAPC2;PSMD11;BUB3;PSMD4;PSMC4;PSMD6;PSMB4;UBA52;CUL1;PSMB2;PSMB5;ANAPC4;CCNB1;PSMD1;PSMB3;AURKB;PSMA4;PSMD7;BTRC;UBE2C;FBXO5;NEK2;PSMA6;CDC26;PSMA7;PSMB9;PSMD3;SEM1;PSMA2;PSMD13;UBE2E1;PSMD8;A…
R-HSA-69656	Cyclin A:Cdk2-associated events at S phase entry	http://reactome.org/PathwayBrowser/#/R-HSA-69656	85	79	40.17625319814271	1.966335676211142	0	0	10000;1017;1019;10197;10213;1022;1026;1027;1163;132660;1869;1874;207;208;286826;4149;4331;4609;51343;55957;5682;5683;5684;5685;5686;5687;5688;5689;5690;5691;5692;5693;5694;5696;5698;5700;5701;5702;5704;5705;5706;5707;5708;5709;5710;5711;5713;5714;5715;5716;5717;5718;5719;5720;5721;5753;5925;5928;5934;595;6233;6500;6502;7027;7029;7311;7314;7316;7465;7979;8454;890;8900;898;902;9491;9861;993;994	AKT1;PSMC5;PSMC3;RB1;PSMA3;PSMC1;CCNA2;PSMC2;CDKN1A;MYC;UBC;SKP1;FZR1;PSMD2;PSMA1;RBBP4;CDK2;PSMD14;PSMB1;PSMC6;SKP2;AKT2;PSME3;UBB;PSMD11;PSMD4;PSMC4;PSMD6;PSMB4;UBA52;CUL1;PSMB2;MAX;CKS1B;PSMB5;PSMD1;PSMB3;PSMA4;CDK4;CDKN1B;PSMD7;CDK7;CCND1;CDC25A;MNAT1;PSMA6;PSMA7;PSMB9;PSMD3;RBL2;SEM1;E2F4;CCNH;TFDP1;AKT3;PSMA2;CCNE1;PSMD13;PSMD8;PTK6;RPS27A;PSMD9;PSMD10;PSMD5;LIN37;LIN9;PSMB8;PSMB6;WEE1;E2F1…
R-HSA-69202	Cyclin E associated events during G1/S transition	http://reactome.org/PathwayBrowser/#/R-HSA-69202	83	77	39.230929593480525	1.9627370750041064	0	0	10000;1017;1019;10197;10213;1022;1026;1027;1163;132660;1869;1874;207;208;286826;4149;4331;4609;55957;5682;5683;5684;5685;5686;5687;5688;5689;5690;5691;5692;5693;5694;5696;5698;5700;5701;5702;5704;5705;5706;5707;5708;5709;5710;5711;5713;5714;5715;5716;5717;5718;5719;5720;5721;5753;5925;5928;5934;595;6233;6500;6502;7027;7029;7311;7314;7316;7465;7979;8454;890;8900;898;902;9491;9861;993	AKT1;PSMC5;PSMC3;RB1;PSMA3;PSMC1;CCNA2;PSMC2;CDKN1A;MYC;UBC;SKP1;PSMD2;PSMA1;RBBP4;CDK2;PSMD14;PSMB1;PSMC6;SKP2;AKT2;PSME3;UBB;PSMD11;PSMD4;PSMC4;PSMD6;PSMB4;UBA52;CUL1;PSMB2;MAX;CKS1B;PSMB5;PSMD1;PSMB3;PSMA4;CDK4;CDKN1B;PSMD7;CDK7;CCND1;CDC25A;MNAT1;PSMA6;PSMA7;PSMB9;PSMD3;RBL2;SEM1;E2F4;CCNH;TFDP1;AKT3;PSMA2;CCNE1;PSMD13;PSMD8;PTK6;RPS27A;PSMD9;PSMD10;PSMD5;LIN37;LIN9;PSMB8;PSMB6;WEE1;E2F1;LIN5…
R-HSA-380270	Recruitment of mitotic centrosome proteins and complexes	http://reactome.org/PathwayBrowser/#/R-HSA-380270	82	79	38.758267791149436	2.038274786316428	0	0	10121;10142;10382;10383;10426;10540;1069;10733;10806;10844;11064;11116;11190;11258;115106;121441;1453;1454;1639;1778;1781;203068;22897;22919;22981;22994;22995;23332;23354;27175;27229;29922;3320;440145;4751;4957;5048;5108;5116;5347;54801;54820;54930;55125;55142;5518;55559;5566;55722;55755;5577;55835;653784;7277;7283;728642;7531;7532;7840;7846;79441;79959;80097;80184;80254;80321;84131;8481;85378;86…	YWHAG;PLK1;OFD1;PCM1;DYNLL1;YWHAE;CSNK1E;CDK1;CEP63;CEP135;TUBG1;NDE1;CEP290;FGFR1OP;PRKACA;CEP152;TUBA1A;TUBA4A;NME7;PAFAH1B1;DYNC1H1;MAPRE1;ODF2;NINL;HAUS1;CNTRL;TUBGCP4;DCTN2;CEP131;PPP2R1A;CKAP5;CLASP1;HSP90AA1;CSNK1D;DCTN1;TUBGCP2;AKAP9;TUBB4A;CENPJ;HAUS8;CEP164;HAUS3;CCP110;PRKAR2B;CEP70;TUBB;CEP72;CETN2;HAUS6;HAUS7;HAUS4;CDK11A;PCNT;ALMS1;MZT2B;CEP76;NEDD1;NEK2;PLK4;DYNC1I2;CEP250;HAUS5;SF…
R-HSA-380287	Centrosome maturation	http://reactome.org/PathwayBrowser/#/R-HSA-380287	82	79	38.758267791149436	2.038274786316428	0	0	10121;10142;10382;10383;10426;10540;1069;10733;10806;10844;11064;11116;11190;11258;115106;121441;1453;1454;1639;1778;1781;203068;22897;22919;22981;22994;22995;23332;23354;27175;27229;29922;3320;440145;4751;4957;5048;5108;5116;5347;54801;54820;54930;55125;55142;5518;55559;5566;55722;55755;5577;55835;653784;7277;7283;728642;7531;7532;7840;7846;79441;79959;80097;80184;80254;80321;84131;8481;85378;86…	YWHAG;PLK1;OFD1;PCM1;DYNLL1;YWHAE;CSNK1E;CDK1;CEP63;CEP135;TUBG1;NDE1;CEP290;FGFR1OP;PRKACA;CEP152;TUBA1A;TUBA4A;NME7;PAFAH1B1;DYNC1H1;MAPRE1;ODF2;NINL;HAUS1;CNTRL;TUBGCP4;DCTN2;CEP131;PPP2R1A;CKAP5;CLASP1;HSP90AA1;CSNK1D;DCTN1;TUBGCP2;AKAP9;TUBB4A;CENPJ;HAUS8;CEP164;HAUS3;CCP110;PRKAR2B;CEP70;TUBB;CEP72;CETN2;HAUS6;HAUS7;HAUS4;CDK11A;PCNT;ALMS1;MZT2B;CEP76;NEDD1;NEK2;PLK4;DYNC1I2;CEP250;HAUS5;SF…
R-HSA-176408	Regulation of APC/C activators between G1/S and early anaphase	http://reactome.org/PathwayBrowser/#/R-HSA-176408	80	76	37.81294418648726	2.009893744987971	0	0	1017;10197;10213;10393;11065;119504;23198;246184;25906;26271;29882;29945;4085;51343;51433;51434;51529;5347;5682;5683;5684;5685;5686;5687;5688;5689;5690;5691;5692;5693;5694;5696;5698;5700;5701;5702;5704;5705;5706;5707;5708;5709;5710;5711;5713;5714;5715;5716;5717;5718;5719;5720;5721;6233;64682;6500;701;7311;7314;7316;7321;7324;7979;8454;8697;8881;890;8900;891;8945;9184;9491;983;9861;991;996	PLK1;CDK1;CDC23;PSMC5;PSMC3;PSMA3;PSMC1;CCNA2;CDC27;PSMC2;ANAPC5;CDC16;BUB1B;UBC;ANAPC1;SKP1;MAD2L1;CDC20;ANAPC10;ANAPC7;FZR1;PSMD2;PSMA1;UBE2D1;ANAPC11;CDK2;ANAPC15;PSMD14;PSMB1;PSMC6;PSME3;UBB;ANAPC2;PSMD11;BUB3;PSMD4;PSMC4;PSMD6;PSMB4;UBA52;CUL1;PSMB2;PSMB5;ANAPC4;CCNB1;PSMD1;PSMB3;PSMA4;PSMD7;BTRC;UBE2C;FBXO5;PSMA6;CDC26;PSMA7;PSMB9;PSMD3;SEM1;PSMA2;PSMD13;UBE2E1;PSMD8;ANAPC16;RPS27A;PSME4;PS…
R-HSA-176814	Activation of APC/C and APC/C:Cdc20 mediated degradation of mitotic proteins	http://reactome.org/PathwayBrowser/#/R-HSA-176814	76	71	35.922296977162894	1.9764883087831848	0	0	10197;10213;10393;11065;119504;23198;246184;25906;29882;29945;4085;4751;51433;51434;51529;5347;5682;5683;5684;5685;5686;5687;5688;5689;5690;5691;5692;5693;5694;5696;5698;5700;5701;5702;5704;5705;5706;5707;5708;5709;5710;5711;5713;5714;5715;5716;5717;5718;5719;5720;5721;6233;64682;701;7311;7314;7316;7321;7324;7979;8697;8881;890;8900;891;9184;9491;983;9861;991;996	PLK1;CDK1;CDC23;PSMC5;PSMC3;PSMA3;PSMC1;CCNA2;CDC27;PSMC2;ANAPC5;CDC16;BUB1B;UBC;ANAPC1;MAD2L1;CDC20;ANAPC10;ANAPC7;PSMD2;PSMA1;UBE2D1;ANAPC11;ANAPC15;PSMD14;PSMB1;PSMC6;PSME3;UBB;ANAPC2;PSMD11;BUB3;PSMD4;PSMC4;PSMD6;PSMB4;UBA52;PSMB2;PSMB5;ANAPC4;CCNB1;PSMD1;PSMB3;PSMA4;PSMD7;UBE2C;NEK2;PSMA6;CDC26;PSMA7;PSMB9;PSMD3;SEM1;PSMA2;PSMD13;UBE2E1;PSMD8;ANAPC16;RPS27A;PSME4;PSMD9;PSMD10;PSMD5;PSMB8;PSM…
R-HSA-176409	APC/C:Cdc20 mediated degradation of mitotic proteins	http://reactome.org/PathwayBrowser/#/R-HSA-176409	75	70	35.4496351748318	1.9746324512162525	0	0	10197;10213;10393;11065;119504;23198;246184;25906;29882;29945;4085;4751;51433;51434;51529;5682;5683;5684;5685;5686;5687;5688;5689;5690;5691;5692;5693;5694;5696;5698;5700;5701;5702;5704;5705;5706;5707;5708;5709;5710;5711;5713;5714;5715;5716;5717;5718;5719;5720;5721;6233;64682;701;7311;7314;7316;7321;7324;7979;8697;8881;890;8900;891;9184;9491;983;9861;991;996	CDK1;CDC23;PSMC5;PSMC3;PSMA3;PSMC1;CCNA2;CDC27;PSMC2;ANAPC5;CDC16;BUB1B;UBC;ANAPC1;MAD2L1;CDC20;ANAPC10;ANAPC7;PSMD2;PSMA1;UBE2D1;ANAPC11;ANAPC15;PSMD14;PSMB1;PSMC6;PSME3;UBB;ANAPC2;PSMD11;BUB3;PSMD4;PSMC4;PSMD6;PSMB4;UBA52;PSMB2;PSMB5;ANAPC4;CCNB1;PSMD1;PSMB3;PSMA4;PSMD7;UBE2C;NEK2;PSMA6;CDC26;PSMA7;PSMB9;PSMD3;SEM1;PSMA2;PSMD13;UBE2E1;PSMD8;ANAPC16;RPS27A;PSME4;PSMD9;PSMD10;PSMD5;PSMB8;PSMB6;PS…
R-HSA-8854518	AURKA Activation by TPX2	http://reactome.org/PathwayBrowser/#/R-HSA-8854518	73	71	34.50431157016962	2.0577138557194803	0	0	10121;10142;10382;10383;10540;1069;10733;10806;11064;11116;11190;11258;115106;121441;1453;1454;1639;1778;1781;203068;22897;22919;22974;22981;22994;22995;23332;23354;3161;3320;4751;4957;5048;5108;5116;5347;54801;54820;54930;55125;55142;5518;55559;5566;55722;55755;5577;55835;6790;7277;7283;7531;7532;7840;7846;79441;79959;80184;80254;80321;84131;8481;8636;8655;93323;9662;9702;9738;9793;9814;983	YWHAG;PLK1;OFD1;PCM1;DYNLL1;YWHAE;CSNK1E;CDK1;CEP63;CEP135;TUBG1;NDE1;CEP290;FGFR1OP;PRKACA;CEP152;TUBA1A;TUBA4A;PAFAH1B1;DYNC1H1;MAPRE1;ODF2;NINL;HAUS1;AURKA;CNTRL;DCTN2;CEP131;PPP2R1A;CKAP5;CLASP1;HSP90AA1;CSNK1D;DCTN1;AKAP9;TUBB4A;CENPJ;HAUS8;CEP164;HAUS3;CCP110;PRKAR2B;CEP70;TUBB;CEP72;CETN2;HAUS6;HMMR;HAUS7;HAUS4;PCNT;ALMS1;TPX2;CEP76;NEDD1;NEK2;PLK4;DYNC1I2;CEP250;HAUS5;SFI1;TUBB4B;CEP192;S…
R-HSA-179419	APC:Cdc20 mediated degradation of cell cycle proteins prior to satisfation of the cell cycle checkpoint	http://reactome.org/PathwayBrowser/#/R-HSA-179419	73	69	34.50431157016962	1.999750085135833	0	0	10197;10213;10393;11065;119504;23198;246184;25906;29882;29945;4085;4751;51433;51434;51529;5682;5683;5684;5685;5686;5687;5688;5689;5690;5691;5692;5693;5694;5696;5698;5700;5701;5702;5704;5705;5706;5707;5708;5709;5710;5711;5713;5714;5715;5716;5717;5718;5719;5720;5721;6233;64682;701;7311;7314;7316;7321;7324;7979;8697;8881;890;8900;9184;9491;983;9861;991;996	CDK1;CDC23;PSMC5;PSMC3;PSMA3;PSMC1;CCNA2;CDC27;PSMC2;ANAPC5;CDC16;BUB1B;UBC;ANAPC1;MAD2L1;CDC20;ANAPC10;ANAPC7;PSMD2;PSMA1;UBE2D1;ANAPC11;ANAPC15;PSMD14;PSMB1;PSMC6;PSME3;UBB;ANAPC2;PSMD11;BUB3;PSMD4;PSMC4;PSMD6;PSMB4;UBA52;PSMB2;PSMB5;ANAPC4;PSMD1;PSMB3;PSMA4;PSMD7;UBE2C;NEK2;PSMA6;CDC26;PSMA7;PSMB9;PSMD3;SEM1;PSMA2;PSMD13;UBE2E1;PSMD8;ANAPC16;RPS27A;PSME4;PSMD9;PSMD10;PSMD5;PSMB8;PSMB6;PSMD12;C…
R-HSA-69017	CDK-mediated phosphorylation and removal of Cdc6	http://reactome.org/PathwayBrowser/#/R-HSA-69017	72	67	34.03164976783853	1.9687555689209657	0	0	1017;10197;10213;10393;11065;119504;23198;246184;25906;29882;29945;51343;51433;51434;51529;5682;5683;5684;5685;5686;5687;5688;5689;5690;5691;5692;5693;5694;5696;5698;5700;5701;5702;5704;5705;5706;5707;5708;5709;5710;5711;5713;5714;5715;5716;5717;5718;5719;5720;5721;6233;64682;7311;7314;7316;7321;7324;7979;8697;8881;890;8900;898;9491;9861;990;996	CDC23;PSMC5;PSMC3;PSMA3;PSMC1;CCNA2;CDC27;PSMC2;ANAPC5;CDC16;UBC;ANAPC1;ANAPC10;ANAPC7;FZR1;PSMD2;PSMA1;UBE2D1;ANAPC11;CDK2;ANAPC15;PSMD14;PSMB1;PSMC6;PSME3;UBB;ANAPC2;PSMD11;PSMD4;PSMC4;PSMD6;PSMB4;UBA52;PSMB2;PSMB5;ANAPC4;PSMD1;PSMB3;PSMA4;PSMD7;UBE2C;PSMA6;CDC26;PSMA7;PSMB9;PSMD3;SEM1;CDC6;PSMA2;CCNE1;PSMD13;UBE2E1;PSMD8;ANAPC16;RPS27A;PSME4;PSMD9;PSMD10;PSMD5;PSMB8;PSMB6;PSMD12;CCNA1;PSMA5;PS…
R-HSA-174178	APC/C:Cdh1 mediated degradation of Cdc20 and other APC/C:Cdh1 targeted proteins in late mitosis/early G1	http://reactome.org/PathwayBrowser/#/R-HSA-174178	72	67	34.03164976783853	1.9687555689209657	0	0	10197;10213;10393;11065;119504;23198;246184;25906;29882;29945;51343;51433;51434;51529;5347;5682;5683;5684;5685;5686;5687;5688;5689;5690;5691;5692;5693;5694;5696;5698;5700;5701;5702;5704;5705;5706;5707;5708;5709;5710;5711;5713;5714;5715;5716;5717;5718;5719;5720;5721;6233;64682;6502;6790;7311;7314;7316;7321;7324;7979;8697;8881;9212;9491;9861;991;996	PLK1;CDC23;PSMC5;PSMC3;PSMA3;PSMC1;CDC27;PSMC2;ANAPC5;CDC16;UBC;ANAPC1;CDC20;ANAPC10;ANAPC7;FZR1;PSMD2;PSMA1;AURKA;UBE2D1;ANAPC11;ANAPC15;PSMD14;PSMB1;PSMC6;SKP2;PSME3;UBB;ANAPC2;PSMD11;PSMD4;PSMC4;PSMD6;PSMB4;UBA52;PSMB2;PSMB5;ANAPC4;PSMD1;PSMB3;AURKB;PSMA4;PSMD7;UBE2C;PSMA6;CDC26;PSMA7;PSMB9;PSMD3;SEM1;PSMA2;PSMD13;UBE2E1;PSMD8;ANAPC16;RPS27A;PSME4;PSMD9;PSMD10;PSMD5;PSMB8;PSMB6;PSMD12;PSMA5;PS…
R-HSA-174184	Cdc20:Phospho-APC/C mediated degradation of Cyclin A	http://reactome.org/PathwayBrowser/#/R-HSA-174184	72	68	34.03164976783853	1.998139980397398	0	0	10197;10213;10393;11065;119504;23198;246184;25906;29882;29945;4085;51433;51434;51529;5682;5683;5684;5685;5686;5687;5688;5689;5690;5691;5692;5693;5694;5696;5698;5700;5701;5702;5704;5705;5706;5707;5708;5709;5710;5711;5713;5714;5715;5716;5717;5718;5719;5720;5721;6233;64682;701;7311;7314;7316;7321;7324;7979;8697;8881;890;8900;9184;9491;983;9861;991;996	CDK1;CDC23;PSMC5;PSMC3;PSMA3;PSMC1;CCNA2;CDC27;PSMC2;ANAPC5;CDC16;BUB1B;UBC;ANAPC1;MAD2L1;CDC20;ANAPC10;ANAPC7;PSMD2;PSMA1;UBE2D1;ANAPC11;ANAPC15;PSMD14;PSMB1;PSMC6;PSME3;UBB;ANAPC2;PSMD11;BUB3;PSMD4;PSMC4;PSMD6;PSMB4;UBA52;PSMB2;PSMB5;ANAPC4;PSMD1;PSMB3;PSMA4;PSMD7;UBE2C;PSMA6;CDC26;PSMA7;PSMB9;PSMD3;SEM1;PSMA2;PSMD13;UBE2E1;PSMD8;ANAPC16;RPS27A;PSME4;PSMD9;PSMD10;PSMD5;PSMB8;PSMB6;PSMD12;CCNA1;…
R-HSA-380259	Loss of Nlp from mitotic centrosomes	http://reactome.org/PathwayBrowser/#/R-HSA-380259	70	68	33.086326163176345	2.0552296941230384	0	0	10121;10142;10382;10383;10540;1069;10733;10806;11064;11116;11190;11258;115106;121441;1453;1454;1639;1778;1781;203068;22897;22919;22981;22994;22995;23332;23354;3320;4751;4957;5048;5108;5116;5347;54801;54820;54930;55125;55142;5518;55559;5566;55722;55755;5577;55835;7277;7283;7531;7532;7840;7846;79441;79959;80184;80254;80321;84131;8481;8636;8655;93323;9662;9702;9738;9793;9814;983	YWHAG;PLK1;OFD1;PCM1;DYNLL1;YWHAE;CSNK1E;CDK1;CEP63;CEP135;TUBG1;NDE1;CEP290;FGFR1OP;PRKACA;CEP152;TUBA1A;TUBA4A;PAFAH1B1;DYNC1H1;MAPRE1;ODF2;NINL;HAUS1;CNTRL;DCTN2;CEP131;PPP2R1A;CKAP5;CLASP1;HSP90AA1;CSNK1D;DCTN1;AKAP9;TUBB4A;CENPJ;HAUS8;CEP164;HAUS3;CCP110;PRKAR2B;CEP70;TUBB;CEP72;CETN2;HAUS6;HAUS7;HAUS4;PCNT;ALMS1;CEP76;NEDD1;NEK2;PLK4;DYNC1I2;CEP250;HAUS5;SFI1;TUBB4B;CEP192;SDCCAG8;DCTN3;CDK…
R-HSA-380284	Loss of proteins required for interphase microtubule organization from the centrosome	http://reactome.org/PathwayBrowser/#/R-HSA-380284	70	68	33.086326163176345	2.0552296941230384	0	0	10121;10142;10382;10383;10540;1069;10733;10806;11064;11116;11190;11258;115106;121441;1453;1454;1639;1778;1781;203068;22897;22919;22981;22994;22995;23332;23354;3320;4751;4957;5048;5108;5116;5347;54801;54820;54930;55125;55142;5518;55559;5566;55722;55755;5577;55835;7277;7283;7531;7532;7840;7846;79441;79959;80184;80254;80321;84131;8481;8636;8655;93323;9662;9702;9738;9793;9814;983	YWHAG;PLK1;OFD1;PCM1;DYNLL1;YWHAE;CSNK1E;CDK1;CEP63;CEP135;TUBG1;NDE1;CEP290;FGFR1OP;PRKACA;CEP152;TUBA1A;TUBA4A;PAFAH1B1;DYNC1H1;MAPRE1;ODF2;NINL;HAUS1;CNTRL;DCTN2;CEP131;PPP2R1A;CKAP5;CLASP1;HSP90AA1;CSNK1D;DCTN1;AKAP9;TUBB4A;CENPJ;HAUS8;CEP164;HAUS3;CCP110;PRKAR2B;CEP70;TUBB;CEP72;CETN2;HAUS6;HAUS7;HAUS4;PCNT;ALMS1;CEP76;NEDD1;NEK2;PLK4;DYNC1I2;CEP250;HAUS5;SFI1;TUBB4B;CEP192;SDCCAG8;DCTN3;CDK…
R-HSA-3371453	Regulation of HSF1-mediated heat shock response	http://reactome.org/PathwayBrowser/#/R-HSA-3371453	68	64	32.14100255851417	1.9912260012264729	0	0	10049;10762;10808;116835;129401;22824;23165;23225;23279;23411;23511;23636;259217;2932;3297;3303;3304;3305;3306;3308;3309;3310;3312;3313;3337;472;4927;4928;51182;53371;545;55706;55746;5594;5595;57122;573;57805;5903;6117;6118;6119;6767;6782;7175;7266;7531;79023;79902;8021;8086;81929;8480;91582;9261;9529;9530;9531;9532;9631;9688;9818;9883;9972	GSK3B;YWHAE;BAG2;RPA2;BAG5;HSPA8;HSPA5;NUP54;MAPK1;HSPA1B;ATM;DNAJB6;DNAJC7;HSPA9;RPA1;HSPA1L;BAG3;TPR;SIRT1;RPA3;HSPA2;RAE1;MAPK3;NUP155;POM121;HSPH1;NUP62;RANBP2;NUP93;HSPA6;AAAS;NUP205;NUP98;NDC1;HSPA1A;NUP35;HSPA4;DNAJB1;BAG4;NUP107;NUP58;HSPA12A;HSPA14;CCAR2;SEH1L;NUP153;HSPA13;HSPA4L;NUP160;ST13;MAPKAPK2;NUP210;NUP37;RPS19BP1;NUP214;NUP188;HSF1;NUP133;ATR;BAG1;HSPA12B;NUP85;NUP88;NUP50
R-HSA-174084	Autodegradation of Cdh1 by Cdh1:APC/C	http://reactome.org/PathwayBrowser/#/R-HSA-174084	63	61	29.777693546858714	2.048513257214139	0	0	10197;10213;10393;11065;119504;246184;25906;29882;29945;51343;51433;51434;51529;5682;5683;5684;5685;5686;5687;5688;5689;5690;5691;5692;5693;5694;5696;5698;5700;5701;5702;5704;5705;5706;5707;5708;5709;5710;5711;5713;5714;5715;5716;5717;5718;5719;5720;5721;6233;64682;7311;7314;7316;7321;7324;7979;8697;8881;9491;9861;996	CDC23;PSMC5;PSMC3;PSMA3;PSMC1;CDC27;PSMC2;ANAPC5;CDC16;UBC;ANAPC1;ANAPC10;ANAPC7;FZR1;PSMD2;PSMA1;UBE2D1;ANAPC11;ANAPC15;PSMD14;PSMB1;PSMC6;PSME3;UBB;ANAPC2;PSMD11;PSMD4;PSMC4;PSMD6;PSMB4;UBA52;PSMB2;PSMB5;ANAPC4;PSMD1;PSMB3;PSMA4;PSMD7;UBE2C;PSMA6;CDC26;PSMA7;PSMB9;PSMD3;SEM1;PSMA2;PSMD13;UBE2E1;PSMD8;ANAPC16;RPS27A;PSMD9;PSMD10;PSMD5;PSMB8;PSMB6;PSMD12;PSMA5;PSMF1;PSME2;PSME1
