# Supplementary material for: Gene Set Enrichment Analysis of Interaction Networks Weighted by Node Centrality
Source: Front Genet. 2021 Feb 24;12:577623. doi: 10.3389/fgene.2021.577623 (PMC7943873; doi:10.3389/fgene.2021.577623)
Supplement: Supplementary file 1 [file Data_Sheet_1.ZIP › interestingID_mappingTable_wg_result1608311829.txt]

userId	geneSymbol	geneName	entrezgene	gLink
ESR1	ESR1	estrogen receptor 1	2099	https://www.ncbi.nlm.nih.gov/gene/?term=2099
JUN	JUN	Jun proto-oncogene, AP-1 transcription factor subunit	3725	https://www.ncbi.nlm.nih.gov/gene/?term=3725
HSCB	HSCB	HscB mitochondrial iron-sulfur cluster cochaperone	150274	https://www.ncbi.nlm.nih.gov/gene/?term=150274
DISC1	DISC1	DISC1 scaffold protein	27185	https://www.ncbi.nlm.nih.gov/gene/?term=27185
GRB2	GRB2	growth factor receptor bound protein 2	2885	https://www.ncbi.nlm.nih.gov/gene/?term=2885
MEOX2	MEOX2	mesenchyme homeobox 2	4223	https://www.ncbi.nlm.nih.gov/gene/?term=4223
GOLGA2	GOLGA2	golgin A2	2801	https://www.ncbi.nlm.nih.gov/gene/?term=2801
PLEKHA7	PLEKHA7	pleckstrin homology domain containing A7	144100	https://www.ncbi.nlm.nih.gov/gene/?term=144100
YWHAG	YWHAG	tyrosine 3-monooxygenase/tryptophan 5-monooxygenase activation protein gamma	7532	https://www.ncbi.nlm.nih.gov/gene/?term=7532
TRAF2	TRAF2	TNF receptor associated factor 2	7186	https://www.ncbi.nlm.nih.gov/gene/?term=7186
PCNA	PCNA	proliferating cell nuclear antigen	5111	https://www.ncbi.nlm.nih.gov/gene/?term=5111
TRIM27	TRIM27	tripartite motif containing 27	5987	https://www.ncbi.nlm.nih.gov/gene/?term=5987
TGOLN2	TGOLN2	trans-golgi network protein 2	10618	https://www.ncbi.nlm.nih.gov/gene/?term=10618
YWHAH	YWHAH	tyrosine 3-monooxygenase/tryptophan 5-monooxygenase activation protein eta	7533	https://www.ncbi.nlm.nih.gov/gene/?term=7533
MDFI	MDFI	MyoD family inhibitor	4188	https://www.ncbi.nlm.nih.gov/gene/?term=4188
MAPK6	MAPK6	mitogen-activated protein kinase 6	5597	https://www.ncbi.nlm.nih.gov/gene/?term=5597
YWHAZ	YWHAZ	tyrosine 3-monooxygenase/tryptophan 5-monooxygenase activation protein zeta	7534	https://www.ncbi.nlm.nih.gov/gene/?term=7534
TMEM17	TMEM17	transmembrane protein 17	200728	https://www.ncbi.nlm.nih.gov/gene/?term=200728
UNC93B1	UNC93B1	unc-93 homolog B1, TLR signaling regulator	81622	https://www.ncbi.nlm.nih.gov/gene/?term=81622
REL	REL	REL proto-oncogene, NF-kB subunit	5966	https://www.ncbi.nlm.nih.gov/gene/?term=5966
LZTS2	LZTS2	leucine zipper tumor suppressor 2	84445	https://www.ncbi.nlm.nih.gov/gene/?term=84445
NOTCH2NLA	NOTCH2NLA	notch 2 N-terminal like A	388677	https://www.ncbi.nlm.nih.gov/gene/?term=388677
PPP1CA	PPP1CA	protein phosphatase 1 catalytic subunit alpha	5499	https://www.ncbi.nlm.nih.gov/gene/?term=5499
MTUS2	MTUS2	microtubule associated scaffold protein 2	23281	https://www.ncbi.nlm.nih.gov/gene/?term=23281
TFIP11	TFIP11	tuftelin interacting protein 11	24144	https://www.ncbi.nlm.nih.gov/gene/?term=24144
RBPMS	RBPMS	RNA binding protein, mRNA processing factor	11030	https://www.ncbi.nlm.nih.gov/gene/?term=11030
LAMP1	LAMP1	lysosomal associated membrane protein 1	3916	https://www.ncbi.nlm.nih.gov/gene/?term=3916
GSK3B	GSK3B	glycogen synthase kinase 3 beta	2932	https://www.ncbi.nlm.nih.gov/gene/?term=2932
PIN1	PIN1	peptidylprolyl cis/trans isomerase, NIMA-interacting 1	5300	https://www.ncbi.nlm.nih.gov/gene/?term=5300
UBQLN1	UBQLN1	ubiquilin 1	29979	https://www.ncbi.nlm.nih.gov/gene/?term=29979
INCA1	INCA1	inhibitor of CDK, cyclin A1 interacting protein 1	388324	https://www.ncbi.nlm.nih.gov/gene/?term=388324
EGLN3	EGLN3	egl-9 family hypoxia inducible factor 3	112399	https://www.ncbi.nlm.nih.gov/gene/?term=112399
TCF4	TCF4	transcription factor 4	6925	https://www.ncbi.nlm.nih.gov/gene/?term=6925
FLNA	FLNA	filamin A	2316	https://www.ncbi.nlm.nih.gov/gene/?term=2316
CTNNB1	CTNNB1	catenin beta 1	1499	https://www.ncbi.nlm.nih.gov/gene/?term=1499
BET1	BET1	Bet1 golgi vesicular membrane trafficking protein	10282	https://www.ncbi.nlm.nih.gov/gene/?term=10282
EP300	EP300	E1A binding protein p300	2033	https://www.ncbi.nlm.nih.gov/gene/?term=2033
CCT3	CCT3	chaperonin containing TCP1 subunit 3	7203	https://www.ncbi.nlm.nih.gov/gene/?term=7203
POLR1C	POLR1C	RNA polymerase I and III subunit C	9533	https://www.ncbi.nlm.nih.gov/gene/?term=9533
CEP128	CEP128	centrosomal protein 128	145508	https://www.ncbi.nlm.nih.gov/gene/?term=145508
NUDCD1	NUDCD1	NudC domain containing 1	84955	https://www.ncbi.nlm.nih.gov/gene/?term=84955
NPM1	NPM1	nucleophosmin 1	4869	https://www.ncbi.nlm.nih.gov/gene/?term=4869
PLK1	PLK1	polo like kinase 1	5347	https://www.ncbi.nlm.nih.gov/gene/?term=5347
NFKB1	NFKB1	nuclear factor kappa B subunit 1	4790	https://www.ncbi.nlm.nih.gov/gene/?term=4790
OFD1	OFD1	OFD1, centriole and centriolar satellite protein	8481	https://www.ncbi.nlm.nih.gov/gene/?term=8481
TRIP6	TRIP6	thyroid hormone receptor interactor 6	7205	https://www.ncbi.nlm.nih.gov/gene/?term=7205
UBE3A	UBE3A	ubiquitin protein ligase E3A	7337	https://www.ncbi.nlm.nih.gov/gene/?term=7337
SLC15A3	SLC15A3	solute carrier family 15 member 3	51296	https://www.ncbi.nlm.nih.gov/gene/?term=51296
RELA	RELA	RELA proto-oncogene, NF-kB subunit	5970	https://www.ncbi.nlm.nih.gov/gene/?term=5970
APC	APC	APC, WNT signaling pathway regulator	324	https://www.ncbi.nlm.nih.gov/gene/?term=324
TANK	TANK	TRAF family member associated NFKB activator	10010	https://www.ncbi.nlm.nih.gov/gene/?term=10010
EZR	EZR	ezrin	7430	https://www.ncbi.nlm.nih.gov/gene/?term=7430
DLST	DLST	dihydrolipoamide S-succinyltransferase	1743	https://www.ncbi.nlm.nih.gov/gene/?term=1743
USHBP1	USHBP1	USH1 protein network component harmonin binding protein 1	83878	https://www.ncbi.nlm.nih.gov/gene/?term=83878
PCM1	PCM1	pericentriolar material 1	5108	https://www.ncbi.nlm.nih.gov/gene/?term=5108
TRIM55	TRIM55	tripartite motif containing 55	84675	https://www.ncbi.nlm.nih.gov/gene/?term=84675
SOD1	SOD1	superoxide dismutase 1	6647	https://www.ncbi.nlm.nih.gov/gene/?term=6647
ADAMTSL4	ADAMTSL4	ADAMTS like 4	54507	https://www.ncbi.nlm.nih.gov/gene/?term=54507
FOS	FOS	Fos proto-oncogene, AP-1 transcription factor subunit	2353	https://www.ncbi.nlm.nih.gov/gene/?term=2353
DYNLL1	DYNLL1	dynein light chain LC8-type 1	8655	https://www.ncbi.nlm.nih.gov/gene/?term=8655
MID2	MID2	midline 2	11043	https://www.ncbi.nlm.nih.gov/gene/?term=11043
HIF1AN	HIF1AN	hypoxia inducible factor 1 subunit alpha inhibitor	55662	https://www.ncbi.nlm.nih.gov/gene/?term=55662
SMAD3	SMAD3	SMAD family member 3	4088	https://www.ncbi.nlm.nih.gov/gene/?term=4088
ABL1	ABL1	ABL proto-oncogene 1, non-receptor tyrosine kinase	25	https://www.ncbi.nlm.nih.gov/gene/?term=25
TRAF1	TRAF1	TNF receptor associated factor 1	7185	https://www.ncbi.nlm.nih.gov/gene/?term=7185
DVL3	DVL3	dishevelled segment polarity protein 3	1857	https://www.ncbi.nlm.nih.gov/gene/?term=1857
MKRN3	MKRN3	makorin ring finger protein 3	7681	https://www.ncbi.nlm.nih.gov/gene/?term=7681
CSNK2A2	CSNK2A2	casein kinase 2 alpha 2	1459	https://www.ncbi.nlm.nih.gov/gene/?term=1459
CLTC	CLTC	clathrin heavy chain	1213	https://www.ncbi.nlm.nih.gov/gene/?term=1213
BCAR1	BCAR1	BCAR1, Cas family scaffold protein	9564	https://www.ncbi.nlm.nih.gov/gene/?term=9564
YWHAE	YWHAE	tyrosine 3-monooxygenase/tryptophan 5-monooxygenase activation protein epsilon	7531	https://www.ncbi.nlm.nih.gov/gene/?term=7531
UBQLN4	UBQLN4	ubiquilin 4	56893	https://www.ncbi.nlm.nih.gov/gene/?term=56893
TNIP1	TNIP1	TNFAIP3 interacting protein 1	10318	https://www.ncbi.nlm.nih.gov/gene/?term=10318
LGALS8	LGALS8	galectin 8	3964	https://www.ncbi.nlm.nih.gov/gene/?term=3964
COPS5	COPS5	COP9 signalosome subunit 5	10987	https://www.ncbi.nlm.nih.gov/gene/?term=10987
PDHA1	PDHA1	pyruvate dehydrogenase E1 alpha 1 subunit	5160	https://www.ncbi.nlm.nih.gov/gene/?term=5160
CSNK1E	CSNK1E	casein kinase 1 epsilon	1454	https://www.ncbi.nlm.nih.gov/gene/?term=1454
NDEL1	NDEL1	nudE neurodevelopment protein 1 like 1	81565	https://www.ncbi.nlm.nih.gov/gene/?term=81565
LRRK2	LRRK2	leucine rich repeat kinase 2	120892	https://www.ncbi.nlm.nih.gov/gene/?term=120892
TMEM216	TMEM216	transmembrane protein 216	51259	https://www.ncbi.nlm.nih.gov/gene/?term=51259
ARL13B	ARL13B	ADP ribosylation factor like GTPase 13B	200894	https://www.ncbi.nlm.nih.gov/gene/?term=200894
UBE2N	UBE2N	ubiquitin conjugating enzyme E2 N	7334	https://www.ncbi.nlm.nih.gov/gene/?term=7334
SUV39H1	SUV39H1	suppressor of variegation 3-9 homolog 1	6839	https://www.ncbi.nlm.nih.gov/gene/?term=6839
PLEC	PLEC	plectin	5339	https://www.ncbi.nlm.nih.gov/gene/?term=5339
AKT1	AKT1	AKT serine/threonine kinase 1	207	https://www.ncbi.nlm.nih.gov/gene/?term=207
DVL2	DVL2	dishevelled segment polarity protein 2	1856	https://www.ncbi.nlm.nih.gov/gene/?term=1856
HNRNPF	HNRNPF	heterogeneous nuclear ribonucleoprotein F	3185	https://www.ncbi.nlm.nih.gov/gene/?term=3185
CDK1	CDK1	cyclin dependent kinase 1	983	https://www.ncbi.nlm.nih.gov/gene/?term=983
CDC23	CDC23	cell division cycle 23	8697	https://www.ncbi.nlm.nih.gov/gene/?term=8697
EZH2	EZH2	enhancer of zeste 2 polycomb repressive complex 2 subunit	2146	https://www.ncbi.nlm.nih.gov/gene/?term=2146
SMAD2	SMAD2	SMAD family member 2	4087	https://www.ncbi.nlm.nih.gov/gene/?term=4087
PTPN1	PTPN1	protein tyrosine phosphatase, non-receptor type 1	5770	https://www.ncbi.nlm.nih.gov/gene/?term=5770
DCAF7	DCAF7	DDB1 and CUL4 associated factor 7	10238	https://www.ncbi.nlm.nih.gov/gene/?term=10238
PSMC5	PSMC5	proteasome 26S subunit, ATPase 5	5705	https://www.ncbi.nlm.nih.gov/gene/?term=5705
AARSD1	AARSD1	alanyl-tRNA synthetase domain containing 1	80755	https://www.ncbi.nlm.nih.gov/gene/?term=80755
TNS2	TNS2	tensin 2	23371	https://www.ncbi.nlm.nih.gov/gene/?term=23371
MAD2L2	MAD2L2	mitotic arrest deficient 2 like 2	10459	https://www.ncbi.nlm.nih.gov/gene/?term=10459
TCF7L2	TCF7L2	transcription factor 7 like 2	6934	https://www.ncbi.nlm.nih.gov/gene/?term=6934
SETDB1	SETDB1	SET domain bifurcated histone lysine methyltransferase 1	9869	https://www.ncbi.nlm.nih.gov/gene/?term=9869
DNM1L	DNM1L	dynamin 1 like	10059	https://www.ncbi.nlm.nih.gov/gene/?term=10059
VDAC1	VDAC1	voltage dependent anion channel 1	7416	https://www.ncbi.nlm.nih.gov/gene/?term=7416
AXIN1	AXIN1	axin 1	8312	https://www.ncbi.nlm.nih.gov/gene/?term=8312
RAB9A	RAB9A	RAB9A, member RAS oncogene family	9367	https://www.ncbi.nlm.nih.gov/gene/?term=9367
FXR2	FXR2	FMR1 autosomal homolog 2	9513	https://www.ncbi.nlm.nih.gov/gene/?term=9513
WDR5	WDR5	WD repeat domain 5	11091	https://www.ncbi.nlm.nih.gov/gene/?term=11091
UBE2V1	UBE2V1	ubiquitin conjugating enzyme E2 V1	7335	https://www.ncbi.nlm.nih.gov/gene/?term=7335
KPRP	KPRP	keratinocyte proline rich protein	448834	https://www.ncbi.nlm.nih.gov/gene/?term=448834
SLX4	SLX4	SLX4 structure-specific endonuclease subunit	84464	https://www.ncbi.nlm.nih.gov/gene/?term=84464
STUB1	STUB1	STIP1 homology and U-box containing protein 1	10273	https://www.ncbi.nlm.nih.gov/gene/?term=10273
BAG2	BAG2	BCL2 associated athanogene 2	9532	https://www.ncbi.nlm.nih.gov/gene/?term=9532
TNIK	TNIK	TRAF2 and NCK interacting kinase	23043	https://www.ncbi.nlm.nih.gov/gene/?term=23043
PSMC3	PSMC3	proteasome 26S subunit, ATPase 3	5702	https://www.ncbi.nlm.nih.gov/gene/?term=5702
DAXX	DAXX	death domain associated protein	1616	https://www.ncbi.nlm.nih.gov/gene/?term=1616
CACYBP	CACYBP	calcyclin binding protein	27101	https://www.ncbi.nlm.nih.gov/gene/?term=27101
HTR2C	HTR2C	5-hydroxytryptamine receptor 2C	3358	https://www.ncbi.nlm.nih.gov/gene/?term=3358
SOAT1	SOAT1	sterol O-acyltransferase 1	6646	https://www.ncbi.nlm.nih.gov/gene/?term=6646
STX11	STX11	syntaxin 11	8676	https://www.ncbi.nlm.nih.gov/gene/?term=8676
CEP63	CEP63	centrosomal protein 63	80254	https://www.ncbi.nlm.nih.gov/gene/?term=80254
MTNR1B	MTNR1B	melatonin receptor 1B	4544	https://www.ncbi.nlm.nih.gov/gene/?term=4544
EHMT2	EHMT2	euchromatic histone lysine methyltransferase 2	10919	https://www.ncbi.nlm.nih.gov/gene/?term=10919
CEP135	CEP135	centrosomal protein 135	9662	https://www.ncbi.nlm.nih.gov/gene/?term=9662
SLC18A1	SLC18A1	solute carrier family 18 member A1	6570	https://www.ncbi.nlm.nih.gov/gene/?term=6570
SIAH1	SIAH1	siah E3 ubiquitin protein ligase 1	6477	https://www.ncbi.nlm.nih.gov/gene/?term=6477
DICER1	DICER1	dicer 1, ribonuclease III	23405	https://www.ncbi.nlm.nih.gov/gene/?term=23405
CDC73	CDC73	cell division cycle 73	79577	https://www.ncbi.nlm.nih.gov/gene/?term=79577
GTSE1	GTSE1	G2 and S-phase expressed 1	51512	https://www.ncbi.nlm.nih.gov/gene/?term=51512
RUVBL2	RUVBL2	RuvB like AAA ATPase 2	10856	https://www.ncbi.nlm.nih.gov/gene/?term=10856
PLSCR1	PLSCR1	phospholipid scramblase 1	5359	https://www.ncbi.nlm.nih.gov/gene/?term=5359
FAM174A	FAM174A	family with sequence similarity 174 member A	345757	https://www.ncbi.nlm.nih.gov/gene/?term=345757
RUVBL1	RUVBL1	RuvB like AAA ATPase 1	8607	https://www.ncbi.nlm.nih.gov/gene/?term=8607
MPP1	MPP1	membrane palmitoylated protein 1	4354	https://www.ncbi.nlm.nih.gov/gene/?term=4354
CRKL	CRKL	CRK like proto-oncogene, adaptor protein	1399	https://www.ncbi.nlm.nih.gov/gene/?term=1399
TUBG1	TUBG1	tubulin gamma 1	7283	https://www.ncbi.nlm.nih.gov/gene/?term=7283
RPL23	RPL23	ribosomal protein L23	9349	https://www.ncbi.nlm.nih.gov/gene/?term=9349
TNF	TNF	tumor necrosis factor	7124	https://www.ncbi.nlm.nih.gov/gene/?term=7124
FAM9B	FAM9B	family with sequence similarity 9 member B	171483	https://www.ncbi.nlm.nih.gov/gene/?term=171483
COX15	COX15	cytochrome c oxidase assembly homolog COX15	1355	https://www.ncbi.nlm.nih.gov/gene/?term=1355
KIF1A	KIF1A	kinesin family member 1A	547	https://www.ncbi.nlm.nih.gov/gene/?term=547
LRRC59	LRRC59	leucine rich repeat containing 59	55379	https://www.ncbi.nlm.nih.gov/gene/?term=55379
APLNR	APLNR	apelin receptor	187	https://www.ncbi.nlm.nih.gov/gene/?term=187
NDE1	NDE1	nudE neurodevelopment protein 1	54820	https://www.ncbi.nlm.nih.gov/gene/?term=54820
SMC3	SMC3	structural maintenance of chromosomes 3	9126	https://www.ncbi.nlm.nih.gov/gene/?term=9126
RB1	RB1	RB transcriptional corepressor 1	5925	https://www.ncbi.nlm.nih.gov/gene/?term=5925
MAPK9	MAPK9	mitogen-activated protein kinase 9	5601	https://www.ncbi.nlm.nih.gov/gene/?term=5601
CEP162	CEP162	centrosomal protein 162	22832	https://www.ncbi.nlm.nih.gov/gene/?term=22832
TF	TF	transferrin	7018	https://www.ncbi.nlm.nih.gov/gene/?term=7018
PRKAR1A	PRKAR1A	protein kinase cAMP-dependent type I regulatory subunit alpha	5573	https://www.ncbi.nlm.nih.gov/gene/?term=5573
TRAF3IP1	TRAF3IP1	TRAF3 interacting protein 1	26146	https://www.ncbi.nlm.nih.gov/gene/?term=26146
DNAJA1	DNAJA1	DnaJ heat shock protein family (Hsp40) member A1	3301	https://www.ncbi.nlm.nih.gov/gene/?term=3301
SET	SET	SET nuclear proto-oncogene	6418	https://www.ncbi.nlm.nih.gov/gene/?term=6418
MED4	MED4	mediator complex subunit 4	29079	https://www.ncbi.nlm.nih.gov/gene/?term=29079
FOSL2	FOSL2	FOS like 2, AP-1 transcription factor subunit	2355	https://www.ncbi.nlm.nih.gov/gene/?term=2355
RPS2	RPS2	ribosomal protein S2	6187	https://www.ncbi.nlm.nih.gov/gene/?term=6187
CEP290	CEP290	centrosomal protein 290	80184	https://www.ncbi.nlm.nih.gov/gene/?term=80184
PSMA3	PSMA3	proteasome subunit alpha 3	5684	https://www.ncbi.nlm.nih.gov/gene/?term=5684
TFAP2A	TFAP2A	transcription factor AP-2 alpha	7020	https://www.ncbi.nlm.nih.gov/gene/?term=7020
PSMC1	PSMC1	proteasome 26S subunit, ATPase 1	5700	https://www.ncbi.nlm.nih.gov/gene/?term=5700
RPA2	RPA2	replication protein A2	6118	https://www.ncbi.nlm.nih.gov/gene/?term=6118
RALBP1	RALBP1	ralA binding protein 1	10928	https://www.ncbi.nlm.nih.gov/gene/?term=10928
TRAF6	TRAF6	TNF receptor associated factor 6	7189	https://www.ncbi.nlm.nih.gov/gene/?term=7189
LAMP2	LAMP2	lysosomal associated membrane protein 2	3920	https://www.ncbi.nlm.nih.gov/gene/?term=3920
SNW1	SNW1	SNW domain containing 1	22938	https://www.ncbi.nlm.nih.gov/gene/?term=22938
SLC39A9	SLC39A9	solute carrier family 39 member 9	55334	https://www.ncbi.nlm.nih.gov/gene/?term=55334
KIF5B	KIF5B	kinesin family member 5B	3799	https://www.ncbi.nlm.nih.gov/gene/?term=3799
NR4A1	NR4A1	nuclear receptor subfamily 4 group A member 1	3164	https://www.ncbi.nlm.nih.gov/gene/?term=3164
DOCK5	DOCK5	dedicator of cytokinesis 5	80005	https://www.ncbi.nlm.nih.gov/gene/?term=80005
TBP	TBP	TATA-box binding protein	6908	https://www.ncbi.nlm.nih.gov/gene/?term=6908
CDC5L	CDC5L	cell division cycle 5 like	988	https://www.ncbi.nlm.nih.gov/gene/?term=988
TP53	TP53	tumor protein p53	7157	https://www.ncbi.nlm.nih.gov/gene/?term=7157
PSEN1	PSEN1	presenilin 1	5663	https://www.ncbi.nlm.nih.gov/gene/?term=5663
PTK2	PTK2	protein tyrosine kinase 2	5747	https://www.ncbi.nlm.nih.gov/gene/?term=5747
CSNK1A1	CSNK1A1	casein kinase 1 alpha 1	1452	https://www.ncbi.nlm.nih.gov/gene/?term=1452
PLGRKT	PLGRKT	plasminogen receptor with a C-terminal lysine	55848	https://www.ncbi.nlm.nih.gov/gene/?term=55848
FGFR1OP	FGFR1OP	FGFR1 oncogene partner	11116	https://www.ncbi.nlm.nih.gov/gene/?term=11116
BORCS6	BORCS6	BLOC-1 related complex subunit 6	54785	https://www.ncbi.nlm.nih.gov/gene/?term=54785
TEKT4	TEKT4	tektin 4	150483	https://www.ncbi.nlm.nih.gov/gene/?term=150483
CCNA2	CCNA2	cyclin A2	890	https://www.ncbi.nlm.nih.gov/gene/?term=890
RPS3	RPS3	ribosomal protein S3	6188	https://www.ncbi.nlm.nih.gov/gene/?term=6188
RGS20	RGS20	regulator of G protein signaling 20	8601	https://www.ncbi.nlm.nih.gov/gene/?term=8601
GSTP1	GSTP1	glutathione S-transferase pi 1	2950	https://www.ncbi.nlm.nih.gov/gene/?term=2950
FASN	FASN	fatty acid synthase	2194	https://www.ncbi.nlm.nih.gov/gene/?term=2194
POLR1A	POLR1A	RNA polymerase I subunit A	25885	https://www.ncbi.nlm.nih.gov/gene/?term=25885
FLNC	FLNC	filamin C	2318	https://www.ncbi.nlm.nih.gov/gene/?term=2318
MAPK8	MAPK8	mitogen-activated protein kinase 8	5599	https://www.ncbi.nlm.nih.gov/gene/?term=5599
KIF11	KIF11	kinesin family member 11	3832	https://www.ncbi.nlm.nih.gov/gene/?term=3832
PRKACA	PRKACA	protein kinase cAMP-activated catalytic subunit alpha	5566	https://www.ncbi.nlm.nih.gov/gene/?term=5566
CDC27	CDC27	cell division cycle 27	996	https://www.ncbi.nlm.nih.gov/gene/?term=996
ARNT2	ARNT2	aryl hydrocarbon receptor nuclear translocator 2	9915	https://www.ncbi.nlm.nih.gov/gene/?term=9915
FAS	FAS	Fas cell surface death receptor	355	https://www.ncbi.nlm.nih.gov/gene/?term=355
NDC80	NDC80	NDC80, kinetochore complex component	10403	https://www.ncbi.nlm.nih.gov/gene/?term=10403
PKN1	PKN1	protein kinase N1	5585	https://www.ncbi.nlm.nih.gov/gene/?term=5585
SLX1B	SLX1B	SLX1 homolog B, structure-specific endonuclease subunit	79008	https://www.ncbi.nlm.nih.gov/gene/?term=79008
CLN6	CLN6	CLN6, transmembrane ER protein	54982	https://www.ncbi.nlm.nih.gov/gene/?term=54982
DAG1	DAG1	dystroglycan 1	1605	https://www.ncbi.nlm.nih.gov/gene/?term=1605
CAV1	CAV1	caveolin 1	857	https://www.ncbi.nlm.nih.gov/gene/?term=857
SLAIN2	SLAIN2	SLAIN motif family member 2	57606	https://www.ncbi.nlm.nih.gov/gene/?term=57606
CASP8	CASP8	caspase 8	841	https://www.ncbi.nlm.nih.gov/gene/?term=841
BAIAP2	BAIAP2	BAI1 associated protein 2	10458	https://www.ncbi.nlm.nih.gov/gene/?term=10458
PEX14	PEX14	peroxisomal biogenesis factor 14	5195	https://www.ncbi.nlm.nih.gov/gene/?term=5195
HSP90AB1	HSP90AB1	heat shock protein 90 alpha family class B member 1	3326	https://www.ncbi.nlm.nih.gov/gene/?term=3326
TNFAIP3	TNFAIP3	TNF alpha induced protein 3	7128	https://www.ncbi.nlm.nih.gov/gene/?term=7128
FPR2	FPR2	formyl peptide receptor 2	2358	https://www.ncbi.nlm.nih.gov/gene/?term=2358
SNAP29	SNAP29	synaptosome associated protein 29	9342	https://www.ncbi.nlm.nih.gov/gene/?term=9342
MYH11	MYH11	myosin heavy chain 11	4629	https://www.ncbi.nlm.nih.gov/gene/?term=4629
LNX1	LNX1	ligand of numb-protein X 1	84708	https://www.ncbi.nlm.nih.gov/gene/?term=84708
CHRM4	CHRM4	cholinergic receptor muscarinic 4	1132	https://www.ncbi.nlm.nih.gov/gene/?term=1132
PRKACB	PRKACB	protein kinase cAMP-activated catalytic subunit beta	5567	https://www.ncbi.nlm.nih.gov/gene/?term=5567
RAB1A	RAB1A	RAB1A, member RAS oncogene family	5861	https://www.ncbi.nlm.nih.gov/gene/?term=5861
SDCBP	SDCBP	syndecan binding protein	6386	https://www.ncbi.nlm.nih.gov/gene/?term=6386
WIZ	WIZ	WIZ zinc finger	58525	https://www.ncbi.nlm.nih.gov/gene/?term=58525
MAPRE3	MAPRE3	microtubule associated protein RP/EB family member 3	22924	https://www.ncbi.nlm.nih.gov/gene/?term=22924
LRP1	LRP1	LDL receptor related protein 1	4035	https://www.ncbi.nlm.nih.gov/gene/?term=4035
UXS1	UXS1	UDP-glucuronate decarboxylase 1	80146	https://www.ncbi.nlm.nih.gov/gene/?term=80146
POC1A	POC1A	POC1 centriolar protein A	25886	https://www.ncbi.nlm.nih.gov/gene/?term=25886
RAD51D	RAD51D	RAD51 paralog D	5892	https://www.ncbi.nlm.nih.gov/gene/?term=5892
ABCD3	ABCD3	ATP binding cassette subfamily D member 3	5825	https://www.ncbi.nlm.nih.gov/gene/?term=5825
CASP3	CASP3	caspase 3	836	https://www.ncbi.nlm.nih.gov/gene/?term=836
TRAF3	TRAF3	TNF receptor associated factor 3	7187	https://www.ncbi.nlm.nih.gov/gene/?term=7187
ROR2	ROR2	receptor tyrosine kinase like orphan receptor 2	4920	https://www.ncbi.nlm.nih.gov/gene/?term=4920
C5AR2	C5AR2	complement component 5a receptor 2	27202	https://www.ncbi.nlm.nih.gov/gene/?term=27202
JUNB	JUNB	JunB proto-oncogene, AP-1 transcription factor subunit	3726	https://www.ncbi.nlm.nih.gov/gene/?term=3726
FASLG	FASLG	Fas ligand	356	https://www.ncbi.nlm.nih.gov/gene/?term=356
ESR2	ESR2	estrogen receptor 2	2100	https://www.ncbi.nlm.nih.gov/gene/?term=2100
CREBBP	CREBBP	CREB binding protein	1387	https://www.ncbi.nlm.nih.gov/gene/?term=1387
SLC15A1	SLC15A1	solute carrier family 15 member 1	6564	https://www.ncbi.nlm.nih.gov/gene/?term=6564
AP3B1	AP3B1	adaptor related protein complex 3 subunit beta 1	8546	https://www.ncbi.nlm.nih.gov/gene/?term=8546
PRPF40A	PRPF40A	pre-mRNA processing factor 40 homolog A	55660	https://www.ncbi.nlm.nih.gov/gene/?term=55660
TUBB3	TUBB3	tubulin beta 3 class III	10381	https://www.ncbi.nlm.nih.gov/gene/?term=10381
HGS	HGS	hepatocyte growth factor-regulated tyrosine kinase substrate	9146	https://www.ncbi.nlm.nih.gov/gene/?term=9146
EGFR	EGFR	epidermal growth factor receptor	1956	https://www.ncbi.nlm.nih.gov/gene/?term=1956
FADD	FADD	Fas associated via death domain	8772	https://www.ncbi.nlm.nih.gov/gene/?term=8772
VCAM1	VCAM1	vascular cell adhesion molecule 1	7412	https://www.ncbi.nlm.nih.gov/gene/?term=7412
KIAA0753	KIAA0753	KIAA0753	9851	https://www.ncbi.nlm.nih.gov/gene/?term=9851
SPRY2	SPRY2	sprouty RTK signaling antagonist 2	10253	https://www.ncbi.nlm.nih.gov/gene/?term=10253
CD70	CD70	CD70 molecule	970	https://www.ncbi.nlm.nih.gov/gene/?term=970
RAD51	RAD51	RAD51 recombinase	5888	https://www.ncbi.nlm.nih.gov/gene/?term=5888
CEP152	CEP152	centrosomal protein 152	22995	https://www.ncbi.nlm.nih.gov/gene/?term=22995
LRP6	LRP6	LDL receptor related protein 6	4040	https://www.ncbi.nlm.nih.gov/gene/?term=4040
PSMC2	PSMC2	proteasome 26S subunit, ATPase 2	5701	https://www.ncbi.nlm.nih.gov/gene/?term=5701
SUV39H2	SUV39H2	suppressor of variegation 3-9 homolog 2	79723	https://www.ncbi.nlm.nih.gov/gene/?term=79723
GSC2	GSC2	goosecoid homeobox 2	2928	https://www.ncbi.nlm.nih.gov/gene/?term=2928
DYNLL2	DYNLL2	dynein light chain LC8-type 2	140735	https://www.ncbi.nlm.nih.gov/gene/?term=140735
PARK7	PARK7	Parkinsonism associated deglycase	11315	https://www.ncbi.nlm.nih.gov/gene/?term=11315
SMYD1	SMYD1	SET and MYND domain containing 1	150572	https://www.ncbi.nlm.nih.gov/gene/?term=150572
TMEM173	TMEM173	transmembrane protein 173	340061	https://www.ncbi.nlm.nih.gov/gene/?term=340061
FN1	FN1	fibronectin 1	2335	https://www.ncbi.nlm.nih.gov/gene/?term=2335
UBE2L3	UBE2L3	ubiquitin conjugating enzyme E2 L3	7332	https://www.ncbi.nlm.nih.gov/gene/?term=7332
LYPD4	LYPD4	LY6/PLAUR domain containing 4	147719	https://www.ncbi.nlm.nih.gov/gene/?term=147719
ABI2	ABI2	abl interactor 2	10152	https://www.ncbi.nlm.nih.gov/gene/?term=10152
KMT2B	KMT2B	lysine methyltransferase 2B	9757	https://www.ncbi.nlm.nih.gov/gene/?term=9757
APP	APP	amyloid beta precursor protein	351	https://www.ncbi.nlm.nih.gov/gene/?term=351
ATG9A	ATG9A	autophagy related 9A	79065	https://www.ncbi.nlm.nih.gov/gene/?term=79065
MYD88	MYD88	MYD88, innate immune signal transduction adaptor	4615	https://www.ncbi.nlm.nih.gov/gene/?term=4615
BAG5	BAG5	BCL2 associated athanogene 5	9529	https://www.ncbi.nlm.nih.gov/gene/?term=9529
PICALM	PICALM	phosphatidylinositol binding clathrin assembly protein	8301	https://www.ncbi.nlm.nih.gov/gene/?term=8301
MAPT	MAPT	microtubule associated protein tau	4137	https://www.ncbi.nlm.nih.gov/gene/?term=4137
DYRK1A	DYRK1A	dual specificity tyrosine phosphorylation regulated kinase 1A	1859	https://www.ncbi.nlm.nih.gov/gene/?term=1859
LRCH3	LRCH3	leucine rich repeats and calponin homology domain containing 3	84859	https://www.ncbi.nlm.nih.gov/gene/?term=84859
TAOK2	TAOK2	TAO kinase 2	9344	https://www.ncbi.nlm.nih.gov/gene/?term=9344
HSPA8	HSPA8	heat shock protein family A (Hsp70) member 8	3312	https://www.ncbi.nlm.nih.gov/gene/?term=3312
TRIB3	TRIB3	tribbles pseudokinase 3	57761	https://www.ncbi.nlm.nih.gov/gene/?term=57761
LZTS1	LZTS1	leucine zipper tumor suppressor 1	11178	https://www.ncbi.nlm.nih.gov/gene/?term=11178
CDKN2A	CDKN2A	cyclin dependent kinase inhibitor 2A	1029	https://www.ncbi.nlm.nih.gov/gene/?term=1029
TUBA1A	TUBA1A	tubulin alpha 1a	7846	https://www.ncbi.nlm.nih.gov/gene/?term=7846
SLC25A6	SLC25A6	solute carrier family 25 member 6	293	https://www.ncbi.nlm.nih.gov/gene/?term=293
RNF169	RNF169	ring finger protein 169	254225	https://www.ncbi.nlm.nih.gov/gene/?term=254225
ANK3	ANK3	ankyrin 3	288	https://www.ncbi.nlm.nih.gov/gene/?term=288
DDIT4L	DDIT4L	DNA damage inducible transcript 4 like	115265	https://www.ncbi.nlm.nih.gov/gene/?term=115265
MAP3K7	MAP3K7	mitogen-activated protein kinase kinase kinase 7	6885	https://www.ncbi.nlm.nih.gov/gene/?term=6885
KIF1B	KIF1B	kinesin family member 1B	23095	https://www.ncbi.nlm.nih.gov/gene/?term=23095
MAP3K20	MAP3K20	mitogen-activated protein kinase kinase kinase 20	51776	https://www.ncbi.nlm.nih.gov/gene/?term=51776
FZD10	FZD10	frizzled class receptor 10	11211	https://www.ncbi.nlm.nih.gov/gene/?term=11211
LCOR	LCOR	ligand dependent nuclear receptor corepressor	84458	https://www.ncbi.nlm.nih.gov/gene/?term=84458
EMD	EMD	emerin	2010	https://www.ncbi.nlm.nih.gov/gene/?term=2010
DMD	DMD	dystrophin	1756	https://www.ncbi.nlm.nih.gov/gene/?term=1756
NSD3	NSD3	nuclear receptor binding SET domain protein 3	54904	https://www.ncbi.nlm.nih.gov/gene/?term=54904
SP1	SP1	Sp1 transcription factor	6667	https://www.ncbi.nlm.nih.gov/gene/?term=6667
PTGIR	PTGIR	prostaglandin I2 receptor	5739	https://www.ncbi.nlm.nih.gov/gene/?term=5739
ATXN1	ATXN1	ataxin 1	6310	https://www.ncbi.nlm.nih.gov/gene/?term=6310
PDXDC1	PDXDC1	pyridoxal dependent decarboxylase domain containing 1	23042	https://www.ncbi.nlm.nih.gov/gene/?term=23042
BATF3	BATF3	basic leucine zipper ATF-like transcription factor 3	55509	https://www.ncbi.nlm.nih.gov/gene/?term=55509
NAB2	NAB2	NGFI-A binding protein 2	4665	https://www.ncbi.nlm.nih.gov/gene/?term=4665
ARRDC3	ARRDC3	arrestin domain containing 3	57561	https://www.ncbi.nlm.nih.gov/gene/?term=57561
SLC2A12	SLC2A12	solute carrier family 2 member 12	154091	https://www.ncbi.nlm.nih.gov/gene/?term=154091
BEX3	BEX3	brain expressed X-linked 3	27018	https://www.ncbi.nlm.nih.gov/gene/?term=27018
YWHAQ	YWHAQ	tyrosine 3-monooxygenase/tryptophan 5-monooxygenase activation protein theta	10971	https://www.ncbi.nlm.nih.gov/gene/?term=10971
RPL11	RPL11	ribosomal protein L11	6135	https://www.ncbi.nlm.nih.gov/gene/?term=6135
ATF3	ATF3	activating transcription factor 3	467	https://www.ncbi.nlm.nih.gov/gene/?term=467
DTNBP1	DTNBP1	dystrobrevin binding protein 1	84062	https://www.ncbi.nlm.nih.gov/gene/?term=84062
FNTB	FNTB	farnesyltransferase, CAAX box, beta	2342	https://www.ncbi.nlm.nih.gov/gene/?term=2342
ACTR3	ACTR3	actin related protein 3	10096	https://www.ncbi.nlm.nih.gov/gene/?term=10096
BMI1	BMI1	BMI1 proto-oncogene, polycomb ring finger	648	https://www.ncbi.nlm.nih.gov/gene/?term=648
COQ2	COQ2	coenzyme Q2, polyprenyltransferase	27235	https://www.ncbi.nlm.nih.gov/gene/?term=27235
CDC37	CDC37	cell division cycle 37	11140	https://www.ncbi.nlm.nih.gov/gene/?term=11140
CAPZB	CAPZB	capping actin protein of muscle Z-line subunit beta	832	https://www.ncbi.nlm.nih.gov/gene/?term=832
ATP5F1B	ATP5F1B	ATP synthase F1 subunit beta	506	https://www.ncbi.nlm.nih.gov/gene/?term=506
PAK1	PAK1	p21 (RAC1) activated kinase 1	5058	https://www.ncbi.nlm.nih.gov/gene/?term=5058
PRDM14	PRDM14	PR/SET domain 14	63978	https://www.ncbi.nlm.nih.gov/gene/?term=63978
PIK3R1	PIK3R1	phosphoinositide-3-kinase regulatory subunit 1	5295	https://www.ncbi.nlm.nih.gov/gene/?term=5295
HSPA5	HSPA5	heat shock protein family A (Hsp70) member 5	3309	https://www.ncbi.nlm.nih.gov/gene/?term=3309
PRPF31	PRPF31	pre-mRNA processing factor 31	26121	https://www.ncbi.nlm.nih.gov/gene/?term=26121
FMR1	FMR1	fragile X mental retardation 1	2332	https://www.ncbi.nlm.nih.gov/gene/?term=2332
ANAPC5	ANAPC5	anaphase promoting complex subunit 5	51433	https://www.ncbi.nlm.nih.gov/gene/?term=51433
GATD1	GATD1	glutamine amidotransferase like class 1 domain containing 1	347862	https://www.ncbi.nlm.nih.gov/gene/?term=347862
CDC16	CDC16	cell division cycle 16	8881	https://www.ncbi.nlm.nih.gov/gene/?term=8881
HACD3	HACD3	3-hydroxyacyl-CoA dehydratase 3	51495	https://www.ncbi.nlm.nih.gov/gene/?term=51495
FAF1	FAF1	Fas associated factor 1	11124	https://www.ncbi.nlm.nih.gov/gene/?term=11124
CDKN1A	CDKN1A	cyclin dependent kinase inhibitor 1A	1026	https://www.ncbi.nlm.nih.gov/gene/?term=1026
FBXW7	FBXW7	F-box and WD repeat domain containing 7	55294	https://www.ncbi.nlm.nih.gov/gene/?term=55294
STAT3	STAT3	signal transducer and activator of transcription 3	6774	https://www.ncbi.nlm.nih.gov/gene/?term=6774
CAND1	CAND1	cullin associated and neddylation dissociated 1	55832	https://www.ncbi.nlm.nih.gov/gene/?term=55832
MYC	MYC	MYC proto-oncogene, bHLH transcription factor	4609	https://www.ncbi.nlm.nih.gov/gene/?term=4609
H1FX	H1FX	H1 histone family member X	8971	https://www.ncbi.nlm.nih.gov/gene/?term=8971
MUL1	MUL1	mitochondrial E3 ubiquitin protein ligase 1	79594	https://www.ncbi.nlm.nih.gov/gene/?term=79594
TAF1D	TAF1D	TATA-box binding protein associated factor, RNA polymerase I subunit D	79101	https://www.ncbi.nlm.nih.gov/gene/?term=79101
RFC3	RFC3	replication factor C subunit 3	5983	https://www.ncbi.nlm.nih.gov/gene/?term=5983
NUP54	NUP54	nucleoporin 54	53371	https://www.ncbi.nlm.nih.gov/gene/?term=53371
CSNK2A1	CSNK2A1	casein kinase 2 alpha 1	1457	https://www.ncbi.nlm.nih.gov/gene/?term=1457
FAM167A	FAM167A	family with sequence similarity 167 member A	83648	https://www.ncbi.nlm.nih.gov/gene/?term=83648
GORASP2	GORASP2	golgi reassembly stacking protein 2	26003	https://www.ncbi.nlm.nih.gov/gene/?term=26003
DCP1A	DCP1A	decapping mRNA 1A	55802	https://www.ncbi.nlm.nih.gov/gene/?term=55802
MED26	MED26	mediator complex subunit 26	9441	https://www.ncbi.nlm.nih.gov/gene/?term=9441
MAP3K5	MAP3K5	mitogen-activated protein kinase kinase kinase 5	4217	https://www.ncbi.nlm.nih.gov/gene/?term=4217
LPAR6	LPAR6	lysophosphatidic acid receptor 6	10161	https://www.ncbi.nlm.nih.gov/gene/?term=10161
AXIN2	AXIN2	axin 2	8313	https://www.ncbi.nlm.nih.gov/gene/?term=8313
BUB1B	BUB1B	BUB1 mitotic checkpoint serine/threonine kinase B	701	https://www.ncbi.nlm.nih.gov/gene/?term=701
RPL5	RPL5	ribosomal protein L5	6125	https://www.ncbi.nlm.nih.gov/gene/?term=6125
SMARCD1	SMARCD1	SWI/SNF related, matrix associated, actin dependent regulator of chromatin, subfamily d, member 1	6602	https://www.ncbi.nlm.nih.gov/gene/?term=6602
FEZ1	FEZ1	fasciculation and elongation protein zeta 1	9638	https://www.ncbi.nlm.nih.gov/gene/?term=9638
HTT	HTT	huntingtin	3064	https://www.ncbi.nlm.nih.gov/gene/?term=3064
GEM	GEM	GTP binding protein overexpressed in skeletal muscle	2669	https://www.ncbi.nlm.nih.gov/gene/?term=2669
EPHA4	EPHA4	EPH receptor A4	2043	https://www.ncbi.nlm.nih.gov/gene/?term=2043
CENPF	CENPF	centromere protein F	1063	https://www.ncbi.nlm.nih.gov/gene/?term=1063
SVIL	SVIL	supervillin	6840	https://www.ncbi.nlm.nih.gov/gene/?term=6840
SYNE1	SYNE1	spectrin repeat containing nuclear envelope protein 1	23345	https://www.ncbi.nlm.nih.gov/gene/?term=23345
TUBA4A	TUBA4A	tubulin alpha 4a	7277	https://www.ncbi.nlm.nih.gov/gene/?term=7277
YWHAB	YWHAB	tyrosine 3-monooxygenase/tryptophan 5-monooxygenase activation protein beta	7529	https://www.ncbi.nlm.nih.gov/gene/?term=7529
MVP	MVP	major vault protein	9961	https://www.ncbi.nlm.nih.gov/gene/?term=9961
ARPC5	ARPC5	actin related protein 2/3 complex subunit 5	10092	https://www.ncbi.nlm.nih.gov/gene/?term=10092
LLGL1	LLGL1	LLGL scribble cell polarity complex component 1	3996	https://www.ncbi.nlm.nih.gov/gene/?term=3996
RIPK1	RIPK1	receptor interacting serine/threonine kinase 1	8737	https://www.ncbi.nlm.nih.gov/gene/?term=8737
FYN	FYN	FYN proto-oncogene, Src family tyrosine kinase	2534	https://www.ncbi.nlm.nih.gov/gene/?term=2534
UBC	UBC	ubiquitin C	7316	https://www.ncbi.nlm.nih.gov/gene/?term=7316
DLD	DLD	dihydrolipoamide dehydrogenase	1738	https://www.ncbi.nlm.nih.gov/gene/?term=1738
ANAPC1	ANAPC1	anaphase promoting complex subunit 1	64682	https://www.ncbi.nlm.nih.gov/gene/?term=64682
TFRC	TFRC	transferrin receptor	7037	https://www.ncbi.nlm.nih.gov/gene/?term=7037
PTEN	PTEN	phosphatase and tensin homolog	5728	https://www.ncbi.nlm.nih.gov/gene/?term=5728
RNF31	RNF31	ring finger protein 31	55072	https://www.ncbi.nlm.nih.gov/gene/?term=55072
TPCN2	TPCN2	two pore segment channel 2	219931	https://www.ncbi.nlm.nih.gov/gene/?term=219931
PICK1	PICK1	protein interacting with PRKCA 1	9463	https://www.ncbi.nlm.nih.gov/gene/?term=9463
CNNM3	CNNM3	cyclin and CBS domain divalent metal cation transport mediator 3	26505	https://www.ncbi.nlm.nih.gov/gene/?term=26505
EHMT1	EHMT1	euchromatic histone lysine methyltransferase 1	79813	https://www.ncbi.nlm.nih.gov/gene/?term=79813
KMT2A	KMT2A	lysine methyltransferase 2A	4297	https://www.ncbi.nlm.nih.gov/gene/?term=4297
TTK	TTK	TTK protein kinase	7272	https://www.ncbi.nlm.nih.gov/gene/?term=7272
GOPC	GOPC	golgi associated PDZ and coiled-coil motif containing	57120	https://www.ncbi.nlm.nih.gov/gene/?term=57120
POLR2E	POLR2E	RNA polymerase II subunit E	5434	https://www.ncbi.nlm.nih.gov/gene/?term=5434
ARHGAP22	ARHGAP22	Rho GTPase activating protein 22	58504	https://www.ncbi.nlm.nih.gov/gene/?term=58504
UBE2I	UBE2I	ubiquitin conjugating enzyme E2 I	7329	https://www.ncbi.nlm.nih.gov/gene/?term=7329
GTF2B	GTF2B	general transcription factor IIB	2959	https://www.ncbi.nlm.nih.gov/gene/?term=2959
DVL1	DVL1	dishevelled segment polarity protein 1	1855	https://www.ncbi.nlm.nih.gov/gene/?term=1855
CCDC14	CCDC14	coiled-coil domain containing 14	64770	https://www.ncbi.nlm.nih.gov/gene/?term=64770
MDM2	MDM2	MDM2 proto-oncogene	4193	https://www.ncbi.nlm.nih.gov/gene/?term=4193
SKP1	SKP1	S-phase kinase associated protein 1	6500	https://www.ncbi.nlm.nih.gov/gene/?term=6500
IRS4	IRS4	insulin receptor substrate 4	8471	https://www.ncbi.nlm.nih.gov/gene/?term=8471
MED14	MED14	mediator complex subunit 14	9282	https://www.ncbi.nlm.nih.gov/gene/?term=9282
NFATC1	NFATC1	nuclear factor of activated T cells 1	4772	https://www.ncbi.nlm.nih.gov/gene/?term=4772
CDC42	CDC42	cell division cycle 42	998	https://www.ncbi.nlm.nih.gov/gene/?term=998
PKM	PKM	pyruvate kinase M1/2	5315	https://www.ncbi.nlm.nih.gov/gene/?term=5315
NFKB2	NFKB2	nuclear factor kappa B subunit 2	4791	https://www.ncbi.nlm.nih.gov/gene/?term=4791
MAGED1	MAGED1	MAGE family member D1	9500	https://www.ncbi.nlm.nih.gov/gene/?term=9500
EWSR1	EWSR1	EWS RNA binding protein 1	2130	https://www.ncbi.nlm.nih.gov/gene/?term=2130
MAD2L1	MAD2L1	mitotic arrest deficient 2 like 1	4085	https://www.ncbi.nlm.nih.gov/gene/?term=4085
NEK4	NEK4	NIMA related kinase 4	6787	https://www.ncbi.nlm.nih.gov/gene/?term=6787
IQGAP1	IQGAP1	IQ motif containing GTPase activating protein 1	8826	https://www.ncbi.nlm.nih.gov/gene/?term=8826
DYNC1I1	DYNC1I1	dynein cytoplasmic 1 intermediate chain 1	1780	https://www.ncbi.nlm.nih.gov/gene/?term=1780
BYSL	BYSL	bystin like	705	https://www.ncbi.nlm.nih.gov/gene/?term=705
EEF1G	EEF1G	eukaryotic translation elongation factor 1 gamma	1937	https://www.ncbi.nlm.nih.gov/gene/?term=1937
CREB5	CREB5	cAMP responsive element binding protein 5	9586	https://www.ncbi.nlm.nih.gov/gene/?term=9586
KIFC3	KIFC3	kinesin family member C3	3801	https://www.ncbi.nlm.nih.gov/gene/?term=3801
MCM7	MCM7	minichromosome maintenance complex component 7	4176	https://www.ncbi.nlm.nih.gov/gene/?term=4176
CD244	CD244	CD244 molecule	51744	https://www.ncbi.nlm.nih.gov/gene/?term=51744
TBC1D22B	TBC1D22B	TBC1 domain family member 22B	55633	https://www.ncbi.nlm.nih.gov/gene/?term=55633
WDYHV1	WDYHV1	WDYHV motif containing 1	55093	https://www.ncbi.nlm.nih.gov/gene/?term=55093
CEP170	CEP170	centrosomal protein 170	9859	https://www.ncbi.nlm.nih.gov/gene/?term=9859
NXF2	NXF2	nuclear RNA export factor 2	56001	https://www.ncbi.nlm.nih.gov/gene/?term=56001
CDC20	CDC20	cell division cycle 20	991	https://www.ncbi.nlm.nih.gov/gene/?term=991
PRKCA	PRKCA	protein kinase C alpha	5578	https://www.ncbi.nlm.nih.gov/gene/?term=5578
ZNF417	ZNF417	zinc finger protein 417	147687	https://www.ncbi.nlm.nih.gov/gene/?term=147687
MED24	MED24	mediator complex subunit 24	9862	https://www.ncbi.nlm.nih.gov/gene/?term=9862
APIP	APIP	APAF1 interacting protein	51074	https://www.ncbi.nlm.nih.gov/gene/?term=51074
CTNNBIP1	CTNNBIP1	catenin beta interacting protein 1	56998	https://www.ncbi.nlm.nih.gov/gene/?term=56998
TP53BP2	TP53BP2	tumor protein p53 binding protein 2	7159	https://www.ncbi.nlm.nih.gov/gene/?term=7159
PRDM6	PRDM6	PR/SET domain 6	93166	https://www.ncbi.nlm.nih.gov/gene/?term=93166
BIRC7	BIRC7	baculoviral IAP repeat containing 7	79444	https://www.ncbi.nlm.nih.gov/gene/?term=79444
VAPA	VAPA	VAMP associated protein A	9218	https://www.ncbi.nlm.nih.gov/gene/?term=9218
MAPK14	MAPK14	mitogen-activated protein kinase 14	1432	https://www.ncbi.nlm.nih.gov/gene/?term=1432
LNPEP	LNPEP	leucyl and cystinyl aminopeptidase	4012	https://www.ncbi.nlm.nih.gov/gene/?term=4012
DDX6	DDX6	DEAD-box helicase 6	1656	https://www.ncbi.nlm.nih.gov/gene/?term=1656
P2RY6	P2RY6	pyrimidinergic receptor P2Y6	5031	https://www.ncbi.nlm.nih.gov/gene/?term=5031
AQP1	AQP1	aquaporin 1 (Colton blood group)	358	https://www.ncbi.nlm.nih.gov/gene/?term=358
RAC1	RAC1	Rac family small GTPase 1	5879	https://www.ncbi.nlm.nih.gov/gene/?term=5879
GDF9	GDF9	growth differentiation factor 9	2661	https://www.ncbi.nlm.nih.gov/gene/?term=2661
CRK	CRK	CRK proto-oncogene, adaptor protein	1398	https://www.ncbi.nlm.nih.gov/gene/?term=1398
ZMYND8	ZMYND8	zinc finger MYND-type containing 8	23613	https://www.ncbi.nlm.nih.gov/gene/?term=23613
PRKAB2	PRKAB2	protein kinase AMP-activated non-catalytic subunit beta 2	5565	https://www.ncbi.nlm.nih.gov/gene/?term=5565
ACTB	ACTB	actin beta	60	https://www.ncbi.nlm.nih.gov/gene/?term=60
HSPD1	HSPD1	heat shock protein family D (Hsp60) member 1	3329	https://www.ncbi.nlm.nih.gov/gene/?term=3329
TROAP	TROAP	trophinin associated protein	10024	https://www.ncbi.nlm.nih.gov/gene/?term=10024
MYL6	MYL6	myosin light chain 6	4637	https://www.ncbi.nlm.nih.gov/gene/?term=4637
PWP1	PWP1	PWP1 homolog, endonuclein	11137	https://www.ncbi.nlm.nih.gov/gene/?term=11137
RNF13	RNF13	ring finger protein 13	11342	https://www.ncbi.nlm.nih.gov/gene/?term=11342
TCP10L	TCP10L	t-complex 10 like	140290	https://www.ncbi.nlm.nih.gov/gene/?term=140290
UBA1	UBA1	ubiquitin like modifier activating enzyme 1	7317	https://www.ncbi.nlm.nih.gov/gene/?term=7317
RWDD2B	RWDD2B	RWD domain containing 2B	10069	https://www.ncbi.nlm.nih.gov/gene/?term=10069
TRIM35	TRIM35	tripartite motif containing 35	23087	https://www.ncbi.nlm.nih.gov/gene/?term=23087
KANK2	KANK2	KN motif and ankyrin repeat domains 2	25959	https://www.ncbi.nlm.nih.gov/gene/?term=25959
ENKD1	ENKD1	enkurin domain containing 1	84080	https://www.ncbi.nlm.nih.gov/gene/?term=84080
SMARCE1	SMARCE1	SWI/SNF related, matrix associated, actin dependent regulator of chromatin, subfamily e, member 1	6605	https://www.ncbi.nlm.nih.gov/gene/?term=6605
CRYL1	CRYL1	crystallin lambda 1	51084	https://www.ncbi.nlm.nih.gov/gene/?term=51084
ATP5PO	ATP5PO	ATP synthase peripheral stalk subunit OSCP	539	https://www.ncbi.nlm.nih.gov/gene/?term=539
SPC25	SPC25	SPC25, NDC80 kinetochore complex component	57405	https://www.ncbi.nlm.nih.gov/gene/?term=57405
CBX8	CBX8	chromobox 8	57332	https://www.ncbi.nlm.nih.gov/gene/?term=57332
RRP1B	RRP1B	ribosomal RNA processing 1B	23076	https://www.ncbi.nlm.nih.gov/gene/?term=23076
RAD52	RAD52	RAD52 homolog, DNA repair protein	5893	https://www.ncbi.nlm.nih.gov/gene/?term=5893
PROSER2	PROSER2	proline and serine rich 2	254427	https://www.ncbi.nlm.nih.gov/gene/?term=254427
TAF1	TAF1	TATA-box binding protein associated factor 1	6872	https://www.ncbi.nlm.nih.gov/gene/?term=6872
YEATS2	YEATS2	YEATS domain containing 2	55689	https://www.ncbi.nlm.nih.gov/gene/?term=55689
PDS5A	PDS5A	PDS5 cohesin associated factor A	23244	https://www.ncbi.nlm.nih.gov/gene/?term=23244
PTPMT1	PTPMT1	protein tyrosine phosphatase, mitochondrial 1	114971	https://www.ncbi.nlm.nih.gov/gene/?term=114971
LMO2	LMO2	LIM domain only 2	4005	https://www.ncbi.nlm.nih.gov/gene/?term=4005
GABARAPL1	GABARAPL1	GABA type A receptor associated protein like 1	23710	https://www.ncbi.nlm.nih.gov/gene/?term=23710
ZC3HAV1	ZC3HAV1	zinc finger CCCH-type containing, antiviral 1	56829	https://www.ncbi.nlm.nih.gov/gene/?term=56829
RIF1	RIF1	replication timing regulatory factor 1	55183	https://www.ncbi.nlm.nih.gov/gene/?term=55183
ANAPC10	ANAPC10	anaphase promoting complex subunit 10	10393	https://www.ncbi.nlm.nih.gov/gene/?term=10393
PRKAA2	PRKAA2	protein kinase AMP-activated catalytic subunit alpha 2	5563	https://www.ncbi.nlm.nih.gov/gene/?term=5563
VAPB	VAPB	VAMP associated protein B and C	9217	https://www.ncbi.nlm.nih.gov/gene/?term=9217
FKBP8	FKBP8	FKBP prolyl isomerase 8	23770	https://www.ncbi.nlm.nih.gov/gene/?term=23770
HIP1R	HIP1R	huntingtin interacting protein 1 related	9026	https://www.ncbi.nlm.nih.gov/gene/?term=9026
PEX12	PEX12	peroxisomal biogenesis factor 12	5193	https://www.ncbi.nlm.nih.gov/gene/?term=5193
SSX2IP	SSX2IP	SSX family member 2 interacting protein	117178	https://www.ncbi.nlm.nih.gov/gene/?term=117178
VANGL2	VANGL2	VANGL planar cell polarity protein 2	57216	https://www.ncbi.nlm.nih.gov/gene/?term=57216
NME7	NME7	NME/NM23 family member 7	29922	https://www.ncbi.nlm.nih.gov/gene/?term=29922
SETD2	SETD2	SET domain containing 2, histone lysine methyltransferase	29072	https://www.ncbi.nlm.nih.gov/gene/?term=29072
EPN2	EPN2	epsin 2	22905	https://www.ncbi.nlm.nih.gov/gene/?term=22905
TSNARE1	TSNARE1	t-SNARE domain containing 1	203062	https://www.ncbi.nlm.nih.gov/gene/?term=203062
EXOC4	EXOC4	exocyst complex component 4	60412	https://www.ncbi.nlm.nih.gov/gene/?term=60412
HDAC1	HDAC1	histone deacetylase 1	3065	https://www.ncbi.nlm.nih.gov/gene/?term=3065
CBX3	CBX3	chromobox 3	11335	https://www.ncbi.nlm.nih.gov/gene/?term=11335
PAFAH1B1	PAFAH1B1	platelet activating factor acetylhydrolase 1b regulatory subunit 1	5048	https://www.ncbi.nlm.nih.gov/gene/?term=5048
SEC16A	SEC16A	SEC16 homolog A, endoplasmic reticulum export factor	9919	https://www.ncbi.nlm.nih.gov/gene/?term=9919
MED17	MED17	mediator complex subunit 17	9440	https://www.ncbi.nlm.nih.gov/gene/?term=9440
TTC1	TTC1	tetratricopeptide repeat domain 1	7265	https://www.ncbi.nlm.nih.gov/gene/?term=7265
DBN1	DBN1	drebrin 1	1627	https://www.ncbi.nlm.nih.gov/gene/?term=1627
CCHCR1	CCHCR1	coiled-coil alpha-helical rod protein 1	54535	https://www.ncbi.nlm.nih.gov/gene/?term=54535
TCL1B	TCL1B	T cell leukemia/lymphoma 1B	9623	https://www.ncbi.nlm.nih.gov/gene/?term=9623
TNFSF11	TNFSF11	TNF superfamily member 11	8600	https://www.ncbi.nlm.nih.gov/gene/?term=8600
BID	BID	BH3 interacting domain death agonist	637	https://www.ncbi.nlm.nih.gov/gene/?term=637
MYL12B	MYL12B	myosin light chain 12B	103910	https://www.ncbi.nlm.nih.gov/gene/?term=103910
HNRNPC	HNRNPC	heterogeneous nuclear ribonucleoprotein C (C1/C2)	3183	https://www.ncbi.nlm.nih.gov/gene/?term=3183
CDH2	CDH2	cadherin 2	1000	https://www.ncbi.nlm.nih.gov/gene/?term=1000
CLU	CLU	clusterin	1191	https://www.ncbi.nlm.nih.gov/gene/?term=1191
BRCA1	BRCA1	BRCA1, DNA repair associated	672	https://www.ncbi.nlm.nih.gov/gene/?term=672
FOSB	FOSB	FosB proto-oncogene, AP-1 transcription factor subunit	2354	https://www.ncbi.nlm.nih.gov/gene/?term=2354
JUP	JUP	junction plakoglobin	3728	https://www.ncbi.nlm.nih.gov/gene/?term=3728
HOMER3	HOMER3	homer scaffold protein 3	9454	https://www.ncbi.nlm.nih.gov/gene/?term=9454
SMN2	SMN2	survival of motor neuron 2, centromeric	6607	https://www.ncbi.nlm.nih.gov/gene/?term=6607
DYNC1H1	DYNC1H1	dynein cytoplasmic 1 heavy chain 1	1778	https://www.ncbi.nlm.nih.gov/gene/?term=1778
FBF1	FBF1	Fas binding factor 1	85302	https://www.ncbi.nlm.nih.gov/gene/?term=85302
OTUB1	OTUB1	OTU deubiquitinase, ubiquitin aldehyde binding 1	55611	https://www.ncbi.nlm.nih.gov/gene/?term=55611
SPG7	SPG7	SPG7, paraplegin matrix AAA peptidase subunit	6687	https://www.ncbi.nlm.nih.gov/gene/?term=6687
SH2D4A	SH2D4A	SH2 domain containing 4A	63898	https://www.ncbi.nlm.nih.gov/gene/?term=63898
ANAPC7	ANAPC7	anaphase promoting complex subunit 7	51434	https://www.ncbi.nlm.nih.gov/gene/?term=51434
ARID5A	ARID5A	AT-rich interaction domain 5A	10865	https://www.ncbi.nlm.nih.gov/gene/?term=10865
MYH9	MYH9	myosin heavy chain 9	4627	https://www.ncbi.nlm.nih.gov/gene/?term=4627
IMMT	IMMT	inner membrane mitochondrial protein	10989	https://www.ncbi.nlm.nih.gov/gene/?term=10989
DST	DST	dystonin	667	https://www.ncbi.nlm.nih.gov/gene/?term=667
ATP5F1C	ATP5F1C	ATP synthase F1 subunit gamma	509	https://www.ncbi.nlm.nih.gov/gene/?term=509
ILF2	ILF2	interleukin enhancer binding factor 2	3608	https://www.ncbi.nlm.nih.gov/gene/?term=3608
RBM14	RBM14	RNA binding motif protein 14	10432	https://www.ncbi.nlm.nih.gov/gene/?term=10432
COPB1	COPB1	coatomer protein complex subunit beta 1	1315	https://www.ncbi.nlm.nih.gov/gene/?term=1315
AMOT	AMOT	angiomotin	154796	https://www.ncbi.nlm.nih.gov/gene/?term=154796
PBXIP1	PBXIP1	PBX homeobox interacting protein 1	57326	https://www.ncbi.nlm.nih.gov/gene/?term=57326
ILF3	ILF3	interleukin enhancer binding factor 3	3609	https://www.ncbi.nlm.nih.gov/gene/?term=3609
PIBF1	PIBF1	progesterone immunomodulatory binding factor 1	10464	https://www.ncbi.nlm.nih.gov/gene/?term=10464
MAPRE1	MAPRE1	microtubule associated protein RP/EB family member 1	22919	https://www.ncbi.nlm.nih.gov/gene/?term=22919
AIFM1	AIFM1	apoptosis inducing factor mitochondria associated 1	9131	https://www.ncbi.nlm.nih.gov/gene/?term=9131
CLPTM1L	CLPTM1L	CLPTM1 like	81037	https://www.ncbi.nlm.nih.gov/gene/?term=81037
BATF2	BATF2	basic leucine zipper ATF-like transcription factor 2	116071	https://www.ncbi.nlm.nih.gov/gene/?term=116071
PTPN22	PTPN22	protein tyrosine phosphatase, non-receptor type 22	26191	https://www.ncbi.nlm.nih.gov/gene/?term=26191
RBL1	RBL1	RB transcriptional corepressor like 1	5933	https://www.ncbi.nlm.nih.gov/gene/?term=5933
MAP1LC3B	MAP1LC3B	microtubule associated protein 1 light chain 3 beta	81631	https://www.ncbi.nlm.nih.gov/gene/?term=81631
NPPA	NPPA	natriuretic peptide A	4878	https://www.ncbi.nlm.nih.gov/gene/?term=4878
VIM	VIM	vimentin	7431	https://www.ncbi.nlm.nih.gov/gene/?term=7431
KTN1	KTN1	kinectin 1	3895	https://www.ncbi.nlm.nih.gov/gene/?term=3895
CUL7	CUL7	cullin 7	9820	https://www.ncbi.nlm.nih.gov/gene/?term=9820
POLR1E	POLR1E	RNA polymerase I subunit E	64425	https://www.ncbi.nlm.nih.gov/gene/?term=64425
FOXR2	FOXR2	forkhead box R2	139628	https://www.ncbi.nlm.nih.gov/gene/?term=139628
KAT5	KAT5	lysine acetyltransferase 5	10524	https://www.ncbi.nlm.nih.gov/gene/?term=10524
ARHGEF5	ARHGEF5	Rho guanine nucleotide exchange factor 5	7984	https://www.ncbi.nlm.nih.gov/gene/?term=7984
NSD1	NSD1	nuclear receptor binding SET domain protein 1	64324	https://www.ncbi.nlm.nih.gov/gene/?term=64324
PPP1CC	PPP1CC	protein phosphatase 1 catalytic subunit gamma	5501	https://www.ncbi.nlm.nih.gov/gene/?term=5501
DDX5	DDX5	DEAD-box helicase 5	1655	https://www.ncbi.nlm.nih.gov/gene/?term=1655
VMP1	VMP1	vacuole membrane protein 1	81671	https://www.ncbi.nlm.nih.gov/gene/?term=81671
HOXC8	HOXC8	homeobox C8	3224	https://www.ncbi.nlm.nih.gov/gene/?term=3224
KSR1	KSR1	kinase suppressor of ras 1	8844	https://www.ncbi.nlm.nih.gov/gene/?term=8844
CCDC116	CCDC116	coiled-coil domain containing 116	164592	https://www.ncbi.nlm.nih.gov/gene/?term=164592
GSK3A	GSK3A	glycogen synthase kinase 3 alpha	2931	https://www.ncbi.nlm.nih.gov/gene/?term=2931
MED27	MED27	mediator complex subunit 27	9442	https://www.ncbi.nlm.nih.gov/gene/?term=9442
DLG1	DLG1	discs large MAGUK scaffold protein 1	1739	https://www.ncbi.nlm.nih.gov/gene/?term=1739
FAM90A1	FAM90A1	family with sequence similarity 90 member A1	55138	https://www.ncbi.nlm.nih.gov/gene/?term=55138
HOXA1	HOXA1	homeobox A1	3198	https://www.ncbi.nlm.nih.gov/gene/?term=3198
SIPA1L1	SIPA1L1	signal induced proliferation associated 1 like 1	26037	https://www.ncbi.nlm.nih.gov/gene/?term=26037
SERPINH1	SERPINH1	serpin family H member 1	871	https://www.ncbi.nlm.nih.gov/gene/?term=871
CCDC183	CCDC183	coiled-coil domain containing 183	84960	https://www.ncbi.nlm.nih.gov/gene/?term=84960
FURIN	FURIN	furin, paired basic amino acid cleaving enzyme	5045	https://www.ncbi.nlm.nih.gov/gene/?term=5045
ODF2	ODF2	outer dense fiber of sperm tails 2	4957	https://www.ncbi.nlm.nih.gov/gene/?term=4957
ATF2	ATF2	activating transcription factor 2	1386	https://www.ncbi.nlm.nih.gov/gene/?term=1386
ANKS1A	ANKS1A	ankyrin repeat and sterile alpha motif domain containing 1A	23294	https://www.ncbi.nlm.nih.gov/gene/?term=23294
CTNNA1	CTNNA1	catenin alpha 1	1495	https://www.ncbi.nlm.nih.gov/gene/?term=1495
RAF1	RAF1	Raf-1 proto-oncogene, serine/threonine kinase	5894	https://www.ncbi.nlm.nih.gov/gene/?term=5894
RNF166	RNF166	ring finger protein 166	115992	https://www.ncbi.nlm.nih.gov/gene/?term=115992
ECH1	ECH1	enoyl-CoA hydratase 1	1891	https://www.ncbi.nlm.nih.gov/gene/?term=1891
APPL1	APPL1	adaptor protein, phosphotyrosine interacting with PH domain and leucine zipper 1	26060	https://www.ncbi.nlm.nih.gov/gene/?term=26060
KMT2D	KMT2D	lysine methyltransferase 2D	8085	https://www.ncbi.nlm.nih.gov/gene/?term=8085
MCM5	MCM5	minichromosome maintenance complex component 5	4174	https://www.ncbi.nlm.nih.gov/gene/?term=4174
NSD2	NSD2	nuclear receptor binding SET domain protein 2	7468	https://www.ncbi.nlm.nih.gov/gene/?term=7468
OCRL	OCRL	OCRL, inositol polyphosphate-5-phosphatase	4952	https://www.ncbi.nlm.nih.gov/gene/?term=4952
LMO4	LMO4	LIM domain only 4	8543	https://www.ncbi.nlm.nih.gov/gene/?term=8543
MOS	MOS	MOS proto-oncogene, serine/threonine kinase	4342	https://www.ncbi.nlm.nih.gov/gene/?term=4342
DCUN1D5	DCUN1D5	defective in cullin neddylation 1 domain containing 5	84259	https://www.ncbi.nlm.nih.gov/gene/?term=84259
CKAP4	CKAP4	cytoskeleton associated protein 4	10970	https://www.ncbi.nlm.nih.gov/gene/?term=10970
NECTIN2	NECTIN2	nectin cell adhesion molecule 2	5819	https://www.ncbi.nlm.nih.gov/gene/?term=5819
HHEX	HHEX	hematopoietically expressed homeobox	3087	https://www.ncbi.nlm.nih.gov/gene/?term=3087
FZR1	FZR1	fizzy and cell division cycle 20 related 1	51343	https://www.ncbi.nlm.nih.gov/gene/?term=51343
NUF2	NUF2	NDC80 kinetochore complex component NUF2	83540	https://www.ncbi.nlm.nih.gov/gene/?term=83540
DDX17	DDX17	DEAD-box helicase 17	10521	https://www.ncbi.nlm.nih.gov/gene/?term=10521
SYK	SYK	spleen associated tyrosine kinase	6850	https://www.ncbi.nlm.nih.gov/gene/?term=6850
RPS7	RPS7	ribosomal protein S7	6201	https://www.ncbi.nlm.nih.gov/gene/?term=6201
MICAL3	MICAL3	microtubule associated monooxygenase, calponin and LIM domain containing 3	57553	https://www.ncbi.nlm.nih.gov/gene/?term=57553
HUWE1	HUWE1	HECT, UBA and WWE domain containing 1, E3 ubiquitin protein ligase	10075	https://www.ncbi.nlm.nih.gov/gene/?term=10075
TP53BP1	TP53BP1	tumor protein p53 binding protein 1	7158	https://www.ncbi.nlm.nih.gov/gene/?term=7158
PSMD2	PSMD2	proteasome 26S subunit, non-ATPase 2	5708	https://www.ncbi.nlm.nih.gov/gene/?term=5708
PRKDC	PRKDC	protein kinase, DNA-activated, catalytic subunit	5591	https://www.ncbi.nlm.nih.gov/gene/?term=5591
CFLAR	CFLAR	CASP8 and FADD like apoptosis regulator	8837	https://www.ncbi.nlm.nih.gov/gene/?term=8837
PTK7	PTK7	protein tyrosine kinase 7 (inactive)	5754	https://www.ncbi.nlm.nih.gov/gene/?term=5754
AHCYL1	AHCYL1	adenosylhomocysteinase like 1	10768	https://www.ncbi.nlm.nih.gov/gene/?term=10768
CALM3	CALM3	calmodulin 3	808	https://www.ncbi.nlm.nih.gov/gene/?term=808
SF1	SF1	splicing factor 1	7536	https://www.ncbi.nlm.nih.gov/gene/?term=7536
MAP1LC3A	MAP1LC3A	microtubule associated protein 1 light chain 3 alpha	84557	https://www.ncbi.nlm.nih.gov/gene/?term=84557
TRIM23	TRIM23	tripartite motif containing 23	373	https://www.ncbi.nlm.nih.gov/gene/?term=373
PSMA1	PSMA1	proteasome subunit alpha 1	5682	https://www.ncbi.nlm.nih.gov/gene/?term=5682
PHF1	PHF1	PHD finger protein 1	5252	https://www.ncbi.nlm.nih.gov/gene/?term=5252
HPCAL1	HPCAL1	hippocalcin like 1	3241	https://www.ncbi.nlm.nih.gov/gene/?term=3241
GABARAPL2	GABARAPL2	GABA type A receptor associated protein like 2	11345	https://www.ncbi.nlm.nih.gov/gene/?term=11345
SCNM1	SCNM1	sodium channel modifier 1	79005	https://www.ncbi.nlm.nih.gov/gene/?term=79005
KIDINS220	KIDINS220	kinase D interacting substrate 220	57498	https://www.ncbi.nlm.nih.gov/gene/?term=57498
FAM117B	FAM117B	family with sequence similarity 117 member B	150864	https://www.ncbi.nlm.nih.gov/gene/?term=150864
COPG1	COPG1	coatomer protein complex subunit gamma 1	22820	https://www.ncbi.nlm.nih.gov/gene/?term=22820
TFG	TFG	TRK-fused gene	10342	https://www.ncbi.nlm.nih.gov/gene/?term=10342
WDR83	WDR83	WD repeat domain 83	84292	https://www.ncbi.nlm.nih.gov/gene/?term=84292
ZNF587	ZNF587	zinc finger protein 587	84914	https://www.ncbi.nlm.nih.gov/gene/?term=84914
SLC25A24	SLC25A24	solute carrier family 25 member 24	29957	https://www.ncbi.nlm.nih.gov/gene/?term=29957
POLR1B	POLR1B	RNA polymerase I subunit B	84172	https://www.ncbi.nlm.nih.gov/gene/?term=84172
HTRA2	HTRA2	HtrA serine peptidase 2	27429	https://www.ncbi.nlm.nih.gov/gene/?term=27429
AP2M1	AP2M1	adaptor related protein complex 2 subunit mu 1	1173	https://www.ncbi.nlm.nih.gov/gene/?term=1173
FZD5	FZD5	frizzled class receptor 5	7855	https://www.ncbi.nlm.nih.gov/gene/?term=7855
NEK6	NEK6	NIMA related kinase 6	10783	https://www.ncbi.nlm.nih.gov/gene/?term=10783
PPP1R18	PPP1R18	protein phosphatase 1 regulatory subunit 18	170954	https://www.ncbi.nlm.nih.gov/gene/?term=170954
PDCD4	PDCD4	programmed cell death 4	27250	https://www.ncbi.nlm.nih.gov/gene/?term=27250
KDM1A	KDM1A	lysine demethylase 1A	23028	https://www.ncbi.nlm.nih.gov/gene/?term=23028
NFATC2	NFATC2	nuclear factor of activated T cells 2	4773	https://www.ncbi.nlm.nih.gov/gene/?term=4773
CETN1	CETN1	centrin 1	1068	https://www.ncbi.nlm.nih.gov/gene/?term=1068
CCT6A	CCT6A	chaperonin containing TCP1 subunit 6A	908	https://www.ncbi.nlm.nih.gov/gene/?term=908
MORF4L1	MORF4L1	mortality factor 4 like 1	10933	https://www.ncbi.nlm.nih.gov/gene/?term=10933
SPC24	SPC24	SPC24, NDC80 kinetochore complex component	147841	https://www.ncbi.nlm.nih.gov/gene/?term=147841
FHL2	FHL2	four and a half LIM domains 2	2274	https://www.ncbi.nlm.nih.gov/gene/?term=2274
SPG21	SPG21	SPG21, maspardin	51324	https://www.ncbi.nlm.nih.gov/gene/?term=51324
KLHL38	KLHL38	kelch like family member 38	340359	https://www.ncbi.nlm.nih.gov/gene/?term=340359
LIMK1	LIMK1	LIM domain kinase 1	3984	https://www.ncbi.nlm.nih.gov/gene/?term=3984
QARS	QARS	glutaminyl-tRNA synthetase	5859	https://www.ncbi.nlm.nih.gov/gene/?term=5859
CCNC	CCNC	cyclin C	892	https://www.ncbi.nlm.nih.gov/gene/?term=892
SETD5	SETD5	SET domain containing 5	55209	https://www.ncbi.nlm.nih.gov/gene/?term=55209
EEF1A1	EEF1A1	eukaryotic translation elongation factor 1 alpha 1	1915	https://www.ncbi.nlm.nih.gov/gene/?term=1915
UBR4	UBR4	ubiquitin protein ligase E3 component n-recognin 4	23352	https://www.ncbi.nlm.nih.gov/gene/?term=23352
ARPC5L	ARPC5L	actin related protein 2/3 complex subunit 5 like	81873	https://www.ncbi.nlm.nih.gov/gene/?term=81873
BATF	BATF	basic leucine zipper ATF-like transcription factor	10538	https://www.ncbi.nlm.nih.gov/gene/?term=10538
IQUB	IQUB	IQ motif and ubiquitin domain containing	154865	https://www.ncbi.nlm.nih.gov/gene/?term=154865
HIP1	HIP1	huntingtin interacting protein 1	3092	https://www.ncbi.nlm.nih.gov/gene/?term=3092
NCK2	NCK2	NCK adaptor protein 2	8440	https://www.ncbi.nlm.nih.gov/gene/?term=8440
DDX11	DDX11	DEAD/H-box helicase 11	1663	https://www.ncbi.nlm.nih.gov/gene/?term=1663
TUBB2B	TUBB2B	tubulin beta 2B class IIb	347733	https://www.ncbi.nlm.nih.gov/gene/?term=347733
USP32	USP32	ubiquitin specific peptidase 32	84669	https://www.ncbi.nlm.nih.gov/gene/?term=84669
SCRIB	SCRIB	scribble planar cell polarity protein	23513	https://www.ncbi.nlm.nih.gov/gene/?term=23513
ABHD17A	ABHD17A	abhydrolase domain containing 17A	81926	https://www.ncbi.nlm.nih.gov/gene/?term=81926
HIST3H3	HIST3H3	histone cluster 3 H3	8290	https://www.ncbi.nlm.nih.gov/gene/?term=8290
SLC3A2	SLC3A2	solute carrier family 3 member 2	6520	https://www.ncbi.nlm.nih.gov/gene/?term=6520
NOTCH1	NOTCH1	notch receptor 1	4851	https://www.ncbi.nlm.nih.gov/gene/?term=4851
ATP2A2	ATP2A2	ATPase sarcoplasmic/endoplasmic reticulum Ca2+ transporting 2	488	https://www.ncbi.nlm.nih.gov/gene/?term=488
NINL	NINL	ninein like	22981	https://www.ncbi.nlm.nih.gov/gene/?term=22981
EIF4E2	EIF4E2	eukaryotic translation initiation factor 4E family member 2	9470	https://www.ncbi.nlm.nih.gov/gene/?term=9470
HAUS1	HAUS1	HAUS augmin like complex subunit 1	115106	https://www.ncbi.nlm.nih.gov/gene/?term=115106
CASK	CASK	calcium/calmodulin dependent serine protein kinase	8573	https://www.ncbi.nlm.nih.gov/gene/?term=8573
ZNF648	ZNF648	zinc finger protein 648	127665	https://www.ncbi.nlm.nih.gov/gene/?term=127665
CCSER2	CCSER2	coiled-coil serine rich protein 2	54462	https://www.ncbi.nlm.nih.gov/gene/?term=54462
APOH	APOH	apolipoprotein H	350	https://www.ncbi.nlm.nih.gov/gene/?term=350
GRIPAP1	GRIPAP1	GRIP1 associated protein 1	56850	https://www.ncbi.nlm.nih.gov/gene/?term=56850
SEC63	SEC63	SEC63 homolog, protein translocation regulator	11231	https://www.ncbi.nlm.nih.gov/gene/?term=11231
EIF3D	EIF3D	eukaryotic translation initiation factor 3 subunit D	8664	https://www.ncbi.nlm.nih.gov/gene/?term=8664
EDA	EDA	ectodysplasin A	1896	https://www.ncbi.nlm.nih.gov/gene/?term=1896
RIPK4	RIPK4	receptor interacting serine/threonine kinase 4	54101	https://www.ncbi.nlm.nih.gov/gene/?term=54101
SETD1A	SETD1A	SET domain containing 1A, histone lysine methyltransferase	9739	https://www.ncbi.nlm.nih.gov/gene/?term=9739
MACF1	MACF1	microtubule-actin crosslinking factor 1	23499	https://www.ncbi.nlm.nih.gov/gene/?term=23499
CCT4	CCT4	chaperonin containing TCP1 subunit 4	10575	https://www.ncbi.nlm.nih.gov/gene/?term=10575
AURKA	AURKA	aurora kinase A	6790	https://www.ncbi.nlm.nih.gov/gene/?term=6790
PKP2	PKP2	plakophilin 2	5318	https://www.ncbi.nlm.nih.gov/gene/?term=5318
IMPDH2	IMPDH2	inosine monophosphate dehydrogenase 2	3615	https://www.ncbi.nlm.nih.gov/gene/?term=3615
DCUN1D1	DCUN1D1	defective in cullin neddylation 1 domain containing 1	54165	https://www.ncbi.nlm.nih.gov/gene/?term=54165
ECD	ECD	ecdysoneless cell cycle regulator	11319	https://www.ncbi.nlm.nih.gov/gene/?term=11319
UTRN	UTRN	utrophin	7402	https://www.ncbi.nlm.nih.gov/gene/?term=7402
ERBIN	ERBIN	erbb2 interacting protein	55914	https://www.ncbi.nlm.nih.gov/gene/?term=55914
GNL3L	GNL3L	G protein nucleolar 3 like	54552	https://www.ncbi.nlm.nih.gov/gene/?term=54552
TCEA2	TCEA2	transcription elongation factor A2	6919	https://www.ncbi.nlm.nih.gov/gene/?term=6919
MKI67	MKI67	marker of proliferation Ki-67	4288	https://www.ncbi.nlm.nih.gov/gene/?term=4288
HSD17B10	HSD17B10	hydroxysteroid 17-beta dehydrogenase 10	3028	https://www.ncbi.nlm.nih.gov/gene/?term=3028
UBE2D1	UBE2D1	ubiquitin conjugating enzyme E2 D1	7321	https://www.ncbi.nlm.nih.gov/gene/?term=7321
IKBKG	IKBKG	inhibitor of nuclear factor kappa B kinase subunit gamma	8517	https://www.ncbi.nlm.nih.gov/gene/?term=8517
INO80B	INO80B	INO80 complex subunit B	83444	https://www.ncbi.nlm.nih.gov/gene/?term=83444
DLG4	DLG4	discs large MAGUK scaffold protein 4	1742	https://www.ncbi.nlm.nih.gov/gene/?term=1742
SP100	SP100	SP100 nuclear antigen	6672	https://www.ncbi.nlm.nih.gov/gene/?term=6672
PTRH2	PTRH2	peptidyl-tRNA hydrolase 2	51651	https://www.ncbi.nlm.nih.gov/gene/?term=51651
CCT7	CCT7	chaperonin containing TCP1 subunit 7	10574	https://www.ncbi.nlm.nih.gov/gene/?term=10574
TLR9	TLR9	toll like receptor 9	54106	https://www.ncbi.nlm.nih.gov/gene/?term=54106
HDAC2	HDAC2	histone deacetylase 2	3066	https://www.ncbi.nlm.nih.gov/gene/?term=3066
RACK1	RACK1	receptor for activated C kinase 1	10399	https://www.ncbi.nlm.nih.gov/gene/?term=10399
EDNRB	EDNRB	endothelin receptor type B	1910	https://www.ncbi.nlm.nih.gov/gene/?term=1910
TUBB2A	TUBB2A	tubulin beta 2A class IIa	7280	https://www.ncbi.nlm.nih.gov/gene/?term=7280
USP7	USP7	ubiquitin specific peptidase 7	7874	https://www.ncbi.nlm.nih.gov/gene/?term=7874
YES1	YES1	YES proto-oncogene 1, Src family tyrosine kinase	7525	https://www.ncbi.nlm.nih.gov/gene/?term=7525
GAK	GAK	cyclin G associated kinase	2580	https://www.ncbi.nlm.nih.gov/gene/?term=2580
STX7	STX7	syntaxin 7	8417	https://www.ncbi.nlm.nih.gov/gene/?term=8417
HSPB1	HSPB1	heat shock protein family B (small) member 1	3315	https://www.ncbi.nlm.nih.gov/gene/?term=3315
HOXB9	HOXB9	homeobox B9	3219	https://www.ncbi.nlm.nih.gov/gene/?term=3219
SQSTM1	SQSTM1	sequestosome 1	8878	https://www.ncbi.nlm.nih.gov/gene/?term=8878
CDK18	CDK18	cyclin dependent kinase 18	5129	https://www.ncbi.nlm.nih.gov/gene/?term=5129
POLD1	POLD1	DNA polymerase delta 1, catalytic subunit	5424	https://www.ncbi.nlm.nih.gov/gene/?term=5424
EIF4A3	EIF4A3	eukaryotic translation initiation factor 4A3	9775	https://www.ncbi.nlm.nih.gov/gene/?term=9775
ERBB2	ERBB2	erb-b2 receptor tyrosine kinase 2	2064	https://www.ncbi.nlm.nih.gov/gene/?term=2064
NEXN	NEXN	nexilin F-actin binding protein	91624	https://www.ncbi.nlm.nih.gov/gene/?term=91624
DOK4	DOK4	docking protein 4	55715	https://www.ncbi.nlm.nih.gov/gene/?term=55715
RAPGEF5	RAPGEF5	Rap guanine nucleotide exchange factor 5	9771	https://www.ncbi.nlm.nih.gov/gene/?term=9771
EPS15	EPS15	epidermal growth factor receptor pathway substrate 15	2060	https://www.ncbi.nlm.nih.gov/gene/?term=2060
CTNND1	CTNND1	catenin delta 1	1500	https://www.ncbi.nlm.nih.gov/gene/?term=1500
KPNA2	KPNA2	karyopherin subunit alpha 2	3838	https://www.ncbi.nlm.nih.gov/gene/?term=3838
PEAK1	PEAK1	pseudopodium enriched atypical kinase 1	79834	https://www.ncbi.nlm.nih.gov/gene/?term=79834
ZNF688	ZNF688	zinc finger protein 688	146542	https://www.ncbi.nlm.nih.gov/gene/?term=146542
BANP	BANP	BTG3 associated nuclear protein	54971	https://www.ncbi.nlm.nih.gov/gene/?term=54971
CNTRL	CNTRL	centriolin	11064	https://www.ncbi.nlm.nih.gov/gene/?term=11064
MED23	MED23	mediator complex subunit 23	9439	https://www.ncbi.nlm.nih.gov/gene/?term=9439
FEM1B	FEM1B	fem-1 homolog B	10116	https://www.ncbi.nlm.nih.gov/gene/?term=10116
AMER1	AMER1	APC membrane recruitment protein 1	139285	https://www.ncbi.nlm.nih.gov/gene/?term=139285
ANKHD1	ANKHD1	ankyrin repeat and KH domain containing 1	54882	https://www.ncbi.nlm.nih.gov/gene/?term=54882
REEP4	REEP4	receptor accessory protein 4	80346	https://www.ncbi.nlm.nih.gov/gene/?term=80346
CCT2	CCT2	chaperonin containing TCP1 subunit 2	10576	https://www.ncbi.nlm.nih.gov/gene/?term=10576
GNB2	GNB2	G protein subunit beta 2	2783	https://www.ncbi.nlm.nih.gov/gene/?term=2783
TMEM108	TMEM108	transmembrane protein 108	66000	https://www.ncbi.nlm.nih.gov/gene/?term=66000
RBBP4	RBBP4	RB binding protein 4, chromatin remodeling factor	5928	https://www.ncbi.nlm.nih.gov/gene/?term=5928
WNK1	WNK1	WNK lysine deficient protein kinase 1	65125	https://www.ncbi.nlm.nih.gov/gene/?term=65125
ANAPC11	ANAPC11	anaphase promoting complex subunit 11	51529	https://www.ncbi.nlm.nih.gov/gene/?term=51529
RPL38	RPL38	ribosomal protein L38	6169	https://www.ncbi.nlm.nih.gov/gene/?term=6169
CANX	CANX	calnexin	821	https://www.ncbi.nlm.nih.gov/gene/?term=821
IRAK1	IRAK1	interleukin 1 receptor associated kinase 1	3654	https://www.ncbi.nlm.nih.gov/gene/?term=3654
HIPK2	HIPK2	homeodomain interacting protein kinase 2	28996	https://www.ncbi.nlm.nih.gov/gene/?term=28996
TRIM41	TRIM41	tripartite motif containing 41	90933	https://www.ncbi.nlm.nih.gov/gene/?term=90933
ATAD5	ATAD5	ATPase family, AAA domain containing 5	79915	https://www.ncbi.nlm.nih.gov/gene/?term=79915
EXOC1	EXOC1	exocyst complex component 1	55763	https://www.ncbi.nlm.nih.gov/gene/?term=55763
CDK2	CDK2	cyclin dependent kinase 2	1017	https://www.ncbi.nlm.nih.gov/gene/?term=1017
PHC2	PHC2	polyhomeotic homolog 2	1912	https://www.ncbi.nlm.nih.gov/gene/?term=1912
CEP57L1	CEP57L1	centrosomal protein 57 like 1	285753	https://www.ncbi.nlm.nih.gov/gene/?term=285753
USP54	USP54	ubiquitin specific peptidase 54	159195	https://www.ncbi.nlm.nih.gov/gene/?term=159195
EPB41L3	EPB41L3	erythrocyte membrane protein band 4.1 like 3	23136	https://www.ncbi.nlm.nih.gov/gene/?term=23136
AKAP8L	AKAP8L	A-kinase anchoring protein 8 like	26993	https://www.ncbi.nlm.nih.gov/gene/?term=26993
CHAF1A	CHAF1A	chromatin assembly factor 1 subunit A	10036	https://www.ncbi.nlm.nih.gov/gene/?term=10036
C16orf70	C16orf70	chromosome 16 open reading frame 70	80262	https://www.ncbi.nlm.nih.gov/gene/?term=80262
CYSRT1	CYSRT1	cysteine rich tail 1	375791	https://www.ncbi.nlm.nih.gov/gene/?term=375791
TAB1	TAB1	TGF-beta activated kinase 1 (MAP3K7) binding protein 1	10454	https://www.ncbi.nlm.nih.gov/gene/?term=10454
FARS2	FARS2	phenylalanyl-tRNA synthetase 2, mitochondrial	10667	https://www.ncbi.nlm.nih.gov/gene/?term=10667
GATA1	GATA1	GATA binding protein 1	2623	https://www.ncbi.nlm.nih.gov/gene/?term=2623
TUBGCP4	TUBGCP4	tubulin gamma complex associated protein 4	27229	https://www.ncbi.nlm.nih.gov/gene/?term=27229
FAM161A	FAM161A	FAM161A, centrosomal protein	84140	https://www.ncbi.nlm.nih.gov/gene/?term=84140
METTL17	METTL17	methyltransferase like 17	64745	https://www.ncbi.nlm.nih.gov/gene/?term=64745
NXF1	NXF1	nuclear RNA export factor 1	10482	https://www.ncbi.nlm.nih.gov/gene/?term=10482
TOMM22	TOMM22	translocase of outer mitochondrial membrane 22	56993	https://www.ncbi.nlm.nih.gov/gene/?term=56993
EMC7	EMC7	ER membrane protein complex subunit 7	56851	https://www.ncbi.nlm.nih.gov/gene/?term=56851
JUND	JUND	JunD proto-oncogene, AP-1 transcription factor subunit	3727	https://www.ncbi.nlm.nih.gov/gene/?term=3727
VCP	VCP	valosin containing protein	7415	https://www.ncbi.nlm.nih.gov/gene/?term=7415
CCDC6	CCDC6	coiled-coil domain containing 6	8030	https://www.ncbi.nlm.nih.gov/gene/?term=8030
TRIP13	TRIP13	thyroid hormone receptor interactor 13	9319	https://www.ncbi.nlm.nih.gov/gene/?term=9319
MAPK1	MAPK1	mitogen-activated protein kinase 1	5594	https://www.ncbi.nlm.nih.gov/gene/?term=5594
PLCG1	PLCG1	phospholipase C gamma 1	5335	https://www.ncbi.nlm.nih.gov/gene/?term=5335
NOMO1	NOMO1	NODAL modulator 1	23420	https://www.ncbi.nlm.nih.gov/gene/?term=23420
HERC2	HERC2	HECT and RLD domain containing E3 ubiquitin protein ligase 2	8924	https://www.ncbi.nlm.nih.gov/gene/?term=8924
TCP1	TCP1	t-complex 1	6950	https://www.ncbi.nlm.nih.gov/gene/?term=6950
PRKN	PRKN	parkin RBR E3 ubiquitin protein ligase	5071	https://www.ncbi.nlm.nih.gov/gene/?term=5071
THRA	THRA	thyroid hormone receptor alpha	7067	https://www.ncbi.nlm.nih.gov/gene/?term=7067
STX6	STX6	syntaxin 6	10228	https://www.ncbi.nlm.nih.gov/gene/?term=10228
RICTOR	RICTOR	RPTOR independent companion of MTOR complex 2	253260	https://www.ncbi.nlm.nih.gov/gene/?term=253260
HEATR3	HEATR3	HEAT repeat containing 3	55027	https://www.ncbi.nlm.nih.gov/gene/?term=55027
FAM110A	FAM110A	family with sequence similarity 110 member A	83541	https://www.ncbi.nlm.nih.gov/gene/?term=83541
ANAPC15	ANAPC15	anaphase promoting complex subunit 15	25906	https://www.ncbi.nlm.nih.gov/gene/?term=25906
MTA1	MTA1	metastasis associated 1	9112	https://www.ncbi.nlm.nih.gov/gene/?term=9112
MAPK10	MAPK10	mitogen-activated protein kinase 10	5602	https://www.ncbi.nlm.nih.gov/gene/?term=5602
TECR	TECR	trans-2,3-enoyl-CoA reductase	9524	https://www.ncbi.nlm.nih.gov/gene/?term=9524
LUZP1	LUZP1	leucine zipper protein 1	7798	https://www.ncbi.nlm.nih.gov/gene/?term=7798
MAP3K21	MAP3K21	mitogen-activated protein kinase kinase kinase 21	84451	https://www.ncbi.nlm.nih.gov/gene/?term=84451
NR1D2	NR1D2	nuclear receptor subfamily 1 group D member 2	9975	https://www.ncbi.nlm.nih.gov/gene/?term=9975
CCT8	CCT8	chaperonin containing TCP1 subunit 8	10694	https://www.ncbi.nlm.nih.gov/gene/?term=10694
LASP1	LASP1	LIM and SH3 protein 1	3927	https://www.ncbi.nlm.nih.gov/gene/?term=3927
GLYR1	GLYR1	glyoxylate reductase 1 homolog	84656	https://www.ncbi.nlm.nih.gov/gene/?term=84656
EPB41L5	EPB41L5	erythrocyte membrane protein band 4.1 like 5	57669	https://www.ncbi.nlm.nih.gov/gene/?term=57669
HSPA1B	HSPA1B	heat shock protein family A (Hsp70) member 1B	3304	https://www.ncbi.nlm.nih.gov/gene/?term=3304
COPS6	COPS6	COP9 signalosome subunit 6	10980	https://www.ncbi.nlm.nih.gov/gene/?term=10980
SRPRA	SRPRA	SRP receptor subunit alpha	6734	https://www.ncbi.nlm.nih.gov/gene/?term=6734
CLSPN	CLSPN	claspin	63967	https://www.ncbi.nlm.nih.gov/gene/?term=63967
HACD2	HACD2	3-hydroxyacyl-CoA dehydratase 2	201562	https://www.ncbi.nlm.nih.gov/gene/?term=201562
SUMO1	SUMO1	small ubiquitin-like modifier 1	7341	https://www.ncbi.nlm.nih.gov/gene/?term=7341
EEF1D	EEF1D	eukaryotic translation elongation factor 1 delta	1936	https://www.ncbi.nlm.nih.gov/gene/?term=1936
RCAN1	RCAN1	regulator of calcineurin 1	1827	https://www.ncbi.nlm.nih.gov/gene/?term=1827
SLC1A5	SLC1A5	solute carrier family 1 member 5	6510	https://www.ncbi.nlm.nih.gov/gene/?term=6510
POLDIP3	POLDIP3	DNA polymerase delta interacting protein 3	84271	https://www.ncbi.nlm.nih.gov/gene/?term=84271
TXLNA	TXLNA	taxilin alpha	200081	https://www.ncbi.nlm.nih.gov/gene/?term=200081
AK2	AK2	adenylate kinase 2	204	https://www.ncbi.nlm.nih.gov/gene/?term=204
KIAA0232	KIAA0232	KIAA0232	9778	https://www.ncbi.nlm.nih.gov/gene/?term=9778
DMRT3	DMRT3	doublesex and mab-3 related transcription factor 3	58524	https://www.ncbi.nlm.nih.gov/gene/?term=58524
USP11	USP11	ubiquitin specific peptidase 11	8237	https://www.ncbi.nlm.nih.gov/gene/?term=8237
CYFIP2	CYFIP2	cytoplasmic FMR1 interacting protein 2	26999	https://www.ncbi.nlm.nih.gov/gene/?term=26999
TOLLIP	TOLLIP	toll interacting protein	54472	https://www.ncbi.nlm.nih.gov/gene/?term=54472
AGER	AGER	advanced glycosylation end-product specific receptor	177	https://www.ncbi.nlm.nih.gov/gene/?term=177
ZNF398	ZNF398	zinc finger protein 398	57541	https://www.ncbi.nlm.nih.gov/gene/?term=57541
AASDHPPT	AASDHPPT	aminoadipate-semialdehyde dehydrogenase-phosphopantetheinyl transferase	60496	https://www.ncbi.nlm.nih.gov/gene/?term=60496
TCEANC	TCEANC	transcription elongation factor A N-terminal and central domain containing	170082	https://www.ncbi.nlm.nih.gov/gene/?term=170082
AUP1	AUP1	AUP1, lipid droplet regulating VLDL assembly factor	550	https://www.ncbi.nlm.nih.gov/gene/?term=550
PIDD1	PIDD1	p53-induced death domain protein 1	55367	https://www.ncbi.nlm.nih.gov/gene/?term=55367
HAX1	HAX1	HCLS1 associated protein X-1	10456	https://www.ncbi.nlm.nih.gov/gene/?term=10456
NAP1L1	NAP1L1	nucleosome assembly protein 1 like 1	4673	https://www.ncbi.nlm.nih.gov/gene/?term=4673
DCTN2	DCTN2	dynactin subunit 2	10540	https://www.ncbi.nlm.nih.gov/gene/?term=10540
PPP1CB	PPP1CB	protein phosphatase 1 catalytic subunit beta	5500	https://www.ncbi.nlm.nih.gov/gene/?term=5500
UBE2D2	UBE2D2	ubiquitin conjugating enzyme E2 D2	7322	https://www.ncbi.nlm.nih.gov/gene/?term=7322
ZNF408	ZNF408	zinc finger protein 408	79797	https://www.ncbi.nlm.nih.gov/gene/?term=79797
MLF1	MLF1	myeloid leukemia factor 1	4291	https://www.ncbi.nlm.nih.gov/gene/?term=4291
C2CD2L	C2CD2L	C2CD2 like	9854	https://www.ncbi.nlm.nih.gov/gene/?term=9854
SYNE2	SYNE2	spectrin repeat containing nuclear envelope protein 2	23224	https://www.ncbi.nlm.nih.gov/gene/?term=23224
STK25	STK25	serine/threonine kinase 25	10494	https://www.ncbi.nlm.nih.gov/gene/?term=10494
STX1A	STX1A	syntaxin 1A	6804	https://www.ncbi.nlm.nih.gov/gene/?term=6804
MAP4K2	MAP4K2	mitogen-activated protein kinase kinase kinase kinase 2	5871	https://www.ncbi.nlm.nih.gov/gene/?term=5871
DYRK1B	DYRK1B	dual specificity tyrosine phosphorylation regulated kinase 1B	9149	https://www.ncbi.nlm.nih.gov/gene/?term=9149
GCC1	GCC1	GRIP and coiled-coil domain containing 1	79571	https://www.ncbi.nlm.nih.gov/gene/?term=79571
TAOK1	TAOK1	TAO kinase 1	57551	https://www.ncbi.nlm.nih.gov/gene/?term=57551
RPN1	RPN1	ribophorin I	6184	https://www.ncbi.nlm.nih.gov/gene/?term=6184
TMBIM1	TMBIM1	transmembrane BAX inhibitor motif containing 1	64114	https://www.ncbi.nlm.nih.gov/gene/?term=64114
KIF5C	KIF5C	kinesin family member 5C	3800	https://www.ncbi.nlm.nih.gov/gene/?term=3800
NUFIP2	NUFIP2	nuclear FMR1 interacting protein 2	57532	https://www.ncbi.nlm.nih.gov/gene/?term=57532
GYS1	GYS1	glycogen synthase 1	2997	https://www.ncbi.nlm.nih.gov/gene/?term=2997
MYO1C	MYO1C	myosin IC	4641	https://www.ncbi.nlm.nih.gov/gene/?term=4641
CEP131	CEP131	centrosomal protein 131	22994	https://www.ncbi.nlm.nih.gov/gene/?term=22994
SLC25A10	SLC25A10	solute carrier family 25 member 10	1468	https://www.ncbi.nlm.nih.gov/gene/?term=1468
BCL6	BCL6	BCL6, transcription repressor	604	https://www.ncbi.nlm.nih.gov/gene/?term=604
GEMIN4	GEMIN4	gem nuclear organelle associated protein 4	50628	https://www.ncbi.nlm.nih.gov/gene/?term=50628
CHCHD2	CHCHD2	coiled-coil-helix-coiled-coil-helix domain containing 2	51142	https://www.ncbi.nlm.nih.gov/gene/?term=51142
PRMT1	PRMT1	protein arginine methyltransferase 1	3276	https://www.ncbi.nlm.nih.gov/gene/?term=3276
PDLIM7	PDLIM7	PDZ and LIM domain 7	9260	https://www.ncbi.nlm.nih.gov/gene/?term=9260
IKBKB	IKBKB	inhibitor of nuclear factor kappa B kinase subunit beta	3551	https://www.ncbi.nlm.nih.gov/gene/?term=3551
ITGB4	ITGB4	integrin subunit beta 4	3691	https://www.ncbi.nlm.nih.gov/gene/?term=3691
GTF3C5	GTF3C5	general transcription factor IIIC subunit 5	9328	https://www.ncbi.nlm.nih.gov/gene/?term=9328
HNRNPM	HNRNPM	heterogeneous nuclear ribonucleoprotein M	4670	https://www.ncbi.nlm.nih.gov/gene/?term=4670
FUS	FUS	FUS RNA binding protein	2521	https://www.ncbi.nlm.nih.gov/gene/?term=2521
IPO11	IPO11	importin 11	51194	https://www.ncbi.nlm.nih.gov/gene/?term=51194
SORT1	SORT1	sortilin 1	6272	https://www.ncbi.nlm.nih.gov/gene/?term=6272
GNB1	GNB1	G protein subunit beta 1	2782	https://www.ncbi.nlm.nih.gov/gene/?term=2782
KMT2C	KMT2C	lysine methyltransferase 2C	58508	https://www.ncbi.nlm.nih.gov/gene/?term=58508
GAPDH	GAPDH	glyceraldehyde-3-phosphate dehydrogenase	2597	https://www.ncbi.nlm.nih.gov/gene/?term=2597
OBSCN	OBSCN	obscurin, cytoskeletal calmodulin and titin-interacting RhoGEF	84033	https://www.ncbi.nlm.nih.gov/gene/?term=84033
DNM2	DNM2	dynamin 2	1785	https://www.ncbi.nlm.nih.gov/gene/?term=1785
ITGB1	ITGB1	integrin subunit beta 1	3688	https://www.ncbi.nlm.nih.gov/gene/?term=3688
RIN1	RIN1	Ras and Rab interactor 1	9610	https://www.ncbi.nlm.nih.gov/gene/?term=9610
PSMD14	PSMD14	proteasome 26S subunit, non-ATPase 14	10213	https://www.ncbi.nlm.nih.gov/gene/?term=10213
EXOSC5	EXOSC5	exosome component 5	56915	https://www.ncbi.nlm.nih.gov/gene/?term=56915
ABI1	ABI1	abl interactor 1	10006	https://www.ncbi.nlm.nih.gov/gene/?term=10006
NUBP2	NUBP2	nucleotide binding protein 2	10101	https://www.ncbi.nlm.nih.gov/gene/?term=10101
MAP2K7	MAP2K7	mitogen-activated protein kinase kinase 7	5609	https://www.ncbi.nlm.nih.gov/gene/?term=5609
UXT	UXT	ubiquitously expressed prefoldin like chaperone	8409	https://www.ncbi.nlm.nih.gov/gene/?term=8409
TXN	TXN	thioredoxin	7295	https://www.ncbi.nlm.nih.gov/gene/?term=7295
DSG2	DSG2	desmoglein 2	1829	https://www.ncbi.nlm.nih.gov/gene/?term=1829
C1orf109	C1orf109	chromosome 1 open reading frame 109	54955	https://www.ncbi.nlm.nih.gov/gene/?term=54955
USO1	USO1	USO1 vesicle transport factor	8615	https://www.ncbi.nlm.nih.gov/gene/?term=8615
ATM	ATM	ATM serine/threonine kinase	472	https://www.ncbi.nlm.nih.gov/gene/?term=472
EPN1	EPN1	epsin 1	29924	https://www.ncbi.nlm.nih.gov/gene/?term=29924
USP2	USP2	ubiquitin specific peptidase 2	9099	https://www.ncbi.nlm.nih.gov/gene/?term=9099
EFEMP2	EFEMP2	EGF containing fibulin extracellular matrix protein 2	30008	https://www.ncbi.nlm.nih.gov/gene/?term=30008
NUMB	NUMB	NUMB, endocytic adaptor protein	8650	https://www.ncbi.nlm.nih.gov/gene/?term=8650
TMPO	TMPO	thymopoietin	7112	https://www.ncbi.nlm.nih.gov/gene/?term=7112
FRAT1	FRAT1	FRAT1, WNT signaling pathway regulator	10023	https://www.ncbi.nlm.nih.gov/gene/?term=10023
DMC1	DMC1	DNA meiotic recombinase 1	11144	https://www.ncbi.nlm.nih.gov/gene/?term=11144
XIAP	XIAP	X-linked inhibitor of apoptosis	331	https://www.ncbi.nlm.nih.gov/gene/?term=331
TK1	TK1	thymidine kinase 1	7083	https://www.ncbi.nlm.nih.gov/gene/?term=7083
TBK1	TBK1	TANK binding kinase 1	29110	https://www.ncbi.nlm.nih.gov/gene/?term=29110
CRY1	CRY1	cryptochrome circadian regulator 1	1407	https://www.ncbi.nlm.nih.gov/gene/?term=1407
AMOTL2	AMOTL2	angiomotin like 2	51421	https://www.ncbi.nlm.nih.gov/gene/?term=51421
TXNDC5	TXNDC5	thioredoxin domain containing 5	81567	https://www.ncbi.nlm.nih.gov/gene/?term=81567
FAF2	FAF2	Fas associated factor family member 2	23197	https://www.ncbi.nlm.nih.gov/gene/?term=23197
PSMB1	PSMB1	proteasome subunit beta 1	5689	https://www.ncbi.nlm.nih.gov/gene/?term=5689
RINT1	RINT1	RAD50 interactor 1	60561	https://www.ncbi.nlm.nih.gov/gene/?term=60561
DNAJB11	DNAJB11	DnaJ heat shock protein family (Hsp40) member B11	51726	https://www.ncbi.nlm.nih.gov/gene/?term=51726
MBD3	MBD3	methyl-CpG binding domain protein 3	53615	https://www.ncbi.nlm.nih.gov/gene/?term=53615
TUBB8	TUBB8	tubulin beta 8 class VIII	347688	https://www.ncbi.nlm.nih.gov/gene/?term=347688
TNPO3	TNPO3	transportin 3	23534	https://www.ncbi.nlm.nih.gov/gene/?term=23534
MAP2K4	MAP2K4	mitogen-activated protein kinase kinase 4	6416	https://www.ncbi.nlm.nih.gov/gene/?term=6416
IKZF3	IKZF3	IKAROS family zinc finger 3	22806	https://www.ncbi.nlm.nih.gov/gene/?term=22806
VANGL1	VANGL1	VANGL planar cell polarity protein 1	81839	https://www.ncbi.nlm.nih.gov/gene/?term=81839
SAV1	SAV1	salvador family WW domain containing protein 1	60485	https://www.ncbi.nlm.nih.gov/gene/?term=60485
ACTA2	ACTA2	actin alpha 2, smooth muscle	59	https://www.ncbi.nlm.nih.gov/gene/?term=59
DNM3	DNM3	dynamin 3	26052	https://www.ncbi.nlm.nih.gov/gene/?term=26052
AHNAK	AHNAK	AHNAK nucleoprotein	79026	https://www.ncbi.nlm.nih.gov/gene/?term=79026
RABL6	RABL6	RAB, member RAS oncogene family like 6	55684	https://www.ncbi.nlm.nih.gov/gene/?term=55684
STX8	STX8	syntaxin 8	9482	https://www.ncbi.nlm.nih.gov/gene/?term=9482
CHCHD3	CHCHD3	coiled-coil-helix-coiled-coil-helix domain containing 3	54927	https://www.ncbi.nlm.nih.gov/gene/?term=54927
COPA	COPA	coatomer protein complex subunit alpha	1314	https://www.ncbi.nlm.nih.gov/gene/?term=1314
DNAJB6	DNAJB6	DnaJ heat shock protein family (Hsp40) member B6	10049	https://www.ncbi.nlm.nih.gov/gene/?term=10049
RELB	RELB	RELB proto-oncogene, NF-kB subunit	5971	https://www.ncbi.nlm.nih.gov/gene/?term=5971
ZNF124	ZNF124	zinc finger protein 124	7678	https://www.ncbi.nlm.nih.gov/gene/?term=7678
RAD50	RAD50	RAD50 double strand break repair protein	10111	https://www.ncbi.nlm.nih.gov/gene/?term=10111
MACO1	MACO1	macoilin 1	55219	https://www.ncbi.nlm.nih.gov/gene/?term=55219
L1TD1	L1TD1	LINE1 type transposase domain containing 1	54596	https://www.ncbi.nlm.nih.gov/gene/?term=54596
MAP2K1	MAP2K1	mitogen-activated protein kinase kinase 1	5604	https://www.ncbi.nlm.nih.gov/gene/?term=5604
SORBS3	SORBS3	sorbin and SH3 domain containing 3	10174	https://www.ncbi.nlm.nih.gov/gene/?term=10174
PSMC6	PSMC6	proteasome 26S subunit, ATPase 6	5706	https://www.ncbi.nlm.nih.gov/gene/?term=5706
NCKAP1	NCKAP1	NCK associated protein 1	10787	https://www.ncbi.nlm.nih.gov/gene/?term=10787
FOSL1	FOSL1	FOS like 1, AP-1 transcription factor subunit	8061	https://www.ncbi.nlm.nih.gov/gene/?term=8061
LTN1	LTN1	listerin E3 ubiquitin protein ligase 1	26046	https://www.ncbi.nlm.nih.gov/gene/?term=26046
STRN4	STRN4	striatin 4	29888	https://www.ncbi.nlm.nih.gov/gene/?term=29888
BTF3	BTF3	basic transcription factor 3	689	https://www.ncbi.nlm.nih.gov/gene/?term=689
MBOAT7	MBOAT7	membrane bound O-acyltransferase domain containing 7	79143	https://www.ncbi.nlm.nih.gov/gene/?term=79143
HMGN1	HMGN1	high mobility group nucleosome binding domain 1	3150	https://www.ncbi.nlm.nih.gov/gene/?term=3150
C8orf33	C8orf33	chromosome 8 open reading frame 33	65265	https://www.ncbi.nlm.nih.gov/gene/?term=65265
SLC25A13	SLC25A13	solute carrier family 25 member 13	10165	https://www.ncbi.nlm.nih.gov/gene/?term=10165
DDOST	DDOST	dolichyl-diphosphooligosaccharide--protein glycosyltransferase non-catalytic subunit	1650	https://www.ncbi.nlm.nih.gov/gene/?term=1650
STT3B	STT3B	STT3B, catalytic subunit of the oligosaccharyltransferase complex	201595	https://www.ncbi.nlm.nih.gov/gene/?term=201595
STK3	STK3	serine/threonine kinase 3	6788	https://www.ncbi.nlm.nih.gov/gene/?term=6788
HNRNPU	HNRNPU	heterogeneous nuclear ribonucleoprotein U	3192	https://www.ncbi.nlm.nih.gov/gene/?term=3192
CTBP1	CTBP1	C-terminal binding protein 1	1487	https://www.ncbi.nlm.nih.gov/gene/?term=1487
UTP23	UTP23	UTP23, small subunit processome component	84294	https://www.ncbi.nlm.nih.gov/gene/?term=84294
ERCC2	ERCC2	ERCC excision repair 2, TFIIH core complex helicase subunit	2068	https://www.ncbi.nlm.nih.gov/gene/?term=2068
RPL10	RPL10	ribosomal protein L10	6134	https://www.ncbi.nlm.nih.gov/gene/?term=6134
PPP2R1A	PPP2R1A	protein phosphatase 2 scaffold subunit Aalpha	5518	https://www.ncbi.nlm.nih.gov/gene/?term=5518
BRCA2	BRCA2	BRCA2, DNA repair associated	675	https://www.ncbi.nlm.nih.gov/gene/?term=675
YBX1	YBX1	Y-box binding protein 1	4904	https://www.ncbi.nlm.nih.gov/gene/?term=4904
MAVS	MAVS	mitochondrial antiviral signaling protein	57506	https://www.ncbi.nlm.nih.gov/gene/?term=57506
CSNK2B	CSNK2B	casein kinase 2 beta	1460	https://www.ncbi.nlm.nih.gov/gene/?term=1460
CALCOCO2	CALCOCO2	calcium binding and coiled-coil domain 2	10241	https://www.ncbi.nlm.nih.gov/gene/?term=10241
AZGP1	AZGP1	alpha-2-glycoprotein 1, zinc-binding	563	https://www.ncbi.nlm.nih.gov/gene/?term=563
AP2A1	AP2A1	adaptor related protein complex 2 subunit alpha 1	160	https://www.ncbi.nlm.nih.gov/gene/?term=160
ASCC2	ASCC2	activating signal cointegrator 1 complex subunit 2	84164	https://www.ncbi.nlm.nih.gov/gene/?term=84164
CEP55	CEP55	centrosomal protein 55	55165	https://www.ncbi.nlm.nih.gov/gene/?term=55165
ATP5F1D	ATP5F1D	ATP synthase F1 subunit delta	513	https://www.ncbi.nlm.nih.gov/gene/?term=513
CCDC120	CCDC120	coiled-coil domain containing 120	90060	https://www.ncbi.nlm.nih.gov/gene/?term=90060
GTF2A1	GTF2A1	general transcription factor IIA subunit 1	2957	https://www.ncbi.nlm.nih.gov/gene/?term=2957
FZD2	FZD2	frizzled class receptor 2	2535	https://www.ncbi.nlm.nih.gov/gene/?term=2535
EIF5A	EIF5A	eukaryotic translation initiation factor 5A	1984	https://www.ncbi.nlm.nih.gov/gene/?term=1984
OGT	OGT	O-linked N-acetylglucosamine (GlcNAc) transferase	8473	https://www.ncbi.nlm.nih.gov/gene/?term=8473
INTS2	INTS2	integrator complex subunit 2	57508	https://www.ncbi.nlm.nih.gov/gene/?term=57508
RRP8	RRP8	ribosomal RNA processing 8	23378	https://www.ncbi.nlm.nih.gov/gene/?term=23378
CCNK	CCNK	cyclin K	8812	https://www.ncbi.nlm.nih.gov/gene/?term=8812
UBQLN2	UBQLN2	ubiquilin 2	29978	https://www.ncbi.nlm.nih.gov/gene/?term=29978
CAND2	CAND2	cullin associated and neddylation dissociated 2 (putative)	23066	https://www.ncbi.nlm.nih.gov/gene/?term=23066
MORF4L2	MORF4L2	mortality factor 4 like 2	9643	https://www.ncbi.nlm.nih.gov/gene/?term=9643
MLLT6	MLLT6	MLLT6, PHD finger containing	4302	https://www.ncbi.nlm.nih.gov/gene/?term=4302
CRELD2	CRELD2	cysteine rich with EGF like domains 2	79174	https://www.ncbi.nlm.nih.gov/gene/?term=79174
TSC1	TSC1	TSC complex subunit 1	7248	https://www.ncbi.nlm.nih.gov/gene/?term=7248
ZNF581	ZNF581	zinc finger protein 581	51545	https://www.ncbi.nlm.nih.gov/gene/?term=51545
AP3D1	AP3D1	adaptor related protein complex 3 subunit delta 1	8943	https://www.ncbi.nlm.nih.gov/gene/?term=8943
AP1M1	AP1M1	adaptor related protein complex 1 subunit mu 1	8907	https://www.ncbi.nlm.nih.gov/gene/?term=8907
PPP2CA	PPP2CA	protein phosphatase 2 catalytic subunit alpha	5515	https://www.ncbi.nlm.nih.gov/gene/?term=5515
ILK	ILK	integrin linked kinase	3611	https://www.ncbi.nlm.nih.gov/gene/?term=3611
GMCL2	GMCL2	germ cell-less, spermatogenesis associated 2	64396	https://www.ncbi.nlm.nih.gov/gene/?term=64396
NOP53	NOP53	NOP53 ribosome biogenesis factor	29997	https://www.ncbi.nlm.nih.gov/gene/?term=29997
PRNP	PRNP	prion protein	5621	https://www.ncbi.nlm.nih.gov/gene/?term=5621
TNRC6B	TNRC6B	trinucleotide repeat containing 6B	23112	https://www.ncbi.nlm.nih.gov/gene/?term=23112
FHL3	FHL3	four and a half LIM domains 3	2275	https://www.ncbi.nlm.nih.gov/gene/?term=2275
PGAM5	PGAM5	PGAM family member 5, mitochondrial serine/threonine protein phosphatase	192111	https://www.ncbi.nlm.nih.gov/gene/?term=192111
HLA-A	HLA-A	major histocompatibility complex, class I, A	3105	https://www.ncbi.nlm.nih.gov/gene/?term=3105
DDX20	DDX20	DEAD-box helicase 20	11218	https://www.ncbi.nlm.nih.gov/gene/?term=11218
KHDRBS1	KHDRBS1	KH RNA binding domain containing, signal transduction associated 1	10657	https://www.ncbi.nlm.nih.gov/gene/?term=10657
POLR2C	POLR2C	RNA polymerase II subunit C	5432	https://www.ncbi.nlm.nih.gov/gene/?term=5432
RAI14	RAI14	retinoic acid induced 14	26064	https://www.ncbi.nlm.nih.gov/gene/?term=26064
NEDD4L	NEDD4L	neural precursor cell expressed, developmentally down-regulated 4-like, E3 ubiquitin protein ligase	23327	https://www.ncbi.nlm.nih.gov/gene/?term=23327
DHX16	DHX16	DEAH-box helicase 16	8449	https://www.ncbi.nlm.nih.gov/gene/?term=8449
MFAP1	MFAP1	microfibril associated protein 1	4236	https://www.ncbi.nlm.nih.gov/gene/?term=4236
BDH1	BDH1	3-hydroxybutyrate dehydrogenase 1	622	https://www.ncbi.nlm.nih.gov/gene/?term=622
MTDH	MTDH	metadherin	92140	https://www.ncbi.nlm.nih.gov/gene/?term=92140
GNAI2	GNAI2	G protein subunit alpha i2	2771	https://www.ncbi.nlm.nih.gov/gene/?term=2771
VPS45	VPS45	vacuolar protein sorting 45 homolog	11311	https://www.ncbi.nlm.nih.gov/gene/?term=11311
CPD	CPD	carboxypeptidase D	1362	https://www.ncbi.nlm.nih.gov/gene/?term=1362
KLHL12	KLHL12	kelch like family member 12	59349	https://www.ncbi.nlm.nih.gov/gene/?term=59349
RUNX1T1	RUNX1T1	RUNX1 translocation partner 1	862	https://www.ncbi.nlm.nih.gov/gene/?term=862
GOLGA3	GOLGA3	golgin A3	2802	https://www.ncbi.nlm.nih.gov/gene/?term=2802
POLR2G	POLR2G	RNA polymerase II subunit G	5436	https://www.ncbi.nlm.nih.gov/gene/?term=5436
ECPAS	ECPAS	Ecm29 proteasome adaptor and scaffold	23392	https://www.ncbi.nlm.nih.gov/gene/?term=23392
SPRY1	SPRY1	sprouty RTK signaling antagonist 1	10252	https://www.ncbi.nlm.nih.gov/gene/?term=10252
WDR77	WDR77	WD repeat domain 77	79084	https://www.ncbi.nlm.nih.gov/gene/?term=79084
RASAL2	RASAL2	RAS protein activator like 2	9462	https://www.ncbi.nlm.nih.gov/gene/?term=9462
TOR1AIP2	TOR1AIP2	torsin 1A interacting protein 2	163590	https://www.ncbi.nlm.nih.gov/gene/?term=163590
CTR9	CTR9	CTR9 homolog, Paf1/RNA polymerase II complex component	9646	https://www.ncbi.nlm.nih.gov/gene/?term=9646
NR2F2	NR2F2	nuclear receptor subfamily 2 group F member 2	7026	https://www.ncbi.nlm.nih.gov/gene/?term=7026
RPN2	RPN2	ribophorin II	6185	https://www.ncbi.nlm.nih.gov/gene/?term=6185
RFX6	RFX6	regulatory factor X6	222546	https://www.ncbi.nlm.nih.gov/gene/?term=222546
IQCB1	IQCB1	IQ motif containing B1	9657	https://www.ncbi.nlm.nih.gov/gene/?term=9657
DNAJC7	DNAJC7	DnaJ heat shock protein family (Hsp40) member C7	7266	https://www.ncbi.nlm.nih.gov/gene/?term=7266
ATP1A1	ATP1A1	ATPase Na+/K+ transporting subunit alpha 1	476	https://www.ncbi.nlm.nih.gov/gene/?term=476
DGCR6	DGCR6	DiGeorge syndrome critical region gene 6	8214	https://www.ncbi.nlm.nih.gov/gene/?term=8214
DDX24	DDX24	DEAD-box helicase 24	57062	https://www.ncbi.nlm.nih.gov/gene/?term=57062
MBD1	MBD1	methyl-CpG binding domain protein 1	4152	https://www.ncbi.nlm.nih.gov/gene/?term=4152
TPM3	TPM3	tropomyosin 3	7170	https://www.ncbi.nlm.nih.gov/gene/?term=7170
TCL1A	TCL1A	T cell leukemia/lymphoma 1A	8115	https://www.ncbi.nlm.nih.gov/gene/?term=8115
METTL3	METTL3	methyltransferase like 3	56339	https://www.ncbi.nlm.nih.gov/gene/?term=56339
SMYD3	SMYD3	SET and MYND domain containing 3	64754	https://www.ncbi.nlm.nih.gov/gene/?term=64754
UNC45A	UNC45A	unc-45 myosin chaperone A	55898	https://www.ncbi.nlm.nih.gov/gene/?term=55898
NCK1	NCK1	NCK adaptor protein 1	4690	https://www.ncbi.nlm.nih.gov/gene/?term=4690
NUMBL	NUMBL	NUMB like, endocytic adaptor protein	9253	https://www.ncbi.nlm.nih.gov/gene/?term=9253
PPP3CA	PPP3CA	protein phosphatase 3 catalytic subunit alpha	5530	https://www.ncbi.nlm.nih.gov/gene/?term=5530
PCSK5	PCSK5	proprotein convertase subtilisin/kexin type 5	5125	https://www.ncbi.nlm.nih.gov/gene/?term=5125
FOXO3	FOXO3	forkhead box O3	2309	https://www.ncbi.nlm.nih.gov/gene/?term=2309
GRPEL1	GRPEL1	GrpE like 1, mitochondrial	80273	https://www.ncbi.nlm.nih.gov/gene/?term=80273
CAD	CAD	carbamoyl-phosphate synthetase 2, aspartate transcarbamylase, and dihydroorotase	790	https://www.ncbi.nlm.nih.gov/gene/?term=790
GLRX3	GLRX3	glutaredoxin 3	10539	https://www.ncbi.nlm.nih.gov/gene/?term=10539
SNAI1	SNAI1	snail family transcriptional repressor 1	6615	https://www.ncbi.nlm.nih.gov/gene/?term=6615
CHIC2	CHIC2	cysteine rich hydrophobic domain 2	26511	https://www.ncbi.nlm.nih.gov/gene/?term=26511
PML	PML	promyelocytic leukemia	5371	https://www.ncbi.nlm.nih.gov/gene/?term=5371
MCRS1	MCRS1	microspherule protein 1	10445	https://www.ncbi.nlm.nih.gov/gene/?term=10445
VEZT	VEZT	vezatin, adherens junctions transmembrane protein	55591	https://www.ncbi.nlm.nih.gov/gene/?term=55591
FEM1A	FEM1A	fem-1 homolog A	55527	https://www.ncbi.nlm.nih.gov/gene/?term=55527
SMARCB1	SMARCB1	SWI/SNF related, matrix associated, actin dependent regulator of chromatin, subfamily b, member 1	6598	https://www.ncbi.nlm.nih.gov/gene/?term=6598
SRPK2	SRPK2	SRSF protein kinase 2	6733	https://www.ncbi.nlm.nih.gov/gene/?term=6733
BAG6	BAG6	BCL2 associated athanogene 6	7917	https://www.ncbi.nlm.nih.gov/gene/?term=7917
R3HDM2	R3HDM2	R3H domain containing 2	22864	https://www.ncbi.nlm.nih.gov/gene/?term=22864
TCAF1	TCAF1	TRPM8 channel associated factor 1	9747	https://www.ncbi.nlm.nih.gov/gene/?term=9747
YKT6	YKT6	YKT6 v-SNARE homolog	10652	https://www.ncbi.nlm.nih.gov/gene/?term=10652
USP20	USP20	ubiquitin specific peptidase 20	10868	https://www.ncbi.nlm.nih.gov/gene/?term=10868
IFT74	IFT74	intraflagellar transport 74	80173	https://www.ncbi.nlm.nih.gov/gene/?term=80173
ARHGAP21	ARHGAP21	Rho GTPase activating protein 21	57584	https://www.ncbi.nlm.nih.gov/gene/?term=57584
KPNB1	KPNB1	karyopherin subunit beta 1	3837	https://www.ncbi.nlm.nih.gov/gene/?term=3837
SLC4A7	SLC4A7	solute carrier family 4 member 7	9497	https://www.ncbi.nlm.nih.gov/gene/?term=9497
EIF3A	EIF3A	eukaryotic translation initiation factor 3 subunit A	8661	https://www.ncbi.nlm.nih.gov/gene/?term=8661
TRIM28	TRIM28	tripartite motif containing 28	10155	https://www.ncbi.nlm.nih.gov/gene/?term=10155
NCL	NCL	nucleolin	4691	https://www.ncbi.nlm.nih.gov/gene/?term=4691
SLC25A5	SLC25A5	solute carrier family 25 member 5	292	https://www.ncbi.nlm.nih.gov/gene/?term=292
STAM2	STAM2	signal transducing adaptor molecule 2	10254	https://www.ncbi.nlm.nih.gov/gene/?term=10254
TPI1	TPI1	triosephosphate isomerase 1	7167	https://www.ncbi.nlm.nih.gov/gene/?term=7167
NSF	NSF	N-ethylmaleimide sensitive factor, vesicle fusing ATPase	4905	https://www.ncbi.nlm.nih.gov/gene/?term=4905
DAZAP2	DAZAP2	DAZ associated protein 2	9802	https://www.ncbi.nlm.nih.gov/gene/?term=9802
ERN1	ERN1	endoplasmic reticulum to nucleus signaling 1	2081	https://www.ncbi.nlm.nih.gov/gene/?term=2081
CKB	CKB	creatine kinase B	1152	https://www.ncbi.nlm.nih.gov/gene/?term=1152
BCAS2	BCAS2	BCAS2, pre-mRNA processing factor	10286	https://www.ncbi.nlm.nih.gov/gene/?term=10286
TOPORS	TOPORS	TOP1 binding arginine/serine rich protein	10210	https://www.ncbi.nlm.nih.gov/gene/?term=10210
SKP2	SKP2	S-phase kinase associated protein 2	6502	https://www.ncbi.nlm.nih.gov/gene/?term=6502
DDX41	DDX41	DEAD-box helicase 41	51428	https://www.ncbi.nlm.nih.gov/gene/?term=51428
GFAP	GFAP	glial fibrillary acidic protein	2670	https://www.ncbi.nlm.nih.gov/gene/?term=2670
RRP12	RRP12	ribosomal RNA processing 12 homolog	23223	https://www.ncbi.nlm.nih.gov/gene/?term=23223
DPM1	DPM1	dolichyl-phosphate mannosyltransferase subunit 1, catalytic	8813	https://www.ncbi.nlm.nih.gov/gene/?term=8813
ZNF512B	ZNF512B	zinc finger protein 512B	57473	https://www.ncbi.nlm.nih.gov/gene/?term=57473
GPANK1	GPANK1	G-patch domain and ankyrin repeats 1	7918	https://www.ncbi.nlm.nih.gov/gene/?term=7918
TRAF4	TRAF4	TNF receptor associated factor 4	9618	https://www.ncbi.nlm.nih.gov/gene/?term=9618
KLC4	KLC4	kinesin light chain 4	89953	https://www.ncbi.nlm.nih.gov/gene/?term=89953
SETD7	SETD7	SET domain containing 7, histone lysine methyltransferase	80854	https://www.ncbi.nlm.nih.gov/gene/?term=80854
SDHA	SDHA	succinate dehydrogenase complex flavoprotein subunit A	6389	https://www.ncbi.nlm.nih.gov/gene/?term=6389
SCYL2	SCYL2	SCY1 like pseudokinase 2	55681	https://www.ncbi.nlm.nih.gov/gene/?term=55681
AKT2	AKT2	AKT serine/threonine kinase 2	208	https://www.ncbi.nlm.nih.gov/gene/?term=208
CFAP206	CFAP206	cilia and flagella associated protein 206	154313	https://www.ncbi.nlm.nih.gov/gene/?term=154313
LCA5	LCA5	LCA5, lebercilin	167691	https://www.ncbi.nlm.nih.gov/gene/?term=167691
SRC	SRC	SRC proto-oncogene, non-receptor tyrosine kinase	6714	https://www.ncbi.nlm.nih.gov/gene/?term=6714
ZBTB16	ZBTB16	zinc finger and BTB domain containing 16	7704	https://www.ncbi.nlm.nih.gov/gene/?term=7704
RFC2	RFC2	replication factor C subunit 2	5982	https://www.ncbi.nlm.nih.gov/gene/?term=5982
SNTB2	SNTB2	syntrophin beta 2	6645	https://www.ncbi.nlm.nih.gov/gene/?term=6645
SPTAN1	SPTAN1	spectrin alpha, non-erythrocytic 1	6709	https://www.ncbi.nlm.nih.gov/gene/?term=6709
PDE4DIP	PDE4DIP	phosphodiesterase 4D interacting protein	9659	https://www.ncbi.nlm.nih.gov/gene/?term=9659
LUC7L2	LUC7L2	LUC7 like 2, pre-mRNA splicing factor	51631	https://www.ncbi.nlm.nih.gov/gene/?term=51631
MED7	MED7	mediator complex subunit 7	9443	https://www.ncbi.nlm.nih.gov/gene/?term=9443
SLC22A6	SLC22A6	solute carrier family 22 member 6	9356	https://www.ncbi.nlm.nih.gov/gene/?term=9356
TRAP1	TRAP1	TNF receptor associated protein 1	10131	https://www.ncbi.nlm.nih.gov/gene/?term=10131
DTNB	DTNB	dystrobrevin beta	1838	https://www.ncbi.nlm.nih.gov/gene/?term=1838
PSME3	PSME3	proteasome activator subunit 3	10197	https://www.ncbi.nlm.nih.gov/gene/?term=10197
GABARAP	GABARAP	GABA type A receptor-associated protein	11337	https://www.ncbi.nlm.nih.gov/gene/?term=11337
METTL14	METTL14	methyltransferase like 14	57721	https://www.ncbi.nlm.nih.gov/gene/?term=57721
NCAPH2	NCAPH2	non-SMC condensin II complex subunit H2	29781	https://www.ncbi.nlm.nih.gov/gene/?term=29781
HADHA	HADHA	hydroxyacyl-CoA dehydrogenase trifunctional multienzyme complex subunit alpha	3030	https://www.ncbi.nlm.nih.gov/gene/?term=3030
XRCC5	XRCC5	X-ray repair cross complementing 5	7520	https://www.ncbi.nlm.nih.gov/gene/?term=7520
RTN4	RTN4	reticulon 4	57142	https://www.ncbi.nlm.nih.gov/gene/?term=57142
KRTAP10-9	KRTAP10-9	keratin associated protein 10-9	386676	https://www.ncbi.nlm.nih.gov/gene/?term=386676
IPO9	IPO9	importin 9	55705	https://www.ncbi.nlm.nih.gov/gene/?term=55705
SEC24B	SEC24B	SEC24 homolog B, COPII coat complex component	10427	https://www.ncbi.nlm.nih.gov/gene/?term=10427
TOMM20	TOMM20	translocase of outer mitochondrial membrane 20	9804	https://www.ncbi.nlm.nih.gov/gene/?term=9804
COG6	COG6	component of oligomeric golgi complex 6	57511	https://www.ncbi.nlm.nih.gov/gene/?term=57511
RAD51C	RAD51C	RAD51 paralog C	5889	https://www.ncbi.nlm.nih.gov/gene/?term=5889
BLZF1	BLZF1	basic leucine zipper nuclear factor 1	8548	https://www.ncbi.nlm.nih.gov/gene/?term=8548
TELO2	TELO2	telomere maintenance 2	9894	https://www.ncbi.nlm.nih.gov/gene/?term=9894
CHL1	CHL1	cell adhesion molecule L1 like	10752	https://www.ncbi.nlm.nih.gov/gene/?term=10752
AR	AR	androgen receptor	367	https://www.ncbi.nlm.nih.gov/gene/?term=367
ATAD3A	ATAD3A	ATPase family, AAA domain containing 3A	55210	https://www.ncbi.nlm.nih.gov/gene/?term=55210
RAB11A	RAB11A	RAB11A, member RAS oncogene family	8766	https://www.ncbi.nlm.nih.gov/gene/?term=8766
PELO	PELO	pelota mRNA surveillance and ribosome rescue factor	53918	https://www.ncbi.nlm.nih.gov/gene/?term=53918
MDN1	MDN1	midasin AAA ATPase 1	23195	https://www.ncbi.nlm.nih.gov/gene/?term=23195
KRT15	KRT15	keratin 15	3866	https://www.ncbi.nlm.nih.gov/gene/?term=3866
CBX1	CBX1	chromobox 1	10951	https://www.ncbi.nlm.nih.gov/gene/?term=10951
CKAP5	CKAP5	cytoskeleton associated protein 5	9793	https://www.ncbi.nlm.nih.gov/gene/?term=9793
RECK	RECK	reversion inducing cysteine rich protein with kazal motifs	8434	https://www.ncbi.nlm.nih.gov/gene/?term=8434
UBB	UBB	ubiquitin B	7314	https://www.ncbi.nlm.nih.gov/gene/?term=7314
HCK	HCK	HCK proto-oncogene, Src family tyrosine kinase	3055	https://www.ncbi.nlm.nih.gov/gene/?term=3055
EPRS	EPRS	glutamyl-prolyl-tRNA synthetase	2058	https://www.ncbi.nlm.nih.gov/gene/?term=2058
HYOU1	HYOU1	hypoxia up-regulated 1	10525	https://www.ncbi.nlm.nih.gov/gene/?term=10525
RFC5	RFC5	replication factor C subunit 5	5985	https://www.ncbi.nlm.nih.gov/gene/?term=5985
MAP3K1	MAP3K1	mitogen-activated protein kinase kinase kinase 1	4214	https://www.ncbi.nlm.nih.gov/gene/?term=4214
SNX6	SNX6	sorting nexin 6	58533	https://www.ncbi.nlm.nih.gov/gene/?term=58533
FXYD6	FXYD6	FXYD domain containing ion transport regulator 6	53826	https://www.ncbi.nlm.nih.gov/gene/?term=53826
CCDC47	CCDC47	coiled-coil domain containing 47	57003	https://www.ncbi.nlm.nih.gov/gene/?term=57003
DKK1	DKK1	dickkopf WNT signaling pathway inhibitor 1	22943	https://www.ncbi.nlm.nih.gov/gene/?term=22943
SPAG9	SPAG9	sperm associated antigen 9	9043	https://www.ncbi.nlm.nih.gov/gene/?term=9043
HMOX2	HMOX2	heme oxygenase 2	3163	https://www.ncbi.nlm.nih.gov/gene/?term=3163
SYNPO	SYNPO	synaptopodin	11346	https://www.ncbi.nlm.nih.gov/gene/?term=11346
XRCC6	XRCC6	X-ray repair cross complementing 6	2547	https://www.ncbi.nlm.nih.gov/gene/?term=2547
LIN7C	LIN7C	lin-7 homolog C, crumbs cell polarity complex component	55327	https://www.ncbi.nlm.nih.gov/gene/?term=55327
SPTBN1	SPTBN1	spectrin beta, non-erythrocytic 1	6711	https://www.ncbi.nlm.nih.gov/gene/?term=6711
CDC20B	CDC20B	cell division cycle 20B	166979	https://www.ncbi.nlm.nih.gov/gene/?term=166979
CLASP1	CLASP1	cytoplasmic linker associated protein 1	23332	https://www.ncbi.nlm.nih.gov/gene/?term=23332
HSP90AA1	HSP90AA1	heat shock protein 90 alpha family class A member 1	3320	https://www.ncbi.nlm.nih.gov/gene/?term=3320
RANBP9	RANBP9	RAN binding protein 9	10048	https://www.ncbi.nlm.nih.gov/gene/?term=10048
RPSA	RPSA	ribosomal protein SA	3921	https://www.ncbi.nlm.nih.gov/gene/?term=3921
MTX3	MTX3	metaxin 3	345778	https://www.ncbi.nlm.nih.gov/gene/?term=345778
CSNK1D	CSNK1D	casein kinase 1 delta	1453	https://www.ncbi.nlm.nih.gov/gene/?term=1453
MYO18A	MYO18A	myosin XVIIIA	399687	https://www.ncbi.nlm.nih.gov/gene/?term=399687
EIF4G1	EIF4G1	eukaryotic translation initiation factor 4 gamma 1	1981	https://www.ncbi.nlm.nih.gov/gene/?term=1981
SRPK1	SRPK1	SRSF protein kinase 1	6732	https://www.ncbi.nlm.nih.gov/gene/?term=6732
CCT5	CCT5	chaperonin containing TCP1 subunit 5	22948	https://www.ncbi.nlm.nih.gov/gene/?term=22948
FAM53C	FAM53C	family with sequence similarity 53 member C	51307	https://www.ncbi.nlm.nih.gov/gene/?term=51307
NOTCH2	NOTCH2	notch receptor 2	4853	https://www.ncbi.nlm.nih.gov/gene/?term=4853
SPATA24	SPATA24	spermatogenesis associated 24	202051	https://www.ncbi.nlm.nih.gov/gene/?term=202051
ATP5F1A	ATP5F1A	ATP synthase F1 subunit alpha	498	https://www.ncbi.nlm.nih.gov/gene/?term=498
COL8A1	COL8A1	collagen type VIII alpha 1 chain	1295	https://www.ncbi.nlm.nih.gov/gene/?term=1295
HDAC4	HDAC4	histone deacetylase 4	9759	https://www.ncbi.nlm.nih.gov/gene/?term=9759
HAT1	HAT1	histone acetyltransferase 1	8520	https://www.ncbi.nlm.nih.gov/gene/?term=8520
TBRG4	TBRG4	transforming growth factor beta regulator 4	9238	https://www.ncbi.nlm.nih.gov/gene/?term=9238
FAM91A1	FAM91A1	family with sequence similarity 91 member A1	157769	https://www.ncbi.nlm.nih.gov/gene/?term=157769
PRKAR2A	PRKAR2A	protein kinase cAMP-dependent type II regulatory subunit alpha	5576	https://www.ncbi.nlm.nih.gov/gene/?term=5576
SGF29	SGF29	SAGA complex associated factor 29	112869	https://www.ncbi.nlm.nih.gov/gene/?term=112869
RPS28	RPS28	ribosomal protein S28	6234	https://www.ncbi.nlm.nih.gov/gene/?term=6234
MIIP	MIIP	migration and invasion inhibitory protein	60672	https://www.ncbi.nlm.nih.gov/gene/?term=60672
TSC2	TSC2	TSC complex subunit 2	7249	https://www.ncbi.nlm.nih.gov/gene/?term=7249
ORMDL1	ORMDL1	ORMDL sphingolipid biosynthesis regulator 1	94101	https://www.ncbi.nlm.nih.gov/gene/?term=94101
TBL2	TBL2	transducin beta like 2	26608	https://www.ncbi.nlm.nih.gov/gene/?term=26608
ARAF	ARAF	A-Raf proto-oncogene, serine/threonine kinase	369	https://www.ncbi.nlm.nih.gov/gene/?term=369
STIL	STIL	STIL, centriolar assembly protein	6491	https://www.ncbi.nlm.nih.gov/gene/?term=6491
MKS1	MKS1	Meckel syndrome, type 1	54903	https://www.ncbi.nlm.nih.gov/gene/?term=54903
MCM3AP	MCM3AP	minichromosome maintenance complex component 3 associated protein	8888	https://www.ncbi.nlm.nih.gov/gene/?term=8888
ITPRID2	ITPRID2	ITPR interacting domain containing 2	6744	https://www.ncbi.nlm.nih.gov/gene/?term=6744
SMARCD2	SMARCD2	SWI/SNF related, matrix associated, actin dependent regulator of chromatin, subfamily d, member 2	6603	https://www.ncbi.nlm.nih.gov/gene/?term=6603
FERMT2	FERMT2	fermitin family member 2	10979	https://www.ncbi.nlm.nih.gov/gene/?term=10979
DAB2	DAB2	DAB2, clathrin adaptor protein	1601	https://www.ncbi.nlm.nih.gov/gene/?term=1601
SEMA4C	SEMA4C	semaphorin 4C	54910	https://www.ncbi.nlm.nih.gov/gene/?term=54910
BTAF1	BTAF1	B-TFIID TATA-box binding protein associated factor 1	9044	https://www.ncbi.nlm.nih.gov/gene/?term=9044
BUB1	BUB1	BUB1 mitotic checkpoint serine/threonine kinase	699	https://www.ncbi.nlm.nih.gov/gene/?term=699
WDFY3	WDFY3	WD repeat and FYVE domain containing 3	23001	https://www.ncbi.nlm.nih.gov/gene/?term=23001
GRAP2	GRAP2	GRB2 related adaptor protein 2	9402	https://www.ncbi.nlm.nih.gov/gene/?term=9402
DDX54	DDX54	DEAD-box helicase 54	79039	https://www.ncbi.nlm.nih.gov/gene/?term=79039
CBX5	CBX5	chromobox 5	23468	https://www.ncbi.nlm.nih.gov/gene/?term=23468
DCTN1	DCTN1	dynactin subunit 1	1639	https://www.ncbi.nlm.nih.gov/gene/?term=1639
MASTL	MASTL	microtubule associated serine/threonine kinase like	84930	https://www.ncbi.nlm.nih.gov/gene/?term=84930
GOSR1	GOSR1	golgi SNAP receptor complex member 1	9527	https://www.ncbi.nlm.nih.gov/gene/?term=9527
HIST1H2BH	HIST1H2BH	histone cluster 1 H2B family member h	8345	https://www.ncbi.nlm.nih.gov/gene/?term=8345
TUBGCP2	TUBGCP2	tubulin gamma complex associated protein 2	10844	https://www.ncbi.nlm.nih.gov/gene/?term=10844
KSR2	KSR2	kinase suppressor of ras 2	283455	https://www.ncbi.nlm.nih.gov/gene/?term=283455
KHSRP	KHSRP	KH-type splicing regulatory protein	8570	https://www.ncbi.nlm.nih.gov/gene/?term=8570
AKAP9	AKAP9	A-kinase anchoring protein 9	10142	https://www.ncbi.nlm.nih.gov/gene/?term=10142
AFDN	AFDN	afadin, adherens junction formation factor	4301	https://www.ncbi.nlm.nih.gov/gene/?term=4301
ZNF250	ZNF250	zinc finger protein 250	58500	https://www.ncbi.nlm.nih.gov/gene/?term=58500
SOCS4	SOCS4	suppressor of cytokine signaling 4	122809	https://www.ncbi.nlm.nih.gov/gene/?term=122809
STX16	STX16	syntaxin 16	8675	https://www.ncbi.nlm.nih.gov/gene/?term=8675
TSGA10IP	TSGA10IP	testis specific 10 interacting protein	254187	https://www.ncbi.nlm.nih.gov/gene/?term=254187
CEP95	CEP95	centrosomal protein 95	90799	https://www.ncbi.nlm.nih.gov/gene/?term=90799
FRMD6	FRMD6	FERM domain containing 6	122786	https://www.ncbi.nlm.nih.gov/gene/?term=122786
LIMA1	LIMA1	LIM domain and actin binding 1	51474	https://www.ncbi.nlm.nih.gov/gene/?term=51474
RARA	RARA	retinoic acid receptor alpha	5914	https://www.ncbi.nlm.nih.gov/gene/?term=5914
SMAD7	SMAD7	SMAD family member 7	4092	https://www.ncbi.nlm.nih.gov/gene/?term=4092
ANAPC2	ANAPC2	anaphase promoting complex subunit 2	29882	https://www.ncbi.nlm.nih.gov/gene/?term=29882
APBB1	APBB1	amyloid beta precursor protein binding family B member 1	322	https://www.ncbi.nlm.nih.gov/gene/?term=322
XPO1	XPO1	exportin 1	7514	https://www.ncbi.nlm.nih.gov/gene/?term=7514
ATP6V1B2	ATP6V1B2	ATPase H+ transporting V1 subunit B2	526	https://www.ncbi.nlm.nih.gov/gene/?term=526
RNF10	RNF10	ring finger protein 10	9921	https://www.ncbi.nlm.nih.gov/gene/?term=9921
BCR	BCR	BCR, RhoGEF and GTPase activating protein	613	https://www.ncbi.nlm.nih.gov/gene/?term=613
RAB5C	RAB5C	RAB5C, member RAS oncogene family	5878	https://www.ncbi.nlm.nih.gov/gene/?term=5878
HSPA9	HSPA9	heat shock protein family A (Hsp70) member 9	3313	https://www.ncbi.nlm.nih.gov/gene/?term=3313
ATP6V0C	ATP6V0C	ATPase H+ transporting V0 subunit c	527	https://www.ncbi.nlm.nih.gov/gene/?term=527
PSMD11	PSMD11	proteasome 26S subunit, non-ATPase 11	5717	https://www.ncbi.nlm.nih.gov/gene/?term=5717
GIT2	GIT2	GIT ArfGAP 2	9815	https://www.ncbi.nlm.nih.gov/gene/?term=9815
YIPF3	YIPF3	Yip1 domain family member 3	25844	https://www.ncbi.nlm.nih.gov/gene/?term=25844
DCAF8	DCAF8	DDB1 and CUL4 associated factor 8	50717	https://www.ncbi.nlm.nih.gov/gene/?term=50717
CGNL1	CGNL1	cingulin like 1	84952	https://www.ncbi.nlm.nih.gov/gene/?term=84952
CEP44	CEP44	centrosomal protein 44	80817	https://www.ncbi.nlm.nih.gov/gene/?term=80817
TUBB4A	TUBB4A	tubulin beta 4A class IVa	10382	https://www.ncbi.nlm.nih.gov/gene/?term=10382
PACSIN2	PACSIN2	protein kinase C and casein kinase substrate in neurons 2	11252	https://www.ncbi.nlm.nih.gov/gene/?term=11252
LGALS3	LGALS3	galectin 3	3958	https://www.ncbi.nlm.nih.gov/gene/?term=3958
GPN3	GPN3	GPN-loop GTPase 3	51184	https://www.ncbi.nlm.nih.gov/gene/?term=51184
HDAC6	HDAC6	histone deacetylase 6	10013	https://www.ncbi.nlm.nih.gov/gene/?term=10013
RABL3	RABL3	RAB, member of RAS oncogene family like 3	285282	https://www.ncbi.nlm.nih.gov/gene/?term=285282
RNF213	RNF213	ring finger protein 213	57674	https://www.ncbi.nlm.nih.gov/gene/?term=57674
HNRNPA2B1	HNRNPA2B1	heterogeneous nuclear ribonucleoprotein A2/B1	3181	https://www.ncbi.nlm.nih.gov/gene/?term=3181
GOLGA5	GOLGA5	golgin A5	9950	https://www.ncbi.nlm.nih.gov/gene/?term=9950
TUBA1C	TUBA1C	tubulin alpha 1c	84790	https://www.ncbi.nlm.nih.gov/gene/?term=84790
STIM1	STIM1	stromal interaction molecule 1	6786	https://www.ncbi.nlm.nih.gov/gene/?term=6786
ATP6AP2	ATP6AP2	ATPase H+ transporting accessory protein 2	10159	https://www.ncbi.nlm.nih.gov/gene/?term=10159
HIF1A	HIF1A	hypoxia inducible factor 1 subunit alpha	3091	https://www.ncbi.nlm.nih.gov/gene/?term=3091
DUSP19	DUSP19	dual specificity phosphatase 19	142679	https://www.ncbi.nlm.nih.gov/gene/?term=142679
SLC9A1	SLC9A1	solute carrier family 9 member A1	6548	https://www.ncbi.nlm.nih.gov/gene/?term=6548
TRAPPC2L	TRAPPC2L	trafficking protein particle complex 2 like	51693	https://www.ncbi.nlm.nih.gov/gene/?term=51693
UACA	UACA	uveal autoantigen with coiled-coil domains and ankyrin repeats	55075	https://www.ncbi.nlm.nih.gov/gene/?term=55075
MARF1	MARF1	meiosis regulator and mRNA stability factor 1	9665	https://www.ncbi.nlm.nih.gov/gene/?term=9665
CTNNBL1	CTNNBL1	catenin beta like 1	56259	https://www.ncbi.nlm.nih.gov/gene/?term=56259
SMC1A	SMC1A	structural maintenance of chromosomes 1A	8243	https://www.ncbi.nlm.nih.gov/gene/?term=8243
RFC1	RFC1	replication factor C subunit 1	5981	https://www.ncbi.nlm.nih.gov/gene/?term=5981
AP1B1	AP1B1	adaptor related protein complex 1 subunit beta 1	162	https://www.ncbi.nlm.nih.gov/gene/?term=162
SMG9	SMG9	SMG9, nonsense mediated mRNA decay factor	56006	https://www.ncbi.nlm.nih.gov/gene/?term=56006
TAX1BP1	TAX1BP1	Tax1 binding protein 1	8887	https://www.ncbi.nlm.nih.gov/gene/?term=8887
UFL1	UFL1	UFM1 specific ligase 1	23376	https://www.ncbi.nlm.nih.gov/gene/?term=23376
BUB3	BUB3	BUB3, mitotic checkpoint protein	9184	https://www.ncbi.nlm.nih.gov/gene/?term=9184
TCOF1	TCOF1	treacle ribosome biogenesis factor 1	6949	https://www.ncbi.nlm.nih.gov/gene/?term=6949
UBE2D3	UBE2D3	ubiquitin conjugating enzyme E2 D3	7323	https://www.ncbi.nlm.nih.gov/gene/?term=7323
DUSP10	DUSP10	dual specificity phosphatase 10	11221	https://www.ncbi.nlm.nih.gov/gene/?term=11221
HNRNPD	HNRNPD	heterogeneous nuclear ribonucleoprotein D	3184	https://www.ncbi.nlm.nih.gov/gene/?term=3184
SURF6	SURF6	surfeit 6	6838	https://www.ncbi.nlm.nih.gov/gene/?term=6838
MB21D2	MB21D2	Mab-21 domain containing 2	151963	https://www.ncbi.nlm.nih.gov/gene/?term=151963
AMMECR1	AMMECR1	Alport syndrome, mental retardation, midface hypoplasia and elliptocytosis chromosomal region gene 1	9949	https://www.ncbi.nlm.nih.gov/gene/?term=9949
RPA1	RPA1	replication protein A1	6117	https://www.ncbi.nlm.nih.gov/gene/?term=6117
MYO6	MYO6	myosin VI	4646	https://www.ncbi.nlm.nih.gov/gene/?term=4646
METAP1	METAP1	methionyl aminopeptidase 1	23173	https://www.ncbi.nlm.nih.gov/gene/?term=23173
MFF	MFF	mitochondrial fission factor	56947	https://www.ncbi.nlm.nih.gov/gene/?term=56947
GPKOW	GPKOW	G-patch domain and KOW motifs	27238	https://www.ncbi.nlm.nih.gov/gene/?term=27238
STX12	STX12	syntaxin 12	23673	https://www.ncbi.nlm.nih.gov/gene/?term=23673
MPRIP	MPRIP	myosin phosphatase Rho interacting protein	23164	https://www.ncbi.nlm.nih.gov/gene/?term=23164
P4HA3	P4HA3	prolyl 4-hydroxylase subunit alpha 3	283208	https://www.ncbi.nlm.nih.gov/gene/?term=283208
ASPH	ASPH	aspartate beta-hydroxylase	444	https://www.ncbi.nlm.nih.gov/gene/?term=444
DNAAF5	DNAAF5	dynein axonemal assembly factor 5	54919	https://www.ncbi.nlm.nih.gov/gene/?term=54919
MAP3K2	MAP3K2	mitogen-activated protein kinase kinase kinase 2	10746	https://www.ncbi.nlm.nih.gov/gene/?term=10746
CPSF4	CPSF4	cleavage and polyadenylation specific factor 4	10898	https://www.ncbi.nlm.nih.gov/gene/?term=10898
ILVBL	ILVBL	ilvB acetolactate synthase like	10994	https://www.ncbi.nlm.nih.gov/gene/?term=10994
SLC12A2	SLC12A2	solute carrier family 12 member 2	6558	https://www.ncbi.nlm.nih.gov/gene/?term=6558
ATP6V0D1	ATP6V0D1	ATPase H+ transporting V0 subunit d1	9114	https://www.ncbi.nlm.nih.gov/gene/?term=9114
UBXN1	UBXN1	UBX domain protein 1	51035	https://www.ncbi.nlm.nih.gov/gene/?term=51035
TRIP11	TRIP11	thyroid hormone receptor interactor 11	9321	https://www.ncbi.nlm.nih.gov/gene/?term=9321
MBIP	MBIP	MAP3K12 binding inhibitory protein 1	51562	https://www.ncbi.nlm.nih.gov/gene/?term=51562
GADD45GIP1	GADD45GIP1	GADD45G interacting protein 1	90480	https://www.ncbi.nlm.nih.gov/gene/?term=90480
PRDX4	PRDX4	peroxiredoxin 4	10549	https://www.ncbi.nlm.nih.gov/gene/?term=10549
CEP85	CEP85	centrosomal protein 85	64793	https://www.ncbi.nlm.nih.gov/gene/?term=64793
TNIP3	TNIP3	TNFAIP3 interacting protein 3	79931	https://www.ncbi.nlm.nih.gov/gene/?term=79931
NEFL	NEFL	neurofilament light	4747	https://www.ncbi.nlm.nih.gov/gene/?term=4747
EMC2	EMC2	ER membrane protein complex subunit 2	9694	https://www.ncbi.nlm.nih.gov/gene/?term=9694
XPR1	XPR1	xenotropic and polytropic retrovirus receptor 1	9213	https://www.ncbi.nlm.nih.gov/gene/?term=9213
DSP	DSP	desmoplakin	1832	https://www.ncbi.nlm.nih.gov/gene/?term=1832
SEC22B	SEC22B	SEC22 homolog B, vesicle trafficking protein (gene/pseudogene)	9554	https://www.ncbi.nlm.nih.gov/gene/?term=9554
KLC1	KLC1	kinesin light chain 1	3831	https://www.ncbi.nlm.nih.gov/gene/?term=3831
KRTAP10-8	KRTAP10-8	keratin associated protein 10-8	386681	https://www.ncbi.nlm.nih.gov/gene/?term=386681
EBP	EBP	EBP, cholestenol delta-isomerase	10682	https://www.ncbi.nlm.nih.gov/gene/?term=10682
HSPA1L	HSPA1L	heat shock protein family A (Hsp70) member 1 like	3305	https://www.ncbi.nlm.nih.gov/gene/?term=3305
MID1	MID1	midline 1	4281	https://www.ncbi.nlm.nih.gov/gene/?term=4281
ACTN4	ACTN4	actinin alpha 4	81	https://www.ncbi.nlm.nih.gov/gene/?term=81
RAD17	RAD17	RAD17 checkpoint clamp loader component	5884	https://www.ncbi.nlm.nih.gov/gene/?term=5884
CLINT1	CLINT1	clathrin interactor 1	9685	https://www.ncbi.nlm.nih.gov/gene/?term=9685
PSMD4	PSMD4	proteasome 26S subunit, non-ATPase 4	5710	https://www.ncbi.nlm.nih.gov/gene/?term=5710
FAM124B	FAM124B	family with sequence similarity 124 member B	79843	https://www.ncbi.nlm.nih.gov/gene/?term=79843
IDH2	IDH2	isocitrate dehydrogenase (NADP(+)) 2, mitochondrial	3418	https://www.ncbi.nlm.nih.gov/gene/?term=3418
ELOC	ELOC	elongin C	6921	https://www.ncbi.nlm.nih.gov/gene/?term=6921
ZFC3H1	ZFC3H1	zinc finger C3H1-type containing	196441	https://www.ncbi.nlm.nih.gov/gene/?term=196441
MED15	MED15	mediator complex subunit 15	51586	https://www.ncbi.nlm.nih.gov/gene/?term=51586
PLEKHG4	PLEKHG4	pleckstrin homology and RhoGEF domain containing G4	25894	https://www.ncbi.nlm.nih.gov/gene/?term=25894
ALDH3A2	ALDH3A2	aldehyde dehydrogenase 3 family member A2	224	https://www.ncbi.nlm.nih.gov/gene/?term=224
ATP6V0A1	ATP6V0A1	ATPase H+ transporting V0 subunit a1	535	https://www.ncbi.nlm.nih.gov/gene/?term=535
FBLN1	FBLN1	fibulin 1	2192	https://www.ncbi.nlm.nih.gov/gene/?term=2192
SUMO2	SUMO2	NA	6613	https://www.ncbi.nlm.nih.gov/gene/?term=6613
RBM39	RBM39	RNA binding motif protein 39	9584	https://www.ncbi.nlm.nih.gov/gene/?term=9584
NDUFS3	NDUFS3	NADH:ubiquinone oxidoreductase core subunit S3	4722	https://www.ncbi.nlm.nih.gov/gene/?term=4722
BAG3	BAG3	BCL2 associated athanogene 3	9531	https://www.ncbi.nlm.nih.gov/gene/?term=9531
AP3M1	AP3M1	adaptor related protein complex 3 subunit mu 1	26985	https://www.ncbi.nlm.nih.gov/gene/?term=26985
NDUFS8	NDUFS8	NADH:ubiquinone oxidoreductase core subunit S8	4728	https://www.ncbi.nlm.nih.gov/gene/?term=4728
ACTN1	ACTN1	actinin alpha 1	87	https://www.ncbi.nlm.nih.gov/gene/?term=87
RPS6KA5	RPS6KA5	ribosomal protein S6 kinase A5	9252	https://www.ncbi.nlm.nih.gov/gene/?term=9252
TRIM63	TRIM63	tripartite motif containing 63	84676	https://www.ncbi.nlm.nih.gov/gene/?term=84676
VDAC2	VDAC2	voltage dependent anion channel 2	7417	https://www.ncbi.nlm.nih.gov/gene/?term=7417
RUSC1	RUSC1	RUN and SH3 domain containing 1	23623	https://www.ncbi.nlm.nih.gov/gene/?term=23623
XPO7	XPO7	exportin 7	23039	https://www.ncbi.nlm.nih.gov/gene/?term=23039
LEMD3	LEMD3	LEM domain containing 3	23592	https://www.ncbi.nlm.nih.gov/gene/?term=23592
SNX3	SNX3	sorting nexin 3	8724	https://www.ncbi.nlm.nih.gov/gene/?term=8724
CENPJ	CENPJ	centromere protein J	55835	https://www.ncbi.nlm.nih.gov/gene/?term=55835
TRIP12	TRIP12	thyroid hormone receptor interactor 12	9320	https://www.ncbi.nlm.nih.gov/gene/?term=9320
PSMC4	PSMC4	proteasome 26S subunit, ATPase 4	5704	https://www.ncbi.nlm.nih.gov/gene/?term=5704
VHL	VHL	von Hippel-Lindau tumor suppressor	7428	https://www.ncbi.nlm.nih.gov/gene/?term=7428
MTNR1A	MTNR1A	melatonin receptor 1A	4543	https://www.ncbi.nlm.nih.gov/gene/?term=4543
SEC23B	SEC23B	Sec23 homolog B, coat complex II component	10483	https://www.ncbi.nlm.nih.gov/gene/?term=10483
BOLA2B	BOLA2B	bolA family member 2B	654483	https://www.ncbi.nlm.nih.gov/gene/?term=654483
PI4KA	PI4KA	phosphatidylinositol 4-kinase alpha	5297	https://www.ncbi.nlm.nih.gov/gene/?term=5297
SLC29A1	SLC29A1	solute carrier family 29 member 1 (Augustine blood group)	2030	https://www.ncbi.nlm.nih.gov/gene/?term=2030
JPH1	JPH1	junctophilin 1	56704	https://www.ncbi.nlm.nih.gov/gene/?term=56704
FOXO1	FOXO1	forkhead box O1	2308	https://www.ncbi.nlm.nih.gov/gene/?term=2308
DDX18	DDX18	DEAD-box helicase 18	8886	https://www.ncbi.nlm.nih.gov/gene/?term=8886
SMC2	SMC2	structural maintenance of chromosomes 2	10592	https://www.ncbi.nlm.nih.gov/gene/?term=10592
BIRC3	BIRC3	baculoviral IAP repeat containing 3	330	https://www.ncbi.nlm.nih.gov/gene/?term=330
EPS8	EPS8	epidermal growth factor receptor pathway substrate 8	2059	https://www.ncbi.nlm.nih.gov/gene/?term=2059
WASHC3	WASHC3	WASH complex subunit 3	51019	https://www.ncbi.nlm.nih.gov/gene/?term=51019
GUF1	GUF1	GUF1 homolog, GTPase	60558	https://www.ncbi.nlm.nih.gov/gene/?term=60558
ANK2	ANK2	ankyrin 2	287	https://www.ncbi.nlm.nih.gov/gene/?term=287
LBR	LBR	lamin B receptor	3930	https://www.ncbi.nlm.nih.gov/gene/?term=3930
STAT1	STAT1	signal transducer and activator of transcription 1	6772	https://www.ncbi.nlm.nih.gov/gene/?term=6772
PIAS1	PIAS1	protein inhibitor of activated STAT 1	8554	https://www.ncbi.nlm.nih.gov/gene/?term=8554
PRMT5	PRMT5	protein arginine methyltransferase 5	10419	https://www.ncbi.nlm.nih.gov/gene/?term=10419
SLC22A23	SLC22A23	solute carrier family 22 member 23	63027	https://www.ncbi.nlm.nih.gov/gene/?term=63027
GPATCH2L	GPATCH2L	G-patch domain containing 2 like	55668	https://www.ncbi.nlm.nih.gov/gene/?term=55668
TRIM42	TRIM42	tripartite motif containing 42	287015	https://www.ncbi.nlm.nih.gov/gene/?term=287015
SRSF10	SRSF10	serine and arginine rich splicing factor 10	10772	https://www.ncbi.nlm.nih.gov/gene/?term=10772
LAT	LAT	linker for activation of T cells	27040	https://www.ncbi.nlm.nih.gov/gene/?term=27040
ABLIM1	ABLIM1	actin binding LIM protein 1	3983	https://www.ncbi.nlm.nih.gov/gene/?term=3983
TERF2IP	TERF2IP	TERF2 interacting protein	54386	https://www.ncbi.nlm.nih.gov/gene/?term=54386
HSF2BP	HSF2BP	heat shock transcription factor 2 binding protein	11077	https://www.ncbi.nlm.nih.gov/gene/?term=11077
CNOT2	CNOT2	CCR4-NOT transcription complex subunit 2	4848	https://www.ncbi.nlm.nih.gov/gene/?term=4848
VAC14	VAC14	Vac14, PIKFYVE complex component	55697	https://www.ncbi.nlm.nih.gov/gene/?term=55697
SYNCRIP	SYNCRIP	synaptotagmin binding cytoplasmic RNA interacting protein	10492	https://www.ncbi.nlm.nih.gov/gene/?term=10492
PPP1R12A	PPP1R12A	protein phosphatase 1 regulatory subunit 12A	4659	https://www.ncbi.nlm.nih.gov/gene/?term=4659
KIF5A	KIF5A	kinesin family member 5A	3798	https://www.ncbi.nlm.nih.gov/gene/?term=3798
MATR3	MATR3	matrin 3	9782	https://www.ncbi.nlm.nih.gov/gene/?term=9782
TRIM32	TRIM32	tripartite motif containing 32	22954	https://www.ncbi.nlm.nih.gov/gene/?term=22954
FOXP3	FOXP3	forkhead box P3	50943	https://www.ncbi.nlm.nih.gov/gene/?term=50943
FBXL18	FBXL18	F-box and leucine rich repeat protein 18	80028	https://www.ncbi.nlm.nih.gov/gene/?term=80028
TRIOBP	TRIOBP	TRIO and F-actin binding protein	11078	https://www.ncbi.nlm.nih.gov/gene/?term=11078
RNF2	RNF2	ring finger protein 2	6045	https://www.ncbi.nlm.nih.gov/gene/?term=6045
ACTG1	ACTG1	actin gamma 1	71	https://www.ncbi.nlm.nih.gov/gene/?term=71
FTL	FTL	ferritin light chain	2512	https://www.ncbi.nlm.nih.gov/gene/?term=2512
FAM83B	FAM83B	family with sequence similarity 83 member B	222584	https://www.ncbi.nlm.nih.gov/gene/?term=222584
MORN3	MORN3	MORN repeat containing 3	283385	https://www.ncbi.nlm.nih.gov/gene/?term=283385
BCL2L11	BCL2L11	BCL2 like 11	10018	https://www.ncbi.nlm.nih.gov/gene/?term=10018
DRG1	DRG1	developmentally regulated GTP binding protein 1	4733	https://www.ncbi.nlm.nih.gov/gene/?term=4733
CDCA3	CDCA3	cell division cycle associated 3	83461	https://www.ncbi.nlm.nih.gov/gene/?term=83461
CDCA7L	CDCA7L	cell division cycle associated 7 like	55536	https://www.ncbi.nlm.nih.gov/gene/?term=55536
NEDD8	NEDD8	neural precursor cell expressed, developmentally down-regulated 8	4738	https://www.ncbi.nlm.nih.gov/gene/?term=4738
ARFGAP3	ARFGAP3	ADP ribosylation factor GTPase activating protein 3	26286	https://www.ncbi.nlm.nih.gov/gene/?term=26286
HDAC3	HDAC3	histone deacetylase 3	8841	https://www.ncbi.nlm.nih.gov/gene/?term=8841
PTPN13	PTPN13	protein tyrosine phosphatase, non-receptor type 13	5783	https://www.ncbi.nlm.nih.gov/gene/?term=5783
THAP7	THAP7	THAP domain containing 7	80764	https://www.ncbi.nlm.nih.gov/gene/?term=80764
TSG101	TSG101	tumor susceptibility 101	7251	https://www.ncbi.nlm.nih.gov/gene/?term=7251
MAPK8IP3	MAPK8IP3	mitogen-activated protein kinase 8 interacting protein 3	23162	https://www.ncbi.nlm.nih.gov/gene/?term=23162
BEX2	BEX2	brain expressed X-linked 2	84707	https://www.ncbi.nlm.nih.gov/gene/?term=84707
PSMD6	PSMD6	proteasome 26S subunit, non-ATPase 6	9861	https://www.ncbi.nlm.nih.gov/gene/?term=9861
DDRGK1	DDRGK1	DDRGK domain containing 1	65992	https://www.ncbi.nlm.nih.gov/gene/?term=65992
PPIA	PPIA	peptidylprolyl isomerase A	5478	https://www.ncbi.nlm.nih.gov/gene/?term=5478
NEDD9	NEDD9	neural precursor cell expressed, developmentally down-regulated 9	4739	https://www.ncbi.nlm.nih.gov/gene/?term=4739
MTOR	MTOR	mechanistic target of rapamycin kinase	2475	https://www.ncbi.nlm.nih.gov/gene/?term=2475
CDK5	CDK5	cyclin dependent kinase 5	1020	https://www.ncbi.nlm.nih.gov/gene/?term=1020
TMEM128	TMEM128	transmembrane protein 128	85013	https://www.ncbi.nlm.nih.gov/gene/?term=85013
LARS	LARS	leucyl-tRNA synthetase	51520	https://www.ncbi.nlm.nih.gov/gene/?term=51520
ACTBL2	ACTBL2	actin beta like 2	345651	https://www.ncbi.nlm.nih.gov/gene/?term=345651
ERLIN2	ERLIN2	ER lipid raft associated 2	11160	https://www.ncbi.nlm.nih.gov/gene/?term=11160
RABEP1	RABEP1	rabaptin, RAB GTPase binding effector protein 1	9135	https://www.ncbi.nlm.nih.gov/gene/?term=9135
TCHP	TCHP	trichoplein keratin filament binding	84260	https://www.ncbi.nlm.nih.gov/gene/?term=84260
VEZF1	VEZF1	vascular endothelial zinc finger 1	7716	https://www.ncbi.nlm.nih.gov/gene/?term=7716
UBE2S	UBE2S	ubiquitin conjugating enzyme E2 S	27338	https://www.ncbi.nlm.nih.gov/gene/?term=27338
RHOA	RHOA	ras homolog family member A	387	https://www.ncbi.nlm.nih.gov/gene/?term=387
TMEM184A	TMEM184A	transmembrane protein 184A	202915	https://www.ncbi.nlm.nih.gov/gene/?term=202915
DARS	DARS	aspartyl-tRNA synthetase	1615	https://www.ncbi.nlm.nih.gov/gene/?term=1615
CHRD	CHRD	chordin	8646	https://www.ncbi.nlm.nih.gov/gene/?term=8646
CIP2A	CIP2A	cell proliferation regulating inhibitor of protein phosphatase 2A	57650	https://www.ncbi.nlm.nih.gov/gene/?term=57650
SAMD4A	SAMD4A	sterile alpha motif domain containing 4A	23034	https://www.ncbi.nlm.nih.gov/gene/?term=23034
NEFM	NEFM	neurofilament medium	4741	https://www.ncbi.nlm.nih.gov/gene/?term=4741
ACBD3	ACBD3	acyl-CoA binding domain containing 3	64746	https://www.ncbi.nlm.nih.gov/gene/?term=64746
CD74	CD74	CD74 molecule	972	https://www.ncbi.nlm.nih.gov/gene/?term=972
VPS28	VPS28	VPS28, ESCRT-I subunit	51160	https://www.ncbi.nlm.nih.gov/gene/?term=51160
ORC5	ORC5	origin recognition complex subunit 5	5001	https://www.ncbi.nlm.nih.gov/gene/?term=5001
DENND4C	DENND4C	DENN domain containing 4C	55667	https://www.ncbi.nlm.nih.gov/gene/?term=55667
SNRPB	SNRPB	small nuclear ribonucleoprotein polypeptides B and B1	6628	https://www.ncbi.nlm.nih.gov/gene/?term=6628
ARHGEF11	ARHGEF11	Rho guanine nucleotide exchange factor 11	9826	https://www.ncbi.nlm.nih.gov/gene/?term=9826
SPAG5	SPAG5	sperm associated antigen 5	10615	https://www.ncbi.nlm.nih.gov/gene/?term=10615
WDR62	WDR62	WD repeat domain 62	284403	https://www.ncbi.nlm.nih.gov/gene/?term=284403
TPR	TPR	translocated promoter region, nuclear basket protein	7175	https://www.ncbi.nlm.nih.gov/gene/?term=7175
TOR1AIP1	TOR1AIP1	torsin 1A interacting protein 1	26092	https://www.ncbi.nlm.nih.gov/gene/?term=26092
HNRNPK	HNRNPK	heterogeneous nuclear ribonucleoprotein K	3190	https://www.ncbi.nlm.nih.gov/gene/?term=3190
ROR1	ROR1	receptor tyrosine kinase like orphan receptor 1	4919	https://www.ncbi.nlm.nih.gov/gene/?term=4919
ATN1	ATN1	atrophin 1	1822	https://www.ncbi.nlm.nih.gov/gene/?term=1822
CLPB	CLPB	ClpB homolog, mitochondrial AAA ATPase chaperonin	81570	https://www.ncbi.nlm.nih.gov/gene/?term=81570
ZC2HC1C	ZC2HC1C	zinc finger C2HC-type containing 1C	79696	https://www.ncbi.nlm.nih.gov/gene/?term=79696
LSR	LSR	lipolysis stimulated lipoprotein receptor	51599	https://www.ncbi.nlm.nih.gov/gene/?term=51599
LATS1	LATS1	large tumor suppressor kinase 1	9113	https://www.ncbi.nlm.nih.gov/gene/?term=9113
PSMB4	PSMB4	proteasome subunit beta 4	5692	https://www.ncbi.nlm.nih.gov/gene/?term=5692
SIRT1	SIRT1	sirtuin 1	23411	https://www.ncbi.nlm.nih.gov/gene/?term=23411
CWF19L2	CWF19L2	CWF19 like cell cycle control factor 2	143884	https://www.ncbi.nlm.nih.gov/gene/?term=143884
WDR6	WDR6	WD repeat domain 6	11180	https://www.ncbi.nlm.nih.gov/gene/?term=11180
UBE2D4	UBE2D4	ubiquitin conjugating enzyme E2 D4 (putative)	51619	https://www.ncbi.nlm.nih.gov/gene/?term=51619
CCDC102B	CCDC102B	coiled-coil domain containing 102B	79839	https://www.ncbi.nlm.nih.gov/gene/?term=79839
STAMBPL1	STAMBPL1	STAM binding protein like 1	57559	https://www.ncbi.nlm.nih.gov/gene/?term=57559
VASN	VASN	vasorin	114990	https://www.ncbi.nlm.nih.gov/gene/?term=114990
AKAP17A	AKAP17A	A-kinase anchoring protein 17A	8227	https://www.ncbi.nlm.nih.gov/gene/?term=8227
RCHY1	RCHY1	ring finger and CHY zinc finger domain containing 1	25898	https://www.ncbi.nlm.nih.gov/gene/?term=25898
PHACTR4	PHACTR4	phosphatase and actin regulator 4	65979	https://www.ncbi.nlm.nih.gov/gene/?term=65979
LMO3	LMO3	LIM domain only 3	55885	https://www.ncbi.nlm.nih.gov/gene/?term=55885
ACSL3	ACSL3	acyl-CoA synthetase long chain family member 3	2181	https://www.ncbi.nlm.nih.gov/gene/?term=2181
RPL30	RPL30	ribosomal protein L30	6156	https://www.ncbi.nlm.nih.gov/gene/?term=6156
CBX4	CBX4	chromobox 4	8535	https://www.ncbi.nlm.nih.gov/gene/?term=8535
CAMK2B	CAMK2B	calcium/calmodulin dependent protein kinase II beta	816	https://www.ncbi.nlm.nih.gov/gene/?term=816
TTC23	TTC23	tetratricopeptide repeat domain 23	64927	https://www.ncbi.nlm.nih.gov/gene/?term=64927
FOXK1	FOXK1	forkhead box K1	221937	https://www.ncbi.nlm.nih.gov/gene/?term=221937
HIST2H2BE	HIST2H2BE	histone cluster 2 H2B family member e	8349	https://www.ncbi.nlm.nih.gov/gene/?term=8349
GATA3	GATA3	GATA binding protein 3	2625	https://www.ncbi.nlm.nih.gov/gene/?term=2625
IPO7	IPO7	importin 7	10527	https://www.ncbi.nlm.nih.gov/gene/?term=10527
ARHGAP32	ARHGAP32	Rho GTPase activating protein 32	9743	https://www.ncbi.nlm.nih.gov/gene/?term=9743
RHEB	RHEB	Ras homolog, mTORC1 binding	6009	https://www.ncbi.nlm.nih.gov/gene/?term=6009
DBF4B	DBF4B	DBF4 zinc finger B	80174	https://www.ncbi.nlm.nih.gov/gene/?term=80174
UBASH3B	UBASH3B	ubiquitin associated and SH3 domain containing B	84959	https://www.ncbi.nlm.nih.gov/gene/?term=84959
SMARCC1	SMARCC1	SWI/SNF related, matrix associated, actin dependent regulator of chromatin subfamily c member 1	6599	https://www.ncbi.nlm.nih.gov/gene/?term=6599
NEU1	NEU1	neuraminidase 1	4758	https://www.ncbi.nlm.nih.gov/gene/?term=4758
KRT18	KRT18	keratin 18	3875	https://www.ncbi.nlm.nih.gov/gene/?term=3875
BHLHE40	BHLHE40	basic helix-loop-helix family member e40	8553	https://www.ncbi.nlm.nih.gov/gene/?term=8553
G3BP1	G3BP1	G3BP stress granule assembly factor 1	10146	https://www.ncbi.nlm.nih.gov/gene/?term=10146
SERPINB3	SERPINB3	serpin family B member 3	6317	https://www.ncbi.nlm.nih.gov/gene/?term=6317
SEC13	SEC13	SEC13 homolog, nuclear pore and COPII coat complex component	6396	https://www.ncbi.nlm.nih.gov/gene/?term=6396
CUL5	CUL5	cullin 5	8065	https://www.ncbi.nlm.nih.gov/gene/?term=8065
ZEB2	ZEB2	zinc finger E-box binding homeobox 2	9839	https://www.ncbi.nlm.nih.gov/gene/?term=9839
PRKCI	PRKCI	protein kinase C iota	5584	https://www.ncbi.nlm.nih.gov/gene/?term=5584
MYCBP2	MYCBP2	MYC binding protein 2, E3 ubiquitin protein ligase	23077	https://www.ncbi.nlm.nih.gov/gene/?term=23077
MAGOHB	MAGOHB	mago homolog B, exon junction complex subunit	55110	https://www.ncbi.nlm.nih.gov/gene/?term=55110
CLIC1	CLIC1	chloride intracellular channel 1	1192	https://www.ncbi.nlm.nih.gov/gene/?term=1192
SLC25A3	SLC25A3	solute carrier family 25 member 3	5250	https://www.ncbi.nlm.nih.gov/gene/?term=5250
DOCK7	DOCK7	dedicator of cytokinesis 7	85440	https://www.ncbi.nlm.nih.gov/gene/?term=85440
TUBA1B	TUBA1B	tubulin alpha 1b	10376	https://www.ncbi.nlm.nih.gov/gene/?term=10376
TMEM14B	TMEM14B	transmembrane protein 14B	81853	https://www.ncbi.nlm.nih.gov/gene/?term=81853
PPM1G	PPM1G	protein phosphatase, Mg2+/Mn2+ dependent 1G	5496	https://www.ncbi.nlm.nih.gov/gene/?term=5496
MDM4	MDM4	MDM4, p53 regulator	4194	https://www.ncbi.nlm.nih.gov/gene/?term=4194
TRIM25	TRIM25	tripartite motif containing 25	7706	https://www.ncbi.nlm.nih.gov/gene/?term=7706
ABCC1	ABCC1	ATP binding cassette subfamily C member 1	4363	https://www.ncbi.nlm.nih.gov/gene/?term=4363
TBC1D15	TBC1D15	TBC1 domain family member 15	64786	https://www.ncbi.nlm.nih.gov/gene/?term=64786
FAIM2	FAIM2	Fas apoptotic inhibitory molecule 2	23017	https://www.ncbi.nlm.nih.gov/gene/?term=23017
XRN1	XRN1	5'-3' exoribonuclease 1	54464	https://www.ncbi.nlm.nih.gov/gene/?term=54464
RPA3	RPA3	replication protein A3	6119	https://www.ncbi.nlm.nih.gov/gene/?term=6119
ATF4	ATF4	activating transcription factor 4	468	https://www.ncbi.nlm.nih.gov/gene/?term=468
IFRD2	IFRD2	interferon related developmental regulator 2	7866	https://www.ncbi.nlm.nih.gov/gene/?term=7866
GK	GK	glycerol kinase	2710	https://www.ncbi.nlm.nih.gov/gene/?term=2710
MCAM	MCAM	melanoma cell adhesion molecule	4162	https://www.ncbi.nlm.nih.gov/gene/?term=4162
PRPF18	PRPF18	pre-mRNA processing factor 18	8559	https://www.ncbi.nlm.nih.gov/gene/?term=8559
WWP2	WWP2	WW domain containing E3 ubiquitin protein ligase 2	11060	https://www.ncbi.nlm.nih.gov/gene/?term=11060
PRPF19	PRPF19	pre-mRNA processing factor 19	27339	https://www.ncbi.nlm.nih.gov/gene/?term=27339
NCKIPSD	NCKIPSD	NCK interacting protein with SH3 domain	51517	https://www.ncbi.nlm.nih.gov/gene/?term=51517
SMYD2	SMYD2	SET and MYND domain containing 2	56950	https://www.ncbi.nlm.nih.gov/gene/?term=56950
WWC1	WWC1	WW and C2 domain containing 1	23286	https://www.ncbi.nlm.nih.gov/gene/?term=23286
DCAF13	DCAF13	DDB1 and CUL4 associated factor 13	25879	https://www.ncbi.nlm.nih.gov/gene/?term=25879
DCAF11	DCAF11	DDB1 and CUL4 associated factor 11	80344	https://www.ncbi.nlm.nih.gov/gene/?term=80344
SRPRB	SRPRB	SRP receptor subunit beta	58477	https://www.ncbi.nlm.nih.gov/gene/?term=58477
LONRF1	LONRF1	LON peptidase N-terminal domain and ring finger 1	91694	https://www.ncbi.nlm.nih.gov/gene/?term=91694
NOL9	NOL9	nucleolar protein 9	79707	https://www.ncbi.nlm.nih.gov/gene/?term=79707
TRAPPC10	TRAPPC10	trafficking protein particle complex 10	7109	https://www.ncbi.nlm.nih.gov/gene/?term=7109
BRD4	BRD4	bromodomain containing 4	23476	https://www.ncbi.nlm.nih.gov/gene/?term=23476
CCDC33	CCDC33	coiled-coil domain containing 33	80125	https://www.ncbi.nlm.nih.gov/gene/?term=80125
LTBR	LTBR	lymphotoxin beta receptor	4055	https://www.ncbi.nlm.nih.gov/gene/?term=4055
RBMX	RBMX	RNA binding motif protein X-linked	27316	https://www.ncbi.nlm.nih.gov/gene/?term=27316
MARK4	MARK4	microtubule affinity regulating kinase 4	57787	https://www.ncbi.nlm.nih.gov/gene/?term=57787
TPM1	TPM1	tropomyosin 1	7168	https://www.ncbi.nlm.nih.gov/gene/?term=7168
GLMN	GLMN	glomulin, FKBP associated protein	11146	https://www.ncbi.nlm.nih.gov/gene/?term=11146
TADA3	TADA3	transcriptional adaptor 3	10474	https://www.ncbi.nlm.nih.gov/gene/?term=10474
MAP7D1	MAP7D1	MAP7 domain containing 1	55700	https://www.ncbi.nlm.nih.gov/gene/?term=55700
IQCN	IQCN	IQ motif containing N	80726	https://www.ncbi.nlm.nih.gov/gene/?term=80726
ITGB5	ITGB5	integrin subunit beta 5	3693	https://www.ncbi.nlm.nih.gov/gene/?term=3693
CLK3	CLK3	CDC like kinase 3	1198	https://www.ncbi.nlm.nih.gov/gene/?term=1198
PARP1	PARP1	poly(ADP-ribose) polymerase 1	142	https://www.ncbi.nlm.nih.gov/gene/?term=142
SFXN5	SFXN5	sideroflexin 5	94097	https://www.ncbi.nlm.nih.gov/gene/?term=94097
ATRIP	ATRIP	ATR interacting protein	84126	https://www.ncbi.nlm.nih.gov/gene/?term=84126
CTTN	CTTN	cortactin	2017	https://www.ncbi.nlm.nih.gov/gene/?term=2017
KANSL1	KANSL1	KAT8 regulatory NSL complex subunit 1	284058	https://www.ncbi.nlm.nih.gov/gene/?term=284058
TFAP2D	TFAP2D	transcription factor AP-2 delta	83741	https://www.ncbi.nlm.nih.gov/gene/?term=83741
PRIM2	PRIM2	DNA primase subunit 2	5558	https://www.ncbi.nlm.nih.gov/gene/?term=5558
WDR20	WDR20	WD repeat domain 20	91833	https://www.ncbi.nlm.nih.gov/gene/?term=91833
GATAD2B	GATAD2B	GATA zinc finger domain containing 2B	57459	https://www.ncbi.nlm.nih.gov/gene/?term=57459
BPIFA1	BPIFA1	BPI fold containing family A member 1	51297	https://www.ncbi.nlm.nih.gov/gene/?term=51297
PKN2	PKN2	protein kinase N2	5586	https://www.ncbi.nlm.nih.gov/gene/?term=5586
SNAP23	SNAP23	synaptosome associated protein 23	8773	https://www.ncbi.nlm.nih.gov/gene/?term=8773
NFKBID	NFKBID	NFKB inhibitor delta	84807	https://www.ncbi.nlm.nih.gov/gene/?term=84807
ERLIN1	ERLIN1	ER lipid raft associated 1	10613	https://www.ncbi.nlm.nih.gov/gene/?term=10613
CPSF7	CPSF7	cleavage and polyadenylation specific factor 7	79869	https://www.ncbi.nlm.nih.gov/gene/?term=79869
EMC1	EMC1	ER membrane protein complex subunit 1	23065	https://www.ncbi.nlm.nih.gov/gene/?term=23065
EHHADH	EHHADH	enoyl-CoA hydratase and 3-hydroxyacyl CoA dehydrogenase	1962	https://www.ncbi.nlm.nih.gov/gene/?term=1962
AKAP11	AKAP11	A-kinase anchoring protein 11	11215	https://www.ncbi.nlm.nih.gov/gene/?term=11215
DDX21	DDX21	DExD-box helicase 21	9188	https://www.ncbi.nlm.nih.gov/gene/?term=9188
HAUS8	HAUS8	HAUS augmin like complex subunit 8	93323	https://www.ncbi.nlm.nih.gov/gene/?term=93323
PDS5B	PDS5B	PDS5 cohesin associated factor B	23047	https://www.ncbi.nlm.nih.gov/gene/?term=23047
ERC1	ERC1	ELKS/RAB6-interacting/CAST family member 1	23085	https://www.ncbi.nlm.nih.gov/gene/?term=23085
LMNB2	LMNB2	lamin B2	84823	https://www.ncbi.nlm.nih.gov/gene/?term=84823
EIF2B5	EIF2B5	eukaryotic translation initiation factor 2B subunit epsilon	8893	https://www.ncbi.nlm.nih.gov/gene/?term=8893
CBWD1	CBWD1	COBW domain containing 1	55871	https://www.ncbi.nlm.nih.gov/gene/?term=55871
OSBPL8	OSBPL8	oxysterol binding protein like 8	114882	https://www.ncbi.nlm.nih.gov/gene/?term=114882
INTS11	INTS11	integrator complex subunit 11	54973	https://www.ncbi.nlm.nih.gov/gene/?term=54973
UBA52	UBA52	ubiquitin A-52 residue ribosomal protein fusion product 1	7311	https://www.ncbi.nlm.nih.gov/gene/?term=7311
HSPA2	HSPA2	heat shock protein family A (Hsp70) member 2	3306	https://www.ncbi.nlm.nih.gov/gene/?term=3306
CPSF1	CPSF1	cleavage and polyadenylation specific factor 1	29894	https://www.ncbi.nlm.nih.gov/gene/?term=29894
ARIH2	ARIH2	ariadne RBR E3 ubiquitin protein ligase 2	10425	https://www.ncbi.nlm.nih.gov/gene/?term=10425
SUPT5H	SUPT5H	SPT5 homolog, DSIF elongation factor subunit	6829	https://www.ncbi.nlm.nih.gov/gene/?term=6829
LRPPRC	LRPPRC	leucine rich pentatricopeptide repeat containing	10128	https://www.ncbi.nlm.nih.gov/gene/?term=10128
STOM	STOM	stomatin	2040	https://www.ncbi.nlm.nih.gov/gene/?term=2040
APPL2	APPL2	adaptor protein, phosphotyrosine interacting with PH domain and leucine zipper 2	55198	https://www.ncbi.nlm.nih.gov/gene/?term=55198
FAM126A	FAM126A	family with sequence similarity 126 member A	84668	https://www.ncbi.nlm.nih.gov/gene/?term=84668
LMNA	LMNA	lamin A/C	4000	https://www.ncbi.nlm.nih.gov/gene/?term=4000
UHRF1BP1L	UHRF1BP1L	UHRF1 binding protein 1 like	23074	https://www.ncbi.nlm.nih.gov/gene/?term=23074
STT3A	STT3A	STT3A, catalytic subunit of the oligosaccharyltransferase complex	3703	https://www.ncbi.nlm.nih.gov/gene/?term=3703
ANKRD17	ANKRD17	ankyrin repeat domain 17	26057	https://www.ncbi.nlm.nih.gov/gene/?term=26057
ABCF2	ABCF2	ATP binding cassette subfamily F member 2	10061	https://www.ncbi.nlm.nih.gov/gene/?term=10061
MOB4	MOB4	MOB family member 4, phocein	25843	https://www.ncbi.nlm.nih.gov/gene/?term=25843
TRMT2A	TRMT2A	tRNA methyltransferase 2 homolog A	27037	https://www.ncbi.nlm.nih.gov/gene/?term=27037
DOLK	DOLK	dolichol kinase	22845	https://www.ncbi.nlm.nih.gov/gene/?term=22845
GOLGA6L9	GOLGA6L9	golgin A6 family-like 9	440295	https://www.ncbi.nlm.nih.gov/gene/?term=440295
UBE2O	UBE2O	ubiquitin conjugating enzyme E2 O	63893	https://www.ncbi.nlm.nih.gov/gene/?term=63893
ANP32B	ANP32B	acidic nuclear phosphoprotein 32 family member B	10541	https://www.ncbi.nlm.nih.gov/gene/?term=10541
CUL1	CUL1	cullin 1	8454	https://www.ncbi.nlm.nih.gov/gene/?term=8454
CD44	CD44	CD44 molecule (Indian blood group)	960	https://www.ncbi.nlm.nih.gov/gene/?term=960
VPS37C	VPS37C	VPS37C, ESCRT-I subunit	55048	https://www.ncbi.nlm.nih.gov/gene/?term=55048
SMARCC2	SMARCC2	SWI/SNF related, matrix associated, actin dependent regulator of chromatin subfamily c member 2	6601	https://www.ncbi.nlm.nih.gov/gene/?term=6601
PHB	PHB	prohibitin	5245	https://www.ncbi.nlm.nih.gov/gene/?term=5245
GSE1	GSE1	Gse1 coiled-coil protein	23199	https://www.ncbi.nlm.nih.gov/gene/?term=23199
INF2	INF2	inverted formin, FH2 and WH2 domain containing	64423	https://www.ncbi.nlm.nih.gov/gene/?term=64423
PRKCSH	PRKCSH	protein kinase C substrate 80K-H	5589	https://www.ncbi.nlm.nih.gov/gene/?term=5589
RAD51B	RAD51B	RAD51 paralog B	5890	https://www.ncbi.nlm.nih.gov/gene/?term=5890
XPA	XPA	XPA, DNA damage recognition and repair factor	7507	https://www.ncbi.nlm.nih.gov/gene/?term=7507
EPHA2	EPHA2	EPH receptor A2	1969	https://www.ncbi.nlm.nih.gov/gene/?term=1969
OAT	OAT	ornithine aminotransferase	4942	https://www.ncbi.nlm.nih.gov/gene/?term=4942
TRIM54	TRIM54	tripartite motif containing 54	57159	https://www.ncbi.nlm.nih.gov/gene/?term=57159
FOXK2	FOXK2	forkhead box K2	3607	https://www.ncbi.nlm.nih.gov/gene/?term=3607
SCAMP3	SCAMP3	secretory carrier membrane protein 3	10067	https://www.ncbi.nlm.nih.gov/gene/?term=10067
PPP5C	PPP5C	protein phosphatase 5 catalytic subunit	5536	https://www.ncbi.nlm.nih.gov/gene/?term=5536
RAD23A	RAD23A	RAD23 homolog A, nucleotide excision repair protein	5886	https://www.ncbi.nlm.nih.gov/gene/?term=5886
PPM1B	PPM1B	protein phosphatase, Mg2+/Mn2+ dependent 1B	5495	https://www.ncbi.nlm.nih.gov/gene/?term=5495
CEP164	CEP164	centrosomal protein 164	22897	https://www.ncbi.nlm.nih.gov/gene/?term=22897
OPA1	OPA1	OPA1, mitochondrial dynamin like GTPase	4976	https://www.ncbi.nlm.nih.gov/gene/?term=4976
TMCO1	TMCO1	transmembrane and coiled-coil domains 1	54499	https://www.ncbi.nlm.nih.gov/gene/?term=54499
HAUS3	HAUS3	HAUS augmin like complex subunit 3	79441	https://www.ncbi.nlm.nih.gov/gene/?term=79441
COX7A2	COX7A2	cytochrome c oxidase subunit 7A2	1347	https://www.ncbi.nlm.nih.gov/gene/?term=1347
STX18	STX18	syntaxin 18	53407	https://www.ncbi.nlm.nih.gov/gene/?term=53407
RPF2	RPF2	ribosome production factor 2 homolog	84154	https://www.ncbi.nlm.nih.gov/gene/?term=84154
PRMT2	PRMT2	protein arginine methyltransferase 2	3275	https://www.ncbi.nlm.nih.gov/gene/?term=3275
RNF6	RNF6	ring finger protein 6	6049	https://www.ncbi.nlm.nih.gov/gene/?term=6049
DENND4A	DENND4A	DENN domain containing 4A	10260	https://www.ncbi.nlm.nih.gov/gene/?term=10260
CHEK1	CHEK1	checkpoint kinase 1	1111	https://www.ncbi.nlm.nih.gov/gene/?term=1111
XPO4	XPO4	exportin 4	64328	https://www.ncbi.nlm.nih.gov/gene/?term=64328
CDYL	CDYL	chromodomain Y like	9425	https://www.ncbi.nlm.nih.gov/gene/?term=9425
MAB21L2	MAB21L2	mab-21 like 2	10586	https://www.ncbi.nlm.nih.gov/gene/?term=10586
LRCH4	LRCH4	leucine rich repeats and calponin homology domain containing 4	4034	https://www.ncbi.nlm.nih.gov/gene/?term=4034
PARD3	PARD3	par-3 family cell polarity regulator	56288	https://www.ncbi.nlm.nih.gov/gene/?term=56288
RMND1	RMND1	required for meiotic nuclear division 1 homolog	55005	https://www.ncbi.nlm.nih.gov/gene/?term=55005
BIRC2	BIRC2	baculoviral IAP repeat containing 2	329	https://www.ncbi.nlm.nih.gov/gene/?term=329
SCAF1	SCAF1	SR-related CTD associated factor 1	58506	https://www.ncbi.nlm.nih.gov/gene/?term=58506
SHC1	SHC1	SHC adaptor protein 1	6464	https://www.ncbi.nlm.nih.gov/gene/?term=6464
AIMP2	AIMP2	aminoacyl tRNA synthetase complex interacting multifunctional protein 2	7965	https://www.ncbi.nlm.nih.gov/gene/?term=7965
CARD9	CARD9	caspase recruitment domain family member 9	64170	https://www.ncbi.nlm.nih.gov/gene/?term=64170
RFC4	RFC4	replication factor C subunit 4	5984	https://www.ncbi.nlm.nih.gov/gene/?term=5984
PSMB2	PSMB2	proteasome subunit beta 2	5690	https://www.ncbi.nlm.nih.gov/gene/?term=5690
SERPINB4	SERPINB4	serpin family B member 4	6318	https://www.ncbi.nlm.nih.gov/gene/?term=6318
SH3GLB1	SH3GLB1	SH3 domain containing GRB2 like, endophilin B1	51100	https://www.ncbi.nlm.nih.gov/gene/?term=51100
DLG5	DLG5	discs large MAGUK scaffold protein 5	9231	https://www.ncbi.nlm.nih.gov/gene/?term=9231
PTK2B	PTK2B	protein tyrosine kinase 2 beta	2185	https://www.ncbi.nlm.nih.gov/gene/?term=2185
FBL	FBL	fibrillarin	2091	https://www.ncbi.nlm.nih.gov/gene/?term=2091
SLC30A6	SLC30A6	solute carrier family 30 member 6	55676	https://www.ncbi.nlm.nih.gov/gene/?term=55676
WWOX	WWOX	WW domain containing oxidoreductase	51741	https://www.ncbi.nlm.nih.gov/gene/?term=51741
CCDC13	CCDC13	coiled-coil domain containing 13	152206	https://www.ncbi.nlm.nih.gov/gene/?term=152206
ANKRD11	ANKRD11	ankyrin repeat domain 11	29123	https://www.ncbi.nlm.nih.gov/gene/?term=29123
LRFN4	LRFN4	leucine rich repeat and fibronectin type III domain containing 4	78999	https://www.ncbi.nlm.nih.gov/gene/?term=78999
ZWINT	ZWINT	ZW10 interacting kinetochore protein	11130	https://www.ncbi.nlm.nih.gov/gene/?term=11130
COG2	COG2	component of oligomeric golgi complex 2	22796	https://www.ncbi.nlm.nih.gov/gene/?term=22796
PPFIBP1	PPFIBP1	PPFIA binding protein 1	8496	https://www.ncbi.nlm.nih.gov/gene/?term=8496
GDI1	GDI1	GDP dissociation inhibitor 1	2664	https://www.ncbi.nlm.nih.gov/gene/?term=2664
STK16	STK16	serine/threonine kinase 16	8576	https://www.ncbi.nlm.nih.gov/gene/?term=8576
HARS2	HARS2	histidyl-tRNA synthetase 2, mitochondrial	23438	https://www.ncbi.nlm.nih.gov/gene/?term=23438
TFAP4	TFAP4	transcription factor AP-4	7023	https://www.ncbi.nlm.nih.gov/gene/?term=7023
CAPZA2	CAPZA2	capping actin protein of muscle Z-line subunit alpha 2	830	https://www.ncbi.nlm.nih.gov/gene/?term=830
EFR3A	EFR3A	EFR3 homolog A	23167	https://www.ncbi.nlm.nih.gov/gene/?term=23167
MYO19	MYO19	myosin XIX	80179	https://www.ncbi.nlm.nih.gov/gene/?term=80179
AP2B1	AP2B1	adaptor related protein complex 2 subunit beta 1	163	https://www.ncbi.nlm.nih.gov/gene/?term=163
RAB7A	RAB7A	RAB7A, member RAS oncogene family	7879	https://www.ncbi.nlm.nih.gov/gene/?term=7879
PARD6B	PARD6B	par-6 family cell polarity regulator beta	84612	https://www.ncbi.nlm.nih.gov/gene/?term=84612
KLHL42	KLHL42	kelch like family member 42	57542	https://www.ncbi.nlm.nih.gov/gene/?term=57542
ZNF572	ZNF572	zinc finger protein 572	137209	https://www.ncbi.nlm.nih.gov/gene/?term=137209
DBNL	DBNL	drebrin like	28988	https://www.ncbi.nlm.nih.gov/gene/?term=28988
MARCKSL1	MARCKSL1	MARCKS like 1	65108	https://www.ncbi.nlm.nih.gov/gene/?term=65108
MAX	MAX	MYC associated factor X	4149	https://www.ncbi.nlm.nih.gov/gene/?term=4149
MTA2	MTA2	metastasis associated 1 family member 2	9219	https://www.ncbi.nlm.nih.gov/gene/?term=9219
CRELD1	CRELD1	cysteine rich with EGF like domains 1	78987	https://www.ncbi.nlm.nih.gov/gene/?term=78987
ALB	ALB	albumin	213	https://www.ncbi.nlm.nih.gov/gene/?term=213
SLC25A23	SLC25A23	solute carrier family 25 member 23	79085	https://www.ncbi.nlm.nih.gov/gene/?term=79085
TRADD	TRADD	TNFRSF1A associated via death domain	8717	https://www.ncbi.nlm.nih.gov/gene/?term=8717
ARRB1	ARRB1	arrestin beta 1	408	https://www.ncbi.nlm.nih.gov/gene/?term=408
MECOM	MECOM	MDS1 and EVI1 complex locus	2122	https://www.ncbi.nlm.nih.gov/gene/?term=2122
NEK8	NEK8	NIMA related kinase 8	284086	https://www.ncbi.nlm.nih.gov/gene/?term=284086
STK26	STK26	serine/threonine kinase 26	51765	https://www.ncbi.nlm.nih.gov/gene/?term=51765
RAE1	RAE1	ribonucleic acid export 1	8480	https://www.ncbi.nlm.nih.gov/gene/?term=8480
STRN	STRN	striatin	6801	https://www.ncbi.nlm.nih.gov/gene/?term=6801
ITM2B	ITM2B	integral membrane protein 2B	9445	https://www.ncbi.nlm.nih.gov/gene/?term=9445
NCOR1	NCOR1	nuclear receptor corepressor 1	9611	https://www.ncbi.nlm.nih.gov/gene/?term=9611
COQ8B	COQ8B	coenzyme Q8B	79934	https://www.ncbi.nlm.nih.gov/gene/?term=79934
SUPT16H	SUPT16H	SPT16 homolog, facilitates chromatin remodeling subunit	11198	https://www.ncbi.nlm.nih.gov/gene/?term=11198
WDR37	WDR37	WD repeat domain 37	22884	https://www.ncbi.nlm.nih.gov/gene/?term=22884
MAPK3	MAPK3	mitogen-activated protein kinase 3	5595	https://www.ncbi.nlm.nih.gov/gene/?term=5595
MLH1	MLH1	mutL homolog 1	4292	https://www.ncbi.nlm.nih.gov/gene/?term=4292
LENG1	LENG1	leukocyte receptor cluster member 1	79165	https://www.ncbi.nlm.nih.gov/gene/?term=79165
KRTAP5-9	KRTAP5-9	keratin associated protein 5-9	3846	https://www.ncbi.nlm.nih.gov/gene/?term=3846
PNMA1	PNMA1	PNMA family member 1	9240	https://www.ncbi.nlm.nih.gov/gene/?term=9240
CDK5RAP3	CDK5RAP3	CDK5 regulatory subunit associated protein 3	80279	https://www.ncbi.nlm.nih.gov/gene/?term=80279
RAB6B	RAB6B	RAB6B, member RAS oncogene family	51560	https://www.ncbi.nlm.nih.gov/gene/?term=51560
PEX13	PEX13	peroxisomal biogenesis factor 13	5194	https://www.ncbi.nlm.nih.gov/gene/?term=5194
CCP110	CCP110	centriolar coiled-coil protein 110	9738	https://www.ncbi.nlm.nih.gov/gene/?term=9738
POC5	POC5	POC5 centriolar protein	134359	https://www.ncbi.nlm.nih.gov/gene/?term=134359
RHBDD2	RHBDD2	rhomboid domain containing 2	57414	https://www.ncbi.nlm.nih.gov/gene/?term=57414
SH3RF2	SH3RF2	SH3 domain containing ring finger 2	153769	https://www.ncbi.nlm.nih.gov/gene/?term=153769
YAP1	YAP1	Yes associated protein 1	10413	https://www.ncbi.nlm.nih.gov/gene/?term=10413
FHOD1	FHOD1	formin homology 2 domain containing 1	29109	https://www.ncbi.nlm.nih.gov/gene/?term=29109
GLUL	GLUL	glutamate-ammonia ligase	2752	https://www.ncbi.nlm.nih.gov/gene/?term=2752
MRE11	MRE11	MRE11 homolog, double strand break repair nuclease	4361	https://www.ncbi.nlm.nih.gov/gene/?term=4361
PRMT3	PRMT3	protein arginine methyltransferase 3	10196	https://www.ncbi.nlm.nih.gov/gene/?term=10196
DNAJA2	DNAJA2	DnaJ heat shock protein family (Hsp40) member A2	10294	https://www.ncbi.nlm.nih.gov/gene/?term=10294
OS9	OS9	OS9, endoplasmic reticulum lectin	10956	https://www.ncbi.nlm.nih.gov/gene/?term=10956
CXXC1	CXXC1	CXXC finger protein 1	30827	https://www.ncbi.nlm.nih.gov/gene/?term=30827
TERF1	TERF1	telomeric repeat binding factor 1	7013	https://www.ncbi.nlm.nih.gov/gene/?term=7013
MTMR6	MTMR6	myotubularin related protein 6	9107	https://www.ncbi.nlm.nih.gov/gene/?term=9107
CEP19	CEP19	centrosomal protein 19	84984	https://www.ncbi.nlm.nih.gov/gene/?term=84984
CBL	CBL	Cbl proto-oncogene	867	https://www.ncbi.nlm.nih.gov/gene/?term=867
VAMP3	VAMP3	vesicle associated membrane protein 3	9341	https://www.ncbi.nlm.nih.gov/gene/?term=9341
TM9SF3	TM9SF3	transmembrane 9 superfamily member 3	56889	https://www.ncbi.nlm.nih.gov/gene/?term=56889
PRKAR2B	PRKAR2B	protein kinase cAMP-dependent type II regulatory subunit beta	5577	https://www.ncbi.nlm.nih.gov/gene/?term=5577
CEP70	CEP70	centrosomal protein 70	80321	https://www.ncbi.nlm.nih.gov/gene/?term=80321
PRPH	PRPH	peripherin	5630	https://www.ncbi.nlm.nih.gov/gene/?term=5630
CATSPER1	CATSPER1	cation channel sperm associated 1	117144	https://www.ncbi.nlm.nih.gov/gene/?term=117144
UMPS	UMPS	uridine monophosphate synthetase	7372	https://www.ncbi.nlm.nih.gov/gene/?term=7372
C1orf94	C1orf94	chromosome 1 open reading frame 94	84970	https://www.ncbi.nlm.nih.gov/gene/?term=84970
CKS1B	CKS1B	CDC28 protein kinase regulatory subunit 1B	1163	https://www.ncbi.nlm.nih.gov/gene/?term=1163
ARHGEF7	ARHGEF7	Rho guanine nucleotide exchange factor 7	8874	https://www.ncbi.nlm.nih.gov/gene/?term=8874
BEX1	BEX1	brain expressed X-linked 1	55859	https://www.ncbi.nlm.nih.gov/gene/?term=55859
FDFT1	FDFT1	farnesyl-diphosphate farnesyltransferase 1	2222	https://www.ncbi.nlm.nih.gov/gene/?term=2222
CPNE2	CPNE2	copine 2	221184	https://www.ncbi.nlm.nih.gov/gene/?term=221184
TNKS2	TNKS2	tankyrase 2	80351	https://www.ncbi.nlm.nih.gov/gene/?term=80351
SRSF1	SRSF1	serine and arginine rich splicing factor 1	6426	https://www.ncbi.nlm.nih.gov/gene/?term=6426
SEC31A	SEC31A	SEC31 homolog A, COPII coat complex component	22872	https://www.ncbi.nlm.nih.gov/gene/?term=22872
EXOSC8	EXOSC8	exosome component 8	11340	https://www.ncbi.nlm.nih.gov/gene/?term=11340
PSMB5	PSMB5	proteasome subunit beta 5	5693	https://www.ncbi.nlm.nih.gov/gene/?term=5693
IGHA1	IGHA1	immunoglobulin heavy constant alpha 1	3493	https://www.ncbi.nlm.nih.gov/gene/?term=3493
HM13	HM13	histocompatibility minor 13	81502	https://www.ncbi.nlm.nih.gov/gene/?term=81502
EIF2B3	EIF2B3	eukaryotic translation initiation factor 2B subunit gamma	8891	https://www.ncbi.nlm.nih.gov/gene/?term=8891
AIM2	AIM2	absent in melanoma 2	9447	https://www.ncbi.nlm.nih.gov/gene/?term=9447
MYBPC1	MYBPC1	myosin binding protein C, slow type	4604	https://www.ncbi.nlm.nih.gov/gene/?term=4604
YY1	YY1	YY1 transcription factor	7528	https://www.ncbi.nlm.nih.gov/gene/?term=7528
AP2S1	AP2S1	adaptor related protein complex 2 subunit sigma 1	1175	https://www.ncbi.nlm.nih.gov/gene/?term=1175
TAB2	TAB2	TGF-beta activated kinase 1 (MAP3K7) binding protein 2	23118	https://www.ncbi.nlm.nih.gov/gene/?term=23118
OTX1	OTX1	orthodenticle homeobox 1	5013	https://www.ncbi.nlm.nih.gov/gene/?term=5013
HELZ	HELZ	helicase with zinc finger	9931	https://www.ncbi.nlm.nih.gov/gene/?term=9931
CGGBP1	CGGBP1	CGG triplet repeat binding protein 1	8545	https://www.ncbi.nlm.nih.gov/gene/?term=8545
SCFD1	SCFD1	sec1 family domain containing 1	23256	https://www.ncbi.nlm.nih.gov/gene/?term=23256
NUP155	NUP155	nucleoporin 155	9631	https://www.ncbi.nlm.nih.gov/gene/?term=9631
TIMM13	TIMM13	translocase of inner mitochondrial membrane 13	26517	https://www.ncbi.nlm.nih.gov/gene/?term=26517
TRMT112	TRMT112	tRNA methyltransferase subunit 11-2	51504	https://www.ncbi.nlm.nih.gov/gene/?term=51504
SYT17	SYT17	synaptotagmin 17	51760	https://www.ncbi.nlm.nih.gov/gene/?term=51760
KRT34	KRT34	keratin 34	3885	https://www.ncbi.nlm.nih.gov/gene/?term=3885
GORAB	GORAB	golgin, RAB6 interacting	92344	https://www.ncbi.nlm.nih.gov/gene/?term=92344
KIAA1522	KIAA1522	KIAA1522	57648	https://www.ncbi.nlm.nih.gov/gene/?term=57648
SPAG8	SPAG8	sperm associated antigen 8	26206	https://www.ncbi.nlm.nih.gov/gene/?term=26206
POM121	POM121	POM121 transmembrane nucleoporin	9883	https://www.ncbi.nlm.nih.gov/gene/?term=9883
CYFIP1	CYFIP1	cytoplasmic FMR1 interacting protein 1	23191	https://www.ncbi.nlm.nih.gov/gene/?term=23191
RRBP1	RRBP1	ribosome binding protein 1	6238	https://www.ncbi.nlm.nih.gov/gene/?term=6238
CUL2	CUL2	cullin 2	8453	https://www.ncbi.nlm.nih.gov/gene/?term=8453
POLR2A	POLR2A	RNA polymerase II subunit A	5430	https://www.ncbi.nlm.nih.gov/gene/?term=5430
RBM28	RBM28	RNA binding motif protein 28	55131	https://www.ncbi.nlm.nih.gov/gene/?term=55131
ASTE1	ASTE1	asteroid homolog 1	28990	https://www.ncbi.nlm.nih.gov/gene/?term=28990
PAK4	PAK4	p21 (RAC1) activated kinase 4	10298	https://www.ncbi.nlm.nih.gov/gene/?term=10298
ANAPC4	ANAPC4	anaphase promoting complex subunit 4	29945	https://www.ncbi.nlm.nih.gov/gene/?term=29945
ADSL	ADSL	adenylosuccinate lyase	158	https://www.ncbi.nlm.nih.gov/gene/?term=158
GTPBP4	GTPBP4	GTP binding protein 4	23560	https://www.ncbi.nlm.nih.gov/gene/?term=23560
SLC25A1	SLC25A1	solute carrier family 25 member 1	6576	https://www.ncbi.nlm.nih.gov/gene/?term=6576
PIGS	PIGS	phosphatidylinositol glycan anchor biosynthesis class S	94005	https://www.ncbi.nlm.nih.gov/gene/?term=94005
CTNNA3	CTNNA3	catenin alpha 3	29119	https://www.ncbi.nlm.nih.gov/gene/?term=29119
MARK2	MARK2	microtubule affinity regulating kinase 2	2011	https://www.ncbi.nlm.nih.gov/gene/?term=2011
GOLGB1	GOLGB1	golgin B1	2804	https://www.ncbi.nlm.nih.gov/gene/?term=2804
NBN	NBN	nibrin	4683	https://www.ncbi.nlm.nih.gov/gene/?term=4683
HP1BP3	HP1BP3	heterochromatin protein 1 binding protein 3	50809	https://www.ncbi.nlm.nih.gov/gene/?term=50809
OTUD4	OTUD4	OTU deubiquitinase 4	54726	https://www.ncbi.nlm.nih.gov/gene/?term=54726
EDC3	EDC3	enhancer of mRNA decapping 3	80153	https://www.ncbi.nlm.nih.gov/gene/?term=80153
FUNDC2	FUNDC2	FUN14 domain containing 2	65991	https://www.ncbi.nlm.nih.gov/gene/?term=65991
NDUFA7	NDUFA7	NADH:ubiquinone oxidoreductase subunit A7	4701	https://www.ncbi.nlm.nih.gov/gene/?term=4701
CCDC36	CCDC36	coiled-coil domain containing 36	339834	https://www.ncbi.nlm.nih.gov/gene/?term=339834
SLC7A5	SLC7A5	solute carrier family 7 member 5	8140	https://www.ncbi.nlm.nih.gov/gene/?term=8140
HSPH1	HSPH1	heat shock protein family H (Hsp110) member 1	10808	https://www.ncbi.nlm.nih.gov/gene/?term=10808
ZNF446	ZNF446	zinc finger protein 446	55663	https://www.ncbi.nlm.nih.gov/gene/?term=55663
TUBB	TUBB	tubulin beta class I	203068	https://www.ncbi.nlm.nih.gov/gene/?term=203068
KLC3	KLC3	kinesin light chain 3	147700	https://www.ncbi.nlm.nih.gov/gene/?term=147700
LDHA	LDHA	lactate dehydrogenase A	3939	https://www.ncbi.nlm.nih.gov/gene/?term=3939
TSNAX	TSNAX	translin associated factor X	7257	https://www.ncbi.nlm.nih.gov/gene/?term=7257
SCOC	SCOC	short coiled-coil protein	60592	https://www.ncbi.nlm.nih.gov/gene/?term=60592
TMEM43	TMEM43	transmembrane protein 43	79188	https://www.ncbi.nlm.nih.gov/gene/?term=79188
SLC39A14	SLC39A14	solute carrier family 39 member 14	23516	https://www.ncbi.nlm.nih.gov/gene/?term=23516
RNF41	RNF41	ring finger protein 41	10193	https://www.ncbi.nlm.nih.gov/gene/?term=10193
SYNGR2	SYNGR2	synaptogyrin 2	9144	https://www.ncbi.nlm.nih.gov/gene/?term=9144
TSC22D4	TSC22D4	TSC22 domain family member 4	81628	https://www.ncbi.nlm.nih.gov/gene/?term=81628
CCNB1	CCNB1	cyclin B1	891	https://www.ncbi.nlm.nih.gov/gene/?term=891
AGAP3	AGAP3	ArfGAP with GTPase domain, ankyrin repeat and PH domain 3	116988	https://www.ncbi.nlm.nih.gov/gene/?term=116988
RPL15	RPL15	ribosomal protein L15	6138	https://www.ncbi.nlm.nih.gov/gene/?term=6138
PPP6R1	PPP6R1	protein phosphatase 6 regulatory subunit 1	22870	https://www.ncbi.nlm.nih.gov/gene/?term=22870
ZNF622	ZNF622	zinc finger protein 622	90441	https://www.ncbi.nlm.nih.gov/gene/?term=90441
ATL3	ATL3	atlastin GTPase 3	25923	https://www.ncbi.nlm.nih.gov/gene/?term=25923
DTX2	DTX2	deltex E3 ubiquitin ligase 2	113878	https://www.ncbi.nlm.nih.gov/gene/?term=113878
EIF3G	EIF3G	eukaryotic translation initiation factor 3 subunit G	8666	https://www.ncbi.nlm.nih.gov/gene/?term=8666
PSMD1	PSMD1	proteasome 26S subunit, non-ATPase 1	5707	https://www.ncbi.nlm.nih.gov/gene/?term=5707
SYAP1	SYAP1	synapse associated protein 1	94056	https://www.ncbi.nlm.nih.gov/gene/?term=94056
HSP90B1	HSP90B1	heat shock protein 90 beta family member 1	7184	https://www.ncbi.nlm.nih.gov/gene/?term=7184
MAPK8IP1	MAPK8IP1	mitogen-activated protein kinase 8 interacting protein 1	9479	https://www.ncbi.nlm.nih.gov/gene/?term=9479
CEP72	CEP72	centrosomal protein 72	55722	https://www.ncbi.nlm.nih.gov/gene/?term=55722
SPICE1	SPICE1	spindle and centriole associated protein 1	152185	https://www.ncbi.nlm.nih.gov/gene/?term=152185
CRNKL1	CRNKL1	crooked neck pre-mRNA splicing factor 1	51340	https://www.ncbi.nlm.nih.gov/gene/?term=51340
BAHD1	BAHD1	bromo adjacent homology domain containing 1	22893	https://www.ncbi.nlm.nih.gov/gene/?term=22893
TIAM1	TIAM1	T cell lymphoma invasion and metastasis 1	7074	https://www.ncbi.nlm.nih.gov/gene/?term=7074
HMG20A	HMG20A	high mobility group 20A	10363	https://www.ncbi.nlm.nih.gov/gene/?term=10363
PHLDA1	PHLDA1	pleckstrin homology like domain family A member 1	22822	https://www.ncbi.nlm.nih.gov/gene/?term=22822
CGN	CGN	cingulin	57530	https://www.ncbi.nlm.nih.gov/gene/?term=57530
RBCK1	RBCK1	RANBP2-type and C3HC4-type zinc finger containing 1	10616	https://www.ncbi.nlm.nih.gov/gene/?term=10616
C1QBP	C1QBP	complement C1q binding protein	708	https://www.ncbi.nlm.nih.gov/gene/?term=708
PIK3R3	PIK3R3	phosphoinositide-3-kinase regulatory subunit 3	8503	https://www.ncbi.nlm.nih.gov/gene/?term=8503
CREB1	CREB1	cAMP responsive element binding protein 1	1385	https://www.ncbi.nlm.nih.gov/gene/?term=1385
ARCN1	ARCN1	archain 1	372	https://www.ncbi.nlm.nih.gov/gene/?term=372
CLCC1	CLCC1	chloride channel CLIC like 1	23155	https://www.ncbi.nlm.nih.gov/gene/?term=23155
PPFIA1	PPFIA1	PTPRF interacting protein alpha 1	8500	https://www.ncbi.nlm.nih.gov/gene/?term=8500
RBM26	RBM26	RNA binding motif protein 26	64062	https://www.ncbi.nlm.nih.gov/gene/?term=64062
NIF3L1	NIF3L1	NGG1 interacting factor 3 like 1	60491	https://www.ncbi.nlm.nih.gov/gene/?term=60491
SHMT1	SHMT1	serine hydroxymethyltransferase 1	6470	https://www.ncbi.nlm.nih.gov/gene/?term=6470
TSFM	TSFM	Ts translation elongation factor, mitochondrial	10102	https://www.ncbi.nlm.nih.gov/gene/?term=10102
CCNDBP1	CCNDBP1	cyclin D1 binding protein 1	23582	https://www.ncbi.nlm.nih.gov/gene/?term=23582
MDC1	MDC1	mediator of DNA damage checkpoint 1	9656	https://www.ncbi.nlm.nih.gov/gene/?term=9656
CETN2	CETN2	centrin 2	1069	https://www.ncbi.nlm.nih.gov/gene/?term=1069
NBR1	NBR1	NBR1, autophagy cargo receptor	4077	https://www.ncbi.nlm.nih.gov/gene/?term=4077
NELFB	NELFB	negative elongation factor complex member B	25920	https://www.ncbi.nlm.nih.gov/gene/?term=25920
GFI1B	GFI1B	growth factor independent 1B transcriptional repressor	8328	https://www.ncbi.nlm.nih.gov/gene/?term=8328
TWISTNB	TWISTNB	TWIST neighbor	221830	https://www.ncbi.nlm.nih.gov/gene/?term=221830
TRIM33	TRIM33	tripartite motif containing 33	51592	https://www.ncbi.nlm.nih.gov/gene/?term=51592
SLC7A2	SLC7A2	solute carrier family 7 member 2	6542	https://www.ncbi.nlm.nih.gov/gene/?term=6542
RBBP6	RBBP6	RB binding protein 6, ubiquitin ligase	5930	https://www.ncbi.nlm.nih.gov/gene/?term=5930
IFT81	IFT81	intraflagellar transport 81	28981	https://www.ncbi.nlm.nih.gov/gene/?term=28981
OPTN	OPTN	optineurin	10133	https://www.ncbi.nlm.nih.gov/gene/?term=10133
CCDC198	CCDC198	coiled-coil domain containing 198	55195	https://www.ncbi.nlm.nih.gov/gene/?term=55195
EIF3E	EIF3E	eukaryotic translation initiation factor 3 subunit E	3646	https://www.ncbi.nlm.nih.gov/gene/?term=3646
FASTKD1	FASTKD1	FAST kinase domains 1	79675	https://www.ncbi.nlm.nih.gov/gene/?term=79675
FLYWCH1	FLYWCH1	FLYWCH-type zinc finger 1	84256	https://www.ncbi.nlm.nih.gov/gene/?term=84256
ERCC3	ERCC3	ERCC excision repair 3, TFIIH core complex helicase subunit	2071	https://www.ncbi.nlm.nih.gov/gene/?term=2071
SAT1	SAT1	spermidine/spermine N1-acetyltransferase 1	6303	https://www.ncbi.nlm.nih.gov/gene/?term=6303
SAR1A	SAR1A	secretion associated Ras related GTPase 1A	56681	https://www.ncbi.nlm.nih.gov/gene/?term=56681
KIF7	KIF7	kinesin family member 7	374654	https://www.ncbi.nlm.nih.gov/gene/?term=374654
PELI2	PELI2	pellino E3 ubiquitin protein ligase family member 2	57161	https://www.ncbi.nlm.nih.gov/gene/?term=57161
NTPCR	NTPCR	nucleoside-triphosphatase, cancer-related	84284	https://www.ncbi.nlm.nih.gov/gene/?term=84284
BAP1	BAP1	BRCA1 associated protein 1	8314	https://www.ncbi.nlm.nih.gov/gene/?term=8314
SAE1	SAE1	SUMO1 activating enzyme subunit 1	10055	https://www.ncbi.nlm.nih.gov/gene/?term=10055
ZMYM2	ZMYM2	zinc finger MYM-type containing 2	7750	https://www.ncbi.nlm.nih.gov/gene/?term=7750
PIH1D1	PIH1D1	PIH1 domain containing 1	55011	https://www.ncbi.nlm.nih.gov/gene/?term=55011
SEC23IP	SEC23IP	SEC23 interacting protein	11196	https://www.ncbi.nlm.nih.gov/gene/?term=11196
KIF14	KIF14	kinesin family member 14	9928	https://www.ncbi.nlm.nih.gov/gene/?term=9928
STK4	STK4	serine/threonine kinase 4	6789	https://www.ncbi.nlm.nih.gov/gene/?term=6789
TTC37	TTC37	tetratricopeptide repeat domain 37	9652	https://www.ncbi.nlm.nih.gov/gene/?term=9652
HEATR1	HEATR1	HEAT repeat containing 1	55127	https://www.ncbi.nlm.nih.gov/gene/?term=55127
MYO1B	MYO1B	myosin IB	4430	https://www.ncbi.nlm.nih.gov/gene/?term=4430
A1BG	A1BG	alpha-1-B glycoprotein	1	https://www.ncbi.nlm.nih.gov/gene/?term=1
CEP126	CEP126	centrosomal protein 126	57562	https://www.ncbi.nlm.nih.gov/gene/?term=57562
ZNF655	ZNF655	zinc finger protein 655	79027	https://www.ncbi.nlm.nih.gov/gene/?term=79027
RPL28	RPL28	ribosomal protein L28	6158	https://www.ncbi.nlm.nih.gov/gene/?term=6158
ATRX	ATRX	ATRX, chromatin remodeler	546	https://www.ncbi.nlm.nih.gov/gene/?term=546
ANLN	ANLN	anillin actin binding protein	54443	https://www.ncbi.nlm.nih.gov/gene/?term=54443
CCDC57	CCDC57	coiled-coil domain containing 57	284001	https://www.ncbi.nlm.nih.gov/gene/?term=284001
SPECC1L	SPECC1L	sperm antigen with calponin homology and coiled-coil domains 1 like	23384	https://www.ncbi.nlm.nih.gov/gene/?term=23384
PNKP	PNKP	polynucleotide kinase 3'-phosphatase	11284	https://www.ncbi.nlm.nih.gov/gene/?term=11284
CEP350	CEP350	centrosomal protein 350	9857	https://www.ncbi.nlm.nih.gov/gene/?term=9857
WAC	WAC	WW domain containing adaptor with coiled-coil	51322	https://www.ncbi.nlm.nih.gov/gene/?term=51322
EIF4A1	EIF4A1	eukaryotic translation initiation factor 4A1	1973	https://www.ncbi.nlm.nih.gov/gene/?term=1973
JMJD6	JMJD6	jumonji domain containing 6, arginine demethylase and lysine hydroxylase	23210	https://www.ncbi.nlm.nih.gov/gene/?term=23210
RSPH14	RSPH14	radial spoke head 14 homolog	27156	https://www.ncbi.nlm.nih.gov/gene/?term=27156
MYL12A	MYL12A	myosin light chain 12A	10627	https://www.ncbi.nlm.nih.gov/gene/?term=10627
CNP	CNP	2',3'-cyclic nucleotide 3' phosphodiesterase	1267	https://www.ncbi.nlm.nih.gov/gene/?term=1267
SCAMP1	SCAMP1	secretory carrier membrane protein 1	9522	https://www.ncbi.nlm.nih.gov/gene/?term=9522
CHP1	CHP1	calcineurin like EF-hand protein 1	11261	https://www.ncbi.nlm.nih.gov/gene/?term=11261
CHD4	CHD4	chromodomain helicase DNA binding protein 4	1108	https://www.ncbi.nlm.nih.gov/gene/?term=1108
CYLD	CYLD	CYLD lysine 63 deubiquitinase	1540	https://www.ncbi.nlm.nih.gov/gene/?term=1540
RNPS1	RNPS1	RNA binding protein with serine rich domain 1	10921	https://www.ncbi.nlm.nih.gov/gene/?term=10921
HNRNPLL	HNRNPLL	heterogeneous nuclear ribonucleoprotein L like	92906	https://www.ncbi.nlm.nih.gov/gene/?term=92906
ERG28	ERG28	ergosterol biosynthesis 28 homolog	11161	https://www.ncbi.nlm.nih.gov/gene/?term=11161
ERCC6	ERCC6	ERCC excision repair 6, chromatin remodeling factor	2074	https://www.ncbi.nlm.nih.gov/gene/?term=2074
FAM184A	FAM184A	family with sequence similarity 184 member A	79632	https://www.ncbi.nlm.nih.gov/gene/?term=79632
SACM1L	SACM1L	SAC1 like phosphatidylinositide phosphatase	22908	https://www.ncbi.nlm.nih.gov/gene/?term=22908
SRGAP2	SRGAP2	SLIT-ROBO Rho GTPase activating protein 2	23380	https://www.ncbi.nlm.nih.gov/gene/?term=23380
PTPN23	PTPN23	protein tyrosine phosphatase, non-receptor type 23	25930	https://www.ncbi.nlm.nih.gov/gene/?term=25930
CDK8	CDK8	cyclin dependent kinase 8	1024	https://www.ncbi.nlm.nih.gov/gene/?term=1024
CCAR1	CCAR1	cell division cycle and apoptosis regulator 1	55749	https://www.ncbi.nlm.nih.gov/gene/?term=55749
EPB41	EPB41	erythrocyte membrane protein band 4.1	2035	https://www.ncbi.nlm.nih.gov/gene/?term=2035
ZMYND19	ZMYND19	zinc finger MYND-type containing 19	116225	https://www.ncbi.nlm.nih.gov/gene/?term=116225
ATP2B2	ATP2B2	ATPase plasma membrane Ca2+ transporting 2	491	https://www.ncbi.nlm.nih.gov/gene/?term=491
ARFIP2	ARFIP2	ADP ribosylation factor interacting protein 2	23647	https://www.ncbi.nlm.nih.gov/gene/?term=23647
OSTC	OSTC	oligosaccharyltransferase complex non-catalytic subunit	58505	https://www.ncbi.nlm.nih.gov/gene/?term=58505
CYBA	CYBA	cytochrome b-245 alpha chain	1535	https://www.ncbi.nlm.nih.gov/gene/?term=1535
IGHG1	IGHG1	immunoglobulin heavy constant gamma 1 (G1m marker)	3500	https://www.ncbi.nlm.nih.gov/gene/?term=3500
CTBP2	CTBP2	C-terminal binding protein 2	1488	https://www.ncbi.nlm.nih.gov/gene/?term=1488
KBTBD7	KBTBD7	kelch repeat and BTB domain containing 7	84078	https://www.ncbi.nlm.nih.gov/gene/?term=84078
AFF4	AFF4	AF4/FMR2 family member 4	27125	https://www.ncbi.nlm.nih.gov/gene/?term=27125
VASP	VASP	vasodilator stimulated phosphoprotein	7408	https://www.ncbi.nlm.nih.gov/gene/?term=7408
ITSN1	ITSN1	intersectin 1	6453	https://www.ncbi.nlm.nih.gov/gene/?term=6453
EEF2	EEF2	eukaryotic translation elongation factor 2	1938	https://www.ncbi.nlm.nih.gov/gene/?term=1938
RAD23B	RAD23B	RAD23 homolog B, nucleotide excision repair protein	5887	https://www.ncbi.nlm.nih.gov/gene/?term=5887
SLC25A11	SLC25A11	solute carrier family 25 member 11	8402	https://www.ncbi.nlm.nih.gov/gene/?term=8402
UHRF2	UHRF2	ubiquitin like with PHD and ring finger domains 2	115426	https://www.ncbi.nlm.nih.gov/gene/?term=115426
SFN	SFN	stratifin	2810	https://www.ncbi.nlm.nih.gov/gene/?term=2810
CNOT1	CNOT1	CCR4-NOT transcription complex subunit 1	23019	https://www.ncbi.nlm.nih.gov/gene/?term=23019
ANXA2	ANXA2	annexin A2	302	https://www.ncbi.nlm.nih.gov/gene/?term=302
CHEK2	CHEK2	checkpoint kinase 2	11200	https://www.ncbi.nlm.nih.gov/gene/?term=11200
TMEM42	TMEM42	transmembrane protein 42	131616	https://www.ncbi.nlm.nih.gov/gene/?term=131616
NLGN2	NLGN2	neuroligin 2	57555	https://www.ncbi.nlm.nih.gov/gene/?term=57555
GLO1	GLO1	glyoxalase I	2739	https://www.ncbi.nlm.nih.gov/gene/?term=2739
ADRB2	ADRB2	adrenoceptor beta 2	154	https://www.ncbi.nlm.nih.gov/gene/?term=154
ATP1B3	ATP1B3	ATPase Na+/K+ transporting subunit beta 3	483	https://www.ncbi.nlm.nih.gov/gene/?term=483
ARMC7	ARMC7	armadillo repeat containing 7	79637	https://www.ncbi.nlm.nih.gov/gene/?term=79637
C1orf216	C1orf216	chromosome 1 open reading frame 216	127703	https://www.ncbi.nlm.nih.gov/gene/?term=127703
CSDE1	CSDE1	cold shock domain containing E1	7812	https://www.ncbi.nlm.nih.gov/gene/?term=7812
PEX19	PEX19	peroxisomal biogenesis factor 19	5824	https://www.ncbi.nlm.nih.gov/gene/?term=5824
CASC3	CASC3	CASC3, exon junction complex subunit	22794	https://www.ncbi.nlm.nih.gov/gene/?term=22794
CALU	CALU	calumenin	813	https://www.ncbi.nlm.nih.gov/gene/?term=813
STX5	STX5	syntaxin 5	6811	https://www.ncbi.nlm.nih.gov/gene/?term=6811
ZDHHC17	ZDHHC17	zinc finger DHHC-type containing 17	23390	https://www.ncbi.nlm.nih.gov/gene/?term=23390
VARS	VARS	valyl-tRNA synthetase	7407	https://www.ncbi.nlm.nih.gov/gene/?term=7407
PSMB3	PSMB3	proteasome subunit beta 3	5691	https://www.ncbi.nlm.nih.gov/gene/?term=5691
THOC1	THOC1	THO complex 1	9984	https://www.ncbi.nlm.nih.gov/gene/?term=9984
ANG	ANG	angiogenin	283	https://www.ncbi.nlm.nih.gov/gene/?term=283
EDF1	EDF1	endothelial differentiation related factor 1	8721	https://www.ncbi.nlm.nih.gov/gene/?term=8721
FOXB1	FOXB1	forkhead box B1	27023	https://www.ncbi.nlm.nih.gov/gene/?term=27023
SETDB2	SETDB2	SET domain bifurcated histone lysine methyltransferase 2	83852	https://www.ncbi.nlm.nih.gov/gene/?term=83852
LRRC4	LRRC4	leucine rich repeat containing 4	64101	https://www.ncbi.nlm.nih.gov/gene/?term=64101
GATA2	GATA2	GATA binding protein 2	2624	https://www.ncbi.nlm.nih.gov/gene/?term=2624
RPGRIP1L	RPGRIP1L	RPGRIP1 like	23322	https://www.ncbi.nlm.nih.gov/gene/?term=23322
ATL2	ATL2	atlastin GTPase 2	64225	https://www.ncbi.nlm.nih.gov/gene/?term=64225
HDAC7	HDAC7	histone deacetylase 7	51564	https://www.ncbi.nlm.nih.gov/gene/?term=51564
ANO6	ANO6	anoctamin 6	196527	https://www.ncbi.nlm.nih.gov/gene/?term=196527
NBEA	NBEA	neurobeachin	26960	https://www.ncbi.nlm.nih.gov/gene/?term=26960
ASCC1	ASCC1	activating signal cointegrator 1 complex subunit 1	51008	https://www.ncbi.nlm.nih.gov/gene/?term=51008
ISCA1	ISCA1	iron-sulfur cluster assembly 1	81689	https://www.ncbi.nlm.nih.gov/gene/?term=81689
TAOK3	TAOK3	TAO kinase 3	51347	https://www.ncbi.nlm.nih.gov/gene/?term=51347
ARHGEF6	ARHGEF6	Rac/Cdc42 guanine nucleotide exchange factor 6	9459	https://www.ncbi.nlm.nih.gov/gene/?term=9459
KRR1	KRR1	KRR1, small subunit processome component homolog	11103	https://www.ncbi.nlm.nih.gov/gene/?term=11103
CLCN7	CLCN7	chloride voltage-gated channel 7	1186	https://www.ncbi.nlm.nih.gov/gene/?term=1186
ARRB2	ARRB2	arrestin beta 2	409	https://www.ncbi.nlm.nih.gov/gene/?term=409
ISCU	ISCU	iron-sulfur cluster assembly enzyme	23479	https://www.ncbi.nlm.nih.gov/gene/?term=23479
NCAPD3	NCAPD3	non-SMC condensin II complex subunit D3	23310	https://www.ncbi.nlm.nih.gov/gene/?term=23310
RMDN3	RMDN3	regulator of microtubule dynamics 3	55177	https://www.ncbi.nlm.nih.gov/gene/?term=55177
ELOB	ELOB	elongin B	6923	https://www.ncbi.nlm.nih.gov/gene/?term=6923
WNT3A	WNT3A	Wnt family member 3A	89780	https://www.ncbi.nlm.nih.gov/gene/?term=89780
TNFRSF1A	TNFRSF1A	TNF receptor superfamily member 1A	7132	https://www.ncbi.nlm.nih.gov/gene/?term=7132
MRPL38	MRPL38	mitochondrial ribosomal protein L38	64978	https://www.ncbi.nlm.nih.gov/gene/?term=64978
ATP6V1A	ATP6V1A	ATPase H+ transporting V1 subunit A	523	https://www.ncbi.nlm.nih.gov/gene/?term=523
NOC4L	NOC4L	nucleolar complex associated 4 homolog	79050	https://www.ncbi.nlm.nih.gov/gene/?term=79050
PPP2R2D	PPP2R2D	protein phosphatase 2 regulatory subunit Bdelta	55844	https://www.ncbi.nlm.nih.gov/gene/?term=55844
MARK3	MARK3	microtubule affinity regulating kinase 3	4140	https://www.ncbi.nlm.nih.gov/gene/?term=4140
VPS51	VPS51	VPS51, GARP complex subunit	738	https://www.ncbi.nlm.nih.gov/gene/?term=738
RASSF8	RASSF8	Ras association domain family member 8	11228	https://www.ncbi.nlm.nih.gov/gene/?term=11228
ZNF414	ZNF414	zinc finger protein 414	84330	https://www.ncbi.nlm.nih.gov/gene/?term=84330
CRBN	CRBN	cereblon	51185	https://www.ncbi.nlm.nih.gov/gene/?term=51185
CEP89	CEP89	centrosomal protein 89	84902	https://www.ncbi.nlm.nih.gov/gene/?term=84902
HAUS6	HAUS6	HAUS augmin like complex subunit 6	54801	https://www.ncbi.nlm.nih.gov/gene/?term=54801
LNX2	LNX2	ligand of numb-protein X 2	222484	https://www.ncbi.nlm.nih.gov/gene/?term=222484
DTX3L	DTX3L	deltex E3 ubiquitin ligase 3L	151636	https://www.ncbi.nlm.nih.gov/gene/?term=151636
NUP62	NUP62	nucleoporin 62	23636	https://www.ncbi.nlm.nih.gov/gene/?term=23636
PITX1	PITX1	paired like homeodomain 1	5307	https://www.ncbi.nlm.nih.gov/gene/?term=5307
CTSB	CTSB	cathepsin B	1508	https://www.ncbi.nlm.nih.gov/gene/?term=1508
AURKB	AURKB	aurora kinase B	9212	https://www.ncbi.nlm.nih.gov/gene/?term=9212
RTP5	RTP5	receptor transporter protein 5 (putative)	285093	https://www.ncbi.nlm.nih.gov/gene/?term=285093
RANBP2	RANBP2	RAN binding protein 2	5903	https://www.ncbi.nlm.nih.gov/gene/?term=5903
TDP2	TDP2	tyrosyl-DNA phosphodiesterase 2	51567	https://www.ncbi.nlm.nih.gov/gene/?term=51567
ANXA1	ANXA1	annexin A1	301	https://www.ncbi.nlm.nih.gov/gene/?term=301
ANXA7	ANXA7	annexin A7	310	https://www.ncbi.nlm.nih.gov/gene/?term=310
DNAJB2	DNAJB2	DnaJ heat shock protein family (Hsp40) member B2	3300	https://www.ncbi.nlm.nih.gov/gene/?term=3300
ATP9A	ATP9A	ATPase phospholipid transporting 9A (putative)	10079	https://www.ncbi.nlm.nih.gov/gene/?term=10079
ASH2L	ASH2L	ASH2 like, histone lysine methyltransferase complex subunit	9070	https://www.ncbi.nlm.nih.gov/gene/?term=9070
PRDM1	PRDM1	PR/SET domain 1	639	https://www.ncbi.nlm.nih.gov/gene/?term=639
IGF2BP2	IGF2BP2	insulin like growth factor 2 mRNA binding protein 2	10644	https://www.ncbi.nlm.nih.gov/gene/?term=10644
FAM20C	FAM20C	FAM20C, golgi associated secretory pathway kinase	56975	https://www.ncbi.nlm.nih.gov/gene/?term=56975
SSR3	SSR3	signal sequence receptor subunit 3	6747	https://www.ncbi.nlm.nih.gov/gene/?term=6747
NUP93	NUP93	nucleoporin 93	9688	https://www.ncbi.nlm.nih.gov/gene/?term=9688
BNIP2	BNIP2	BCL2 interacting protein 2	663	https://www.ncbi.nlm.nih.gov/gene/?term=663
FAM171A2	FAM171A2	family with sequence similarity 171 member A2	284069	https://www.ncbi.nlm.nih.gov/gene/?term=284069
PSMA4	PSMA4	proteasome subunit alpha 4	5685	https://www.ncbi.nlm.nih.gov/gene/?term=5685
PLP1	PLP1	proteolipid protein 1	5354	https://www.ncbi.nlm.nih.gov/gene/?term=5354
NOP56	NOP56	NOP56 ribonucleoprotein	10528	https://www.ncbi.nlm.nih.gov/gene/?term=10528
CD164	CD164	CD164 molecule	8763	https://www.ncbi.nlm.nih.gov/gene/?term=8763
FAM161B	FAM161B	FAM161B, centrosomal protein	145483	https://www.ncbi.nlm.nih.gov/gene/?term=145483
NIN	NIN	ninein	51199	https://www.ncbi.nlm.nih.gov/gene/?term=51199
PLS1	PLS1	plastin 1	5357	https://www.ncbi.nlm.nih.gov/gene/?term=5357
NDUFA5	NDUFA5	NADH:ubiquinone oxidoreductase subunit A5	4698	https://www.ncbi.nlm.nih.gov/gene/?term=4698
FASTK	FASTK	Fas activated serine/threonine kinase	10922	https://www.ncbi.nlm.nih.gov/gene/?term=10922
ZGPAT	ZGPAT	zinc finger CCCH-type and G-patch domain containing	84619	https://www.ncbi.nlm.nih.gov/gene/?term=84619
GJC1	GJC1	gap junction protein gamma 1	10052	https://www.ncbi.nlm.nih.gov/gene/?term=10052
INTS5	INTS5	integrator complex subunit 5	80789	https://www.ncbi.nlm.nih.gov/gene/?term=80789
KRT40	KRT40	keratin 40	125115	https://www.ncbi.nlm.nih.gov/gene/?term=125115
TMF1	TMF1	TATA element modulatory factor 1	7110	https://www.ncbi.nlm.nih.gov/gene/?term=7110
TERF2	TERF2	telomeric repeat binding factor 2	7014	https://www.ncbi.nlm.nih.gov/gene/?term=7014
SNAPIN	SNAPIN	SNAP associated protein	23557	https://www.ncbi.nlm.nih.gov/gene/?term=23557
LETM1	LETM1	leucine zipper and EF-hand containing transmembrane protein 1	3954	https://www.ncbi.nlm.nih.gov/gene/?term=3954
MDH2	MDH2	malate dehydrogenase 2	4191	https://www.ncbi.nlm.nih.gov/gene/?term=4191
UBXN2A	UBXN2A	UBX domain protein 2A	165324	https://www.ncbi.nlm.nih.gov/gene/?term=165324
KPNA1	KPNA1	karyopherin subunit alpha 1	3836	https://www.ncbi.nlm.nih.gov/gene/?term=3836
SDF4	SDF4	stromal cell derived factor 4	51150	https://www.ncbi.nlm.nih.gov/gene/?term=51150
ABCE1	ABCE1	ATP binding cassette subfamily E member 1	6059	https://www.ncbi.nlm.nih.gov/gene/?term=6059
ARC	ARC	activity regulated cytoskeleton associated protein	23237	https://www.ncbi.nlm.nih.gov/gene/?term=23237
L3MBTL1	L3MBTL1	L3MBTL1, histone methyl-lysine binding protein	26013	https://www.ncbi.nlm.nih.gov/gene/?term=26013
KRT75	KRT75	keratin 75	9119	https://www.ncbi.nlm.nih.gov/gene/?term=9119
SPATC1L	SPATC1L	spermatogenesis and centriole associated 1 like	84221	https://www.ncbi.nlm.nih.gov/gene/?term=84221
DNMT1	DNMT1	DNA methyltransferase 1	1786	https://www.ncbi.nlm.nih.gov/gene/?term=1786
HSD17B8	HSD17B8	hydroxysteroid 17-beta dehydrogenase 8	7923	https://www.ncbi.nlm.nih.gov/gene/?term=7923
ECSIT	ECSIT	ECSIT signalling integrator	51295	https://www.ncbi.nlm.nih.gov/gene/?term=51295
TFCP2	TFCP2	transcription factor CP2	7024	https://www.ncbi.nlm.nih.gov/gene/?term=7024
GUCD1	GUCD1	guanylyl cyclase domain containing 1	83606	https://www.ncbi.nlm.nih.gov/gene/?term=83606
DCUN1D3	DCUN1D3	defective in cullin neddylation 1 domain containing 3	123879	https://www.ncbi.nlm.nih.gov/gene/?term=123879
DCAF1	DCAF1	DDB1 and CUL4 associated factor 1	9730	https://www.ncbi.nlm.nih.gov/gene/?term=9730
FAAP100	FAAP100	FA core complex associated protein 100	80233	https://www.ncbi.nlm.nih.gov/gene/?term=80233
INTS1	INTS1	integrator complex subunit 1	26173	https://www.ncbi.nlm.nih.gov/gene/?term=26173
RB1CC1	RB1CC1	RB1 inducible coiled-coil 1	9821	https://www.ncbi.nlm.nih.gov/gene/?term=9821
BAIAP2L1	BAIAP2L1	BAI1 associated protein 2 like 1	55971	https://www.ncbi.nlm.nih.gov/gene/?term=55971
RNF4	RNF4	ring finger protein 4	6047	https://www.ncbi.nlm.nih.gov/gene/?term=6047
FNDC3A	FNDC3A	fibronectin type III domain containing 3A	22862	https://www.ncbi.nlm.nih.gov/gene/?term=22862
MAPKBP1	MAPKBP1	mitogen-activated protein kinase binding protein 1	23005	https://www.ncbi.nlm.nih.gov/gene/?term=23005
GAS8	GAS8	growth arrest specific 8	2622	https://www.ncbi.nlm.nih.gov/gene/?term=2622
TAF1B	TAF1B	TATA-box binding protein associated factor, RNA polymerase I subunit B	9014	https://www.ncbi.nlm.nih.gov/gene/?term=9014
RABGEF1	RABGEF1	RAB guanine nucleotide exchange factor 1	27342	https://www.ncbi.nlm.nih.gov/gene/?term=27342
ZNF490	ZNF490	zinc finger protein 490	57474	https://www.ncbi.nlm.nih.gov/gene/?term=57474
ZNF638	ZNF638	zinc finger protein 638	27332	https://www.ncbi.nlm.nih.gov/gene/?term=27332
JDP2	JDP2	Jun dimerization protein 2	122953	https://www.ncbi.nlm.nih.gov/gene/?term=122953
KPNA3	KPNA3	karyopherin subunit alpha 3	3839	https://www.ncbi.nlm.nih.gov/gene/?term=3839
FNDC11	FNDC11	fibronectin type III domain containing 11	79025	https://www.ncbi.nlm.nih.gov/gene/?term=79025
HBS1L	HBS1L	HBS1 like translational GTPase	10767	https://www.ncbi.nlm.nih.gov/gene/?term=10767
ERMP1	ERMP1	endoplasmic reticulum metallopeptidase 1	79956	https://www.ncbi.nlm.nih.gov/gene/?term=79956
PABPC1	PABPC1	poly(A) binding protein cytoplasmic 1	26986	https://www.ncbi.nlm.nih.gov/gene/?term=26986
CAMSAP2	CAMSAP2	calmodulin regulated spectrin associated protein family member 2	23271	https://www.ncbi.nlm.nih.gov/gene/?term=23271
CDC42EP1	CDC42EP1	CDC42 effector protein 1	11135	https://www.ncbi.nlm.nih.gov/gene/?term=11135
SLC33A1	SLC33A1	solute carrier family 33 member 1	9197	https://www.ncbi.nlm.nih.gov/gene/?term=9197
ARHGAP1	ARHGAP1	Rho GTPase activating protein 1	392	https://www.ncbi.nlm.nih.gov/gene/?term=392
DCAF6	DCAF6	DDB1 and CUL4 associated factor 6	55827	https://www.ncbi.nlm.nih.gov/gene/?term=55827
STOML2	STOML2	stomatin like 2	30968	https://www.ncbi.nlm.nih.gov/gene/?term=30968
SHKBP1	SHKBP1	SH3KBP1 binding protein 1	92799	https://www.ncbi.nlm.nih.gov/gene/?term=92799
SUGT1	SUGT1	SGT1 homolog, MIS12 kinetochore complex assembly cochaperone	10910	https://www.ncbi.nlm.nih.gov/gene/?term=10910
PRDX1	PRDX1	peroxiredoxin 1	5052	https://www.ncbi.nlm.nih.gov/gene/?term=5052
ERP44	ERP44	endoplasmic reticulum protein 44	23071	https://www.ncbi.nlm.nih.gov/gene/?term=23071
AGR2	AGR2	anterior gradient 2, protein disulphide isomerase family member	10551	https://www.ncbi.nlm.nih.gov/gene/?term=10551
TRIM29	TRIM29	tripartite motif containing 29	23650	https://www.ncbi.nlm.nih.gov/gene/?term=23650
SAP18	SAP18	Sin3A associated protein 18	10284	https://www.ncbi.nlm.nih.gov/gene/?term=10284
MED8	MED8	mediator complex subunit 8	112950	https://www.ncbi.nlm.nih.gov/gene/?term=112950
ALDOA	ALDOA	aldolase, fructose-bisphosphate A	226	https://www.ncbi.nlm.nih.gov/gene/?term=226
YTHDC1	YTHDC1	YTH domain containing 1	91746	https://www.ncbi.nlm.nih.gov/gene/?term=91746
ADRM1	ADRM1	adhesion regulating molecule 1	11047	https://www.ncbi.nlm.nih.gov/gene/?term=11047
SEC23A	SEC23A	Sec23 homolog A, coat complex II component	10484	https://www.ncbi.nlm.nih.gov/gene/?term=10484
TNK2	TNK2	tyrosine kinase non receptor 2	10188	https://www.ncbi.nlm.nih.gov/gene/?term=10188
RCOR3	RCOR3	REST corepressor 3	55758	https://www.ncbi.nlm.nih.gov/gene/?term=55758
ARHGEF2	ARHGEF2	Rho/Rac guanine nucleotide exchange factor 2	9181	https://www.ncbi.nlm.nih.gov/gene/?term=9181
TFAM	TFAM	transcription factor A, mitochondrial	7019	https://www.ncbi.nlm.nih.gov/gene/?term=7019
ESYT1	ESYT1	extended synaptotagmin 1	23344	https://www.ncbi.nlm.nih.gov/gene/?term=23344
UBE2Z	UBE2Z	ubiquitin conjugating enzyme E2 Z	65264	https://www.ncbi.nlm.nih.gov/gene/?term=65264
CCDC85B	CCDC85B	coiled-coil domain containing 85B	11007	https://www.ncbi.nlm.nih.gov/gene/?term=11007
NOL11	NOL11	nucleolar protein 11	25926	https://www.ncbi.nlm.nih.gov/gene/?term=25926
VPS52	VPS52	VPS52, GARP complex subunit	6293	https://www.ncbi.nlm.nih.gov/gene/?term=6293
MECP2	MECP2	methyl-CpG binding protein 2	4204	https://www.ncbi.nlm.nih.gov/gene/?term=4204
TTF2	TTF2	transcription termination factor 2	8458	https://www.ncbi.nlm.nih.gov/gene/?term=8458
FLOT2	FLOT2	flotillin 2	2319	https://www.ncbi.nlm.nih.gov/gene/?term=2319
TXN2	TXN2	thioredoxin 2	25828	https://www.ncbi.nlm.nih.gov/gene/?term=25828
MED1	MED1	mediator complex subunit 1	5469	https://www.ncbi.nlm.nih.gov/gene/?term=5469
MRPL40	MRPL40	mitochondrial ribosomal protein L40	64976	https://www.ncbi.nlm.nih.gov/gene/?term=64976
NHSL2	NHSL2	NHS like 2	340527	https://www.ncbi.nlm.nih.gov/gene/?term=340527
FTSJ3	FTSJ3	FtsJ RNA methyltransferase homolog 3	117246	https://www.ncbi.nlm.nih.gov/gene/?term=117246
ETV6	ETV6	ETS variant 6	2120	https://www.ncbi.nlm.nih.gov/gene/?term=2120
ORC4	ORC4	origin recognition complex subunit 4	5000	https://www.ncbi.nlm.nih.gov/gene/?term=5000
SZT2	SZT2	SZT2, KICSTOR complex subunit	23334	https://www.ncbi.nlm.nih.gov/gene/?term=23334
DDX19A	DDX19A	DEAD-box helicase 19A	55308	https://www.ncbi.nlm.nih.gov/gene/?term=55308
NDUFA4	NDUFA4	NDUFA4, mitochondrial complex associated	4697	https://www.ncbi.nlm.nih.gov/gene/?term=4697
EXOC2	EXOC2	exocyst complex component 2	55770	https://www.ncbi.nlm.nih.gov/gene/?term=55770
MRC2	MRC2	mannose receptor C type 2	9902	https://www.ncbi.nlm.nih.gov/gene/?term=9902
SSR1	SSR1	signal sequence receptor subunit 1	6745	https://www.ncbi.nlm.nih.gov/gene/?term=6745
LENG8	LENG8	leukocyte receptor cluster member 8	114823	https://www.ncbi.nlm.nih.gov/gene/?term=114823
CUEDC1	CUEDC1	CUE domain containing 1	404093	https://www.ncbi.nlm.nih.gov/gene/?term=404093
GIT1	GIT1	GIT ArfGAP 1	28964	https://www.ncbi.nlm.nih.gov/gene/?term=28964
LYAR	LYAR	Ly1 antibody reactive	55646	https://www.ncbi.nlm.nih.gov/gene/?term=55646
RNF40	RNF40	ring finger protein 40	9810	https://www.ncbi.nlm.nih.gov/gene/?term=9810
CHD2	CHD2	chromodomain helicase DNA binding protein 2	1106	https://www.ncbi.nlm.nih.gov/gene/?term=1106
MAP4K5	MAP4K5	mitogen-activated protein kinase kinase kinase kinase 5	11183	https://www.ncbi.nlm.nih.gov/gene/?term=11183
ESYT2	ESYT2	extended synaptotagmin 2	57488	https://www.ncbi.nlm.nih.gov/gene/?term=57488
NDUFS1	NDUFS1	NADH:ubiquinone oxidoreductase core subunit S1	4719	https://www.ncbi.nlm.nih.gov/gene/?term=4719
MBD4	MBD4	methyl-CpG binding domain 4, DNA glycosylase	8930	https://www.ncbi.nlm.nih.gov/gene/?term=8930
ARFGAP1	ARFGAP1	ADP ribosylation factor GTPase activating protein 1	55738	https://www.ncbi.nlm.nih.gov/gene/?term=55738
PDLIM5	PDLIM5	PDZ and LIM domain 5	10611	https://www.ncbi.nlm.nih.gov/gene/?term=10611
CFAP97	CFAP97	cilia and flagella associated protein 97	57587	https://www.ncbi.nlm.nih.gov/gene/?term=57587
WDR26	WDR26	WD repeat domain 26	80232	https://www.ncbi.nlm.nih.gov/gene/?term=80232
KCTD9	KCTD9	potassium channel tetramerization domain containing 9	54793	https://www.ncbi.nlm.nih.gov/gene/?term=54793
PDIA6	PDIA6	protein disulfide isomerase family A member 6	10130	https://www.ncbi.nlm.nih.gov/gene/?term=10130
ITSN2	ITSN2	intersectin 2	50618	https://www.ncbi.nlm.nih.gov/gene/?term=50618
RBM4B	RBM4B	RNA binding motif protein 4B	83759	https://www.ncbi.nlm.nih.gov/gene/?term=83759
PGRMC2	PGRMC2	progesterone receptor membrane component 2	10424	https://www.ncbi.nlm.nih.gov/gene/?term=10424
C5orf30	C5orf30	chromosome 5 open reading frame 30	90355	https://www.ncbi.nlm.nih.gov/gene/?term=90355
CDC7	CDC7	cell division cycle 7	8317	https://www.ncbi.nlm.nih.gov/gene/?term=8317
PAX6	PAX6	paired box 6	5080	https://www.ncbi.nlm.nih.gov/gene/?term=5080
AHCYL2	AHCYL2	adenosylhomocysteinase like 2	23382	https://www.ncbi.nlm.nih.gov/gene/?term=23382
UBE2E3	UBE2E3	ubiquitin conjugating enzyme E2 E3	10477	https://www.ncbi.nlm.nih.gov/gene/?term=10477
EIF6	EIF6	eukaryotic translation initiation factor 6	3692	https://www.ncbi.nlm.nih.gov/gene/?term=3692
RPS6	RPS6	ribosomal protein S6	6194	https://www.ncbi.nlm.nih.gov/gene/?term=6194
BECN1	BECN1	beclin 1	8678	https://www.ncbi.nlm.nih.gov/gene/?term=8678
CSK	CSK	C-terminal Src kinase	1445	https://www.ncbi.nlm.nih.gov/gene/?term=1445
ARF5	ARF5	ADP ribosylation factor 5	381	https://www.ncbi.nlm.nih.gov/gene/?term=381
TMEM11	TMEM11	transmembrane protein 11	8834	https://www.ncbi.nlm.nih.gov/gene/?term=8834
C4A	C4A	complement C4A (Rodgers blood group)	720	https://www.ncbi.nlm.nih.gov/gene/?term=720
STK11	STK11	serine/threonine kinase 11	6794	https://www.ncbi.nlm.nih.gov/gene/?term=6794
MAP4K1	MAP4K1	mitogen-activated protein kinase kinase kinase kinase 1	11184	https://www.ncbi.nlm.nih.gov/gene/?term=11184
DMAP1	DMAP1	DNA methyltransferase 1 associated protein 1	55929	https://www.ncbi.nlm.nih.gov/gene/?term=55929
PNN	PNN	pinin, desmosome associated protein	5411	https://www.ncbi.nlm.nih.gov/gene/?term=5411
CLASP2	CLASP2	cytoplasmic linker associated protein 2	23122	https://www.ncbi.nlm.nih.gov/gene/?term=23122
CKMT1B	CKMT1B	creatine kinase, mitochondrial 1B	1159	https://www.ncbi.nlm.nih.gov/gene/?term=1159
SPATS2	SPATS2	spermatogenesis associated serine rich 2	65244	https://www.ncbi.nlm.nih.gov/gene/?term=65244
ANKRD28	ANKRD28	ankyrin repeat domain 28	23243	https://www.ncbi.nlm.nih.gov/gene/?term=23243
PTPN12	PTPN12	protein tyrosine phosphatase, non-receptor type 12	5782	https://www.ncbi.nlm.nih.gov/gene/?term=5782
SEMA4G	SEMA4G	semaphorin 4G	57715	https://www.ncbi.nlm.nih.gov/gene/?term=57715
NAT10	NAT10	N-acetyltransferase 10	55226	https://www.ncbi.nlm.nih.gov/gene/?term=55226
LMO1	LMO1	LIM domain only 1	4004	https://www.ncbi.nlm.nih.gov/gene/?term=4004
ALPI	ALPI	alkaline phosphatase, intestinal	248	https://www.ncbi.nlm.nih.gov/gene/?term=248
CBARP	CBARP	CACN subunit beta associated regulatory protein	255057	https://www.ncbi.nlm.nih.gov/gene/?term=255057
CDK4	CDK4	cyclin dependent kinase 4	1019	https://www.ncbi.nlm.nih.gov/gene/?term=1019
APEX2	APEX2	apurinic/apyrimidinic endodeoxyribonuclease 2	27301	https://www.ncbi.nlm.nih.gov/gene/?term=27301
PLEKHA5	PLEKHA5	pleckstrin homology domain containing A5	54477	https://www.ncbi.nlm.nih.gov/gene/?term=54477
REEP1	REEP1	receptor accessory protein 1	65055	https://www.ncbi.nlm.nih.gov/gene/?term=65055
KRTAP6-2	KRTAP6-2	keratin associated protein 6-2	337967	https://www.ncbi.nlm.nih.gov/gene/?term=337967
S100A8	S100A8	S100 calcium binding protein A8	6279	https://www.ncbi.nlm.nih.gov/gene/?term=6279
RSL1D1	RSL1D1	ribosomal L1 domain containing 1	26156	https://www.ncbi.nlm.nih.gov/gene/?term=26156
RPL14	RPL14	ribosomal protein L14	9045	https://www.ncbi.nlm.nih.gov/gene/?term=9045
CYB5R2	CYB5R2	cytochrome b5 reductase 2	51700	https://www.ncbi.nlm.nih.gov/gene/?term=51700
KNSTRN	KNSTRN	kinetochore localized astrin (SPAG5) binding protein	90417	https://www.ncbi.nlm.nih.gov/gene/?term=90417
CFL1	CFL1	cofilin 1	1072	https://www.ncbi.nlm.nih.gov/gene/?term=1072
SIRT6	SIRT6	sirtuin 6	51548	https://www.ncbi.nlm.nih.gov/gene/?term=51548
SEC22A	SEC22A	SEC22 homolog A, vesicle trafficking protein	26984	https://www.ncbi.nlm.nih.gov/gene/?term=26984
HNRNPA1	HNRNPA1	heterogeneous nuclear ribonucleoprotein A1	3178	https://www.ncbi.nlm.nih.gov/gene/?term=3178
XPC	XPC	XPC complex subunit, DNA damage recognition and repair factor	7508	https://www.ncbi.nlm.nih.gov/gene/?term=7508
NCOA3	NCOA3	nuclear receptor coactivator 3	8202	https://www.ncbi.nlm.nih.gov/gene/?term=8202
AGAP1	AGAP1	ArfGAP with GTPase domain, ankyrin repeat and PH domain 1	116987	https://www.ncbi.nlm.nih.gov/gene/?term=116987
IPO8	IPO8	importin 8	10526	https://www.ncbi.nlm.nih.gov/gene/?term=10526
NEBL	NEBL	nebulette	10529	https://www.ncbi.nlm.nih.gov/gene/?term=10529
AHR	AHR	aryl hydrocarbon receptor	196	https://www.ncbi.nlm.nih.gov/gene/?term=196
RAD54L2	RAD54L2	RAD54 like 2	23132	https://www.ncbi.nlm.nih.gov/gene/?term=23132
KEAP1	KEAP1	kelch like ECH associated protein 1	9817	https://www.ncbi.nlm.nih.gov/gene/?term=9817
RAB2A	RAB2A	RAB2A, member RAS oncogene family	5862	https://www.ncbi.nlm.nih.gov/gene/?term=5862
STAU1	STAU1	staufen double-stranded RNA binding protein 1	6780	https://www.ncbi.nlm.nih.gov/gene/?term=6780
FRG1	FRG1	FSHD region gene 1	2483	https://www.ncbi.nlm.nih.gov/gene/?term=2483
OSGIN1	OSGIN1	oxidative stress induced growth inhibitor 1	29948	https://www.ncbi.nlm.nih.gov/gene/?term=29948
EXOSC1	EXOSC1	exosome component 1	51013	https://www.ncbi.nlm.nih.gov/gene/?term=51013
NDUFA10	NDUFA10	NADH:ubiquinone oxidoreductase subunit A10	4705	https://www.ncbi.nlm.nih.gov/gene/?term=4705
SRSF2	SRSF2	serine and arginine rich splicing factor 2	6427	https://www.ncbi.nlm.nih.gov/gene/?term=6427
STAC	STAC	SH3 and cysteine rich domain	6769	https://www.ncbi.nlm.nih.gov/gene/?term=6769
PSPC1	PSPC1	paraspeckle component 1	55269	https://www.ncbi.nlm.nih.gov/gene/?term=55269
EIF4G2	EIF4G2	eukaryotic translation initiation factor 4 gamma 2	1982	https://www.ncbi.nlm.nih.gov/gene/?term=1982
NUDC	NUDC	nuclear distribution C, dynein complex regulator	10726	https://www.ncbi.nlm.nih.gov/gene/?term=10726
UBASH3A	UBASH3A	ubiquitin associated and SH3 domain containing A	53347	https://www.ncbi.nlm.nih.gov/gene/?term=53347
MAGEA2B	MAGEA2B	MAGE family member A2B	266740	https://www.ncbi.nlm.nih.gov/gene/?term=266740
FBXO28	FBXO28	F-box protein 28	23219	https://www.ncbi.nlm.nih.gov/gene/?term=23219
YARS2	YARS2	tyrosyl-tRNA synthetase 2	51067	https://www.ncbi.nlm.nih.gov/gene/?term=51067
ACAD11	ACAD11	acyl-CoA dehydrogenase family member 11	84129	https://www.ncbi.nlm.nih.gov/gene/?term=84129
RARB	RARB	retinoic acid receptor beta	5915	https://www.ncbi.nlm.nih.gov/gene/?term=5915
ECI2	ECI2	enoyl-CoA delta isomerase 2	10455	https://www.ncbi.nlm.nih.gov/gene/?term=10455
RTL8C	RTL8C	retrotransposon Gag like 8C	8933	https://www.ncbi.nlm.nih.gov/gene/?term=8933
PGK1	PGK1	phosphoglycerate kinase 1	5230	https://www.ncbi.nlm.nih.gov/gene/?term=5230
NDUFB10	NDUFB10	NADH:ubiquinone oxidoreductase subunit B10	4716	https://www.ncbi.nlm.nih.gov/gene/?term=4716
USP22	USP22	ubiquitin specific peptidase 22	23326	https://www.ncbi.nlm.nih.gov/gene/?term=23326
DYNC2H1	DYNC2H1	dynein cytoplasmic 2 heavy chain 1	79659	https://www.ncbi.nlm.nih.gov/gene/?term=79659
SPCS3	SPCS3	signal peptidase complex subunit 3	60559	https://www.ncbi.nlm.nih.gov/gene/?term=60559
BLM	BLM	BLM RecQ like helicase	641	https://www.ncbi.nlm.nih.gov/gene/?term=641
VPS50	VPS50	VPS50, EARP/GARPII complex subunit	55610	https://www.ncbi.nlm.nih.gov/gene/?term=55610
ZNHIT1	ZNHIT1	zinc finger HIT-type containing 1	10467	https://www.ncbi.nlm.nih.gov/gene/?term=10467
SRP72	SRP72	signal recognition particle 72	6731	https://www.ncbi.nlm.nih.gov/gene/?term=6731
CYB5R3	CYB5R3	cytochrome b5 reductase 3	1727	https://www.ncbi.nlm.nih.gov/gene/?term=1727
BCAS3	BCAS3	BCAS3, microtubule associated cell migration factor	54828	https://www.ncbi.nlm.nih.gov/gene/?term=54828
DCX	DCX	doublecortin	1641	https://www.ncbi.nlm.nih.gov/gene/?term=1641
ACOX1	ACOX1	acyl-CoA oxidase 1	51	https://www.ncbi.nlm.nih.gov/gene/?term=51
GEMIN2	GEMIN2	gem nuclear organelle associated protein 2	8487	https://www.ncbi.nlm.nih.gov/gene/?term=8487
NSUN2	NSUN2	NOP2/Sun RNA methyltransferase family member 2	54888	https://www.ncbi.nlm.nih.gov/gene/?term=54888
MYH10	MYH10	myosin heavy chain 10	4628	https://www.ncbi.nlm.nih.gov/gene/?term=4628
B3GAT3	B3GAT3	beta-1,3-glucuronyltransferase 3	26229	https://www.ncbi.nlm.nih.gov/gene/?term=26229
CUX1	CUX1	cut like homeobox 1	1523	https://www.ncbi.nlm.nih.gov/gene/?term=1523
RAB11B	RAB11B	RAB11B, member RAS oncogene family	9230	https://www.ncbi.nlm.nih.gov/gene/?term=9230
TGFB1	TGFB1	transforming growth factor beta 1	7040	https://www.ncbi.nlm.nih.gov/gene/?term=7040
GTF2I	GTF2I	general transcription factor IIi	2969	https://www.ncbi.nlm.nih.gov/gene/?term=2969
DDX1	DDX1	DEAD-box helicase 1	1653	https://www.ncbi.nlm.nih.gov/gene/?term=1653
MRS2	MRS2	magnesium transporter MRS2	57380	https://www.ncbi.nlm.nih.gov/gene/?term=57380
SMAD4	SMAD4	SMAD family member 4	4089	https://www.ncbi.nlm.nih.gov/gene/?term=4089
CD2AP	CD2AP	CD2 associated protein	23607	https://www.ncbi.nlm.nih.gov/gene/?term=23607
MAP3K4	MAP3K4	mitogen-activated protein kinase kinase kinase 4	4216	https://www.ncbi.nlm.nih.gov/gene/?term=4216
SETX	SETX	senataxin	23064	https://www.ncbi.nlm.nih.gov/gene/?term=23064
RPS4X	RPS4X	ribosomal protein S4 X-linked	6191	https://www.ncbi.nlm.nih.gov/gene/?term=6191
MIB1	MIB1	mindbomb E3 ubiquitin protein ligase 1	57534	https://www.ncbi.nlm.nih.gov/gene/?term=57534
SIK3	SIK3	SIK family kinase 3	23387	https://www.ncbi.nlm.nih.gov/gene/?term=23387
CAMLG	CAMLG	calcium modulating ligand	819	https://www.ncbi.nlm.nih.gov/gene/?term=819
SNRPC	SNRPC	small nuclear ribonucleoprotein polypeptide C	6631	https://www.ncbi.nlm.nih.gov/gene/?term=6631
ARPC3	ARPC3	actin related protein 2/3 complex subunit 3	10094	https://www.ncbi.nlm.nih.gov/gene/?term=10094
[truncated: 5,962 more rows]
