# Supplementary material for: Gene Set Enrichment Analysis of Interaction Networks Weighted by Node Centrality
Source: Front Genet. 2021 Feb 24;12:577623. doi: 10.3389/fgene.2021.577623 (PMC7943873; doi:10.3389/fgene.2021.577623)
Supplement: Supplementary file 1 [file Data_Sheet_1.ZIP › enriched_geneset_ap_clusters_wg_result1608311829.txt]

R-HSA-73857	R-HSA-74160	R-HSA-212436	R-HSA-3700989	R-HSA-5633007
R-HSA-5653656	R-HSA-199991
R-HSA-422475	R-HSA-1266738	R-HSA-9006934	R-HSA-376176
R-HSA-69278	R-HSA-1640170	R-HSA-68886
R-HSA-2262752	R-HSA-8953897
R-HSA-983169	R-HSA-168256	R-HSA-1280218	R-HSA-983168
R-HSA-73894	R-HSA-5696398
R-HSA-1852241	R-HSA-5617833
R-HSA-1257604	R-HSA-5663202	R-HSA-9006925	R-HSA-6807070
R-HSA-162906	R-HSA-1643685	R-HSA-5663205	R-HSA-162587	R-HSA-162599	R-HSA-162909
R-HSA-6811442	R-HSA-199977	R-HSA-8856688
R-HSA-68882	R-HSA-69620	R-HSA-2555396	R-HSA-2467813
R-HSA-8868773	R-HSA-8953854	R-HSA-72312	R-HSA-6791226
R-HSA-69275	R-HSA-453274
R-HSA-72172	R-HSA-72203	R-HSA-72163
R-HSA-2990846	R-HSA-3108232
R-HSA-5357801	R-HSA-109581
R-HSA-2500257	R-HSA-68877	R-HSA-5663220	R-HSA-69618
R-HSA-69239	R-HSA-69242	R-HSA-69306	R-HSA-69052
R-HSA-72613	R-HSA-72766	R-HSA-9010553	R-HSA-156827
R-HSA-166166	R-HSA-168898	R-HSA-73887	R-HSA-937061
R-HSA-3371556	R-HSA-3371453
R-HSA-69202	R-HSA-453279	R-HSA-69206	R-HSA-8878159	R-HSA-69656
R-HSA-179419	R-HSA-5688426	R-HSA-2454202	R-HSA-983705	R-HSA-5607764	R-HSA-450531	R-HSA-174143	R-HSA-453276	R-HSA-176408	R-HSA-176814	R-HSA-176409	R-HSA-69017	R-HSA-174178	R-HSA-174184	R-HSA-174084
R-HSA-380259	R-HSA-5620912	R-HSA-380320	R-HSA-2565942	R-HSA-380270	R-HSA-380287	R-HSA-8854518	R-HSA-380284
