# Supplementary material for: Gene Set Enrichment Analysis of Interaction Networks Weighted by Node Centrality
Source: Front Genet. 2021 Feb 24;12:577623. doi: 10.3389/fgene.2021.577623 (PMC7943873; doi:10.3389/fgene.2021.577623)
Supplement: Supplementary file 1 [file Data_Sheet_1.ZIP › goslim_summary_wg_result1608311829_bp.txt]

GO:0065007	biological regulation	5382
GO:0008152	metabolic process	5346
GO:0050896	response to stimulus	3902
GO:0016043	cellular component organization	3528
GO:0032501	multicellular organismal process	3163
GO:0051179	localization	3139
GO:0032502	developmental process	2932
GO:0007154	cell communication	2825
GO:0051704	multi-organism process	1215
GO:0008283	cell proliferation	1037
GO:0000003	reproduction	646
GO:0040007	growth	519
