# Supplementary material for: Gene Set Enrichment Analysis of Interaction Networks Weighted by Node Centrality
Source: Front Genet. 2021 Feb 24;12:577623. doi: 10.3389/fgene.2021.577623 (PMC7943873; doi:10.3389/fgene.2021.577623)
Supplement: Supplementary file 1 [file Data_Sheet_1.ZIP › interestingID_unmappedList_wg_result1608311829.txt]

TAFA3
KIFBP
TLE5
BZRAP1
MMTAG2
ago-02
H3C12
H4C9
H1-2
SHFL
ago-01
ZNRD2
H1-1
GARS1
MT-ATP8
H2AC8
H1-5
ENSG00000136997
MT-ND4
RPL9P9
TUSC5
SEPTIN7
H1-0
PAAT
MT-ND1
KARS1
DIEXF
MEMO1
MT-CO1
SEPTIN2
ago-03
H1-4
ENSG00000160182
SEPTIN5
MAP11
CEFIP
MT-ND5
ENSG00000110092
FLACC1
NARS1
H3-3B
ago-04
HIP2
OBI1
PML-RAR
H2AC14
NIBAN2
MT-CO2
ENSG00000168646
H2AC17
SEPTIN4
Q9H6F0
SEPTIN3
H2BC1
ENSG00000142515
ENSG00000124762
SFRS2
ENSG00000182393
H2BC8
A8K1F4
OSTCL
FAM22F
CRAD
ENSG00000115414
H2BC12
HEL25
MENT
MUM1
NUP42
ENSG00000184012
TSPYL
ADSS2
B4DYC6
EURL
ENSG00000049768
SEPTIN9
B7Z3K1
B4DDV3
ENSG00000100985
ENSG00000006210
ENSG00000167323
ENSG00000196620
TEC
LRATD2
PPGB
NIBAN1
ENSG00000255346
ENSG00000101412
ENSG00000134333
SEPTIN6
ENSG00000168610
ENSG00000169554
ENSG00000138764
ENSG00000039068
SMRP1
B3KV54
RUVBL
CHLR1
pp10122
HEL-S-61
C4orf42
SEPTIN8
H2AC7
Q5JPT6
ENSG00000111276
ENSG00000164692
A8K932
ENSG00000090339
EIF2C2
NMES1
H2BC14
G7
HIG-1
FBXO18
PRIC295
B4DUB1
ABITRAM
ENSG00000105329
ENSG00000171552
ENSG00000117560
ENSG00000138795
ENSG00000065361
ENSG00000124766
ENSG00000012048
ENSG00000078399
HEL-S-182mP
SARG
ILRUN
PLAAT3
ENSG00000124614
ENSG00000071082
ENSG00000109475
ENSG00000196611
ENSG00000199065
ENSG00000165376
H2BC13
ENSG00000183813
ENSG00000116711
ENSG00000007908
ENSG00000112715
