# Supplementary material for: Gene Set Enrichment Analysis of Interaction Networks Weighted by Node Centrality
Source: Front Genet. 2021 Feb 24;12:577623. doi: 10.3389/fgene.2021.577623 (PMC7943873; doi:10.3389/fgene.2021.577623)
Supplement: Supplementary file 1 [file Data_Sheet_1.ZIP › goslim_summary_wg_result1608311829_cc.txt]

GO:0005634	nucleus	4120
GO:0016020	membrane	3665
GO:0031974	membrane-enclosed lumen	3233
GO:0032991	protein-containing complex	3174
GO:0005829	cytosol	3169
GO:0012505	endomembrane system	2100
GO:0031982	vesicle	1943
GO:0005856	cytoskeleton	1383
GO:0005615	extracellular space	1377
GO:0042995	cell projection	1056
GO:0005739	mitochondrion	845
GO:0005783	endoplasmic reticulum	845
GO:0005794	Golgi apparatus	738
GO:0005694	chromosome	725
GO:0031975	envelope	670
GO:0005768	endosome	491
GO:0005773	vacuole	393
GO:0005840	ribosome	177
GO:0031012	extracellular matrix	165
GO:0042579	microbody	79
GO:0005811	lipid droplet	38
