# Supplementary material for: Gene Set Enrichment Analysis of Interaction Networks Weighted by Node Centrality
Source: Front Genet. 2021 Feb 24;12:577623. doi: 10.3389/fgene.2021.577623 (PMC7943873; doi:10.3389/fgene.2021.577623)
Supplement: Supplementary file 2 [file Data_Sheet_2.ZIP › interestingID_unmappedList_wg_result1608310350.txt]

TAFA3
KIFBP
TLE5
