# Supplementary material for: Gene Set Enrichment Analysis of Interaction Networks Weighted by Node Centrality
Source: Front Genet. 2021 Feb 24;12:577623. doi: 10.3389/fgene.2021.577623 (PMC7943873; doi:10.3389/fgene.2021.577623)
Supplement: Supplementary file 2 [file Data_Sheet_2.ZIP › enrichment_results_wg_result1608310350.txt]

geneSet	description	link	size	overlap	expect	enrichmentRatio	pValue	FDR	overlapId	userId
R-HSA-1640170	Cell Cycle	http://reactome.org/PathwayBrowser/#/R-HSA-1640170	641	101	27.515682744243342	3.670633977676988	0	0	1026;1029;10381;10393;10403;10524;1063;10783;10856;10971;11116;140735;1454;1457;1459;147841;1778;1780;1859;2010;2033;207;22919;22995;23244;23345;25;26003;2801;2932;29922;3065;3326;4085;4174;4176;4193;4609;4869;4957;5048;5108;5111;51343;51433;51434;51512;53371;5347;54820;5501;5566;5578;5682;5684;5700;5701;5702;5705;5708;57405;5861;5888;5925;5933;5983;6118;6418;64682;6500;672;701;7157;7158;7277;728…	GOLGA2;YWHAG;PCNA;YWHAH;YWHAZ;GSK3B;EP300;NPM1;PLK1;OFD1;PCM1;DYNLL1;ABL1;CSNK2A2;YWHAE;CSNK1E;NDEL1;UBE2N;AKT1;CDK1;CDC23;PSMC5;PSMC3;CEP63;CEP135;GTSE1;RUVBL2;RUVBL1;TUBG1;NDE1;SMC3;RB1;SET;CEP290;PSMA3;PSMC1;RPA2;TP53;FGFR1OP;CCNA2;PRKACA;CDC27;NDC80;HSP90AB1;RAB1A;TUBB3;RAD51;CEP152;PSMC2;DYNLL2;DYRK1A;CDKN2A;TUBA1A;EMD;YWHAQ;ANAPC5;CDC16;CDKN1A;MYC;RFC3;NUP54;CSNK2A1;GORASP2;BUB1B;CENPF;SYNE…
R-HSA-69278	Cell Cycle, Mitotic	http://reactome.org/PathwayBrowser/#/R-HSA-69278	536	85	23.008433620771346	3.694297551975223	0	0	1026;1029;10381;10393;10403;1063;10783;11116;140735;1454;1457;1459;147841;1778;1780;1859;2010;2033;207;22919;22995;23244;25;26003;2801;2932;29922;3065;3326;4085;4174;4176;4609;4957;5048;5108;5111;51343;51433;51434;51512;53371;5347;54820;5501;5566;5578;5682;5684;5700;5701;5702;5705;5708;57405;5861;5925;5933;5983;6118;6418;64682;6500;701;7157;7277;7283;7316;7531;7532;7846;80184;80254;81565;83540;84…	GOLGA2;YWHAG;PCNA;GSK3B;EP300;PLK1;OFD1;PCM1;DYNLL1;ABL1;CSNK2A2;YWHAE;CSNK1E;NDEL1;AKT1;CDK1;CDC23;PSMC5;PSMC3;CEP63;CEP135;GTSE1;TUBG1;NDE1;SMC3;RB1;SET;CEP290;PSMA3;PSMC1;RPA2;TP53;FGFR1OP;CCNA2;PRKACA;CDC27;NDC80;HSP90AB1;RAB1A;TUBB3;CEP152;PSMC2;DYNLL2;DYRK1A;CDKN2A;TUBA1A;EMD;ANAPC5;CDC16;CDKN1A;MYC;RFC3;NUP54;CSNK2A1;GORASP2;BUB1B;CENPF;TUBA4A;UBC;ANAPC1;SKP1;MAD2L1;DYNC1I1;MCM7;CDC20;PRKC…
R-HSA-8953897	Cellular responses to external stimuli	http://reactome.org/PathwayBrowser/#/R-HSA-8953897	503	70	21.591869610537287	3.24196103730816	0	0	1026;1029;10381;10393;10524;10919;112399;11345;1387;140735;1432;1778;1780;2033;2146;23043;2353;23710;2932;2950;3301;3309;3312;3326;3725;4193;4217;4790;51343;51433;51434;53371;5563;5565;55662;5599;5601;5682;5684;5700;5701;5702;5705;5708;57332;5925;5970;6118;64682;648;6647;6667;6774;7157;7277;7316;7531;7846;79065;79813;81631;832;84557;8655;8697;8881;890;9529;9532;996	JUN;GSK3B;EGLN3;EP300;NFKB1;RELA;SOD1;FOS;DYNLL1;HIF1AN;YWHAE;CDC23;EZH2;PSMC5;BAG2;TNIK;PSMC3;EHMT2;RB1;MAPK9;DNAJA1;PSMA3;PSMC1;RPA2;TP53;CCNA2;GSTP1;MAPK8;CDC27;HSP90AB1;CREBBP;TUBB3;PSMC2;DYNLL2;ATG9A;BAG5;HSPA8;CDKN2A;TUBA1A;SP1;BMI1;CAPZB;HSPA5;ANAPC5;CDC16;CDKN1A;STAT3;NUP54;MAP3K5;TUBA4A;UBC;ANAPC1;EHMT1;MDM2;DYNC1I1;MAPK14;PRKAB2;CBX8;GABARAPL1;ANAPC10;PRKAA2;DYNC1H1;ANAPC7;MAP1LC3B;KAT5…
R-HSA-2262752	Cellular responses to stress	http://reactome.org/PathwayBrowser/#/R-HSA-2262752	426	63	18.286553586657824	3.445154369928178	0	0	1026;1029;10381;10393;10524;10919;112399;1387;140735;1432;1778;1780;2033;2146;23043;2353;2932;2950;3301;3309;3312;3326;3725;4193;4217;4790;51343;51433;51434;53371;55662;5599;5601;5682;5684;5700;5701;5702;5705;5708;57332;5925;5970;6118;64682;648;6647;6667;6774;7157;7277;7316;7531;7846;79813;832;8655;8697;8881;890;9529;9532;996	JUN;GSK3B;EGLN3;EP300;NFKB1;RELA;SOD1;FOS;DYNLL1;HIF1AN;YWHAE;CDC23;EZH2;PSMC5;BAG2;TNIK;PSMC3;EHMT2;RB1;MAPK9;DNAJA1;PSMA3;PSMC1;RPA2;TP53;CCNA2;GSTP1;MAPK8;CDC27;HSP90AB1;CREBBP;TUBB3;PSMC2;DYNLL2;BAG5;HSPA8;CDKN2A;TUBA1A;SP1;BMI1;CAPZB;HSPA5;ANAPC5;CDC16;CDKN1A;STAT3;NUP54;MAP3K5;TUBA4A;UBC;ANAPC1;EHMT1;MDM2;DYNC1I1;MAPK14;CBX8;ANAPC10;DYNC1H1;ANAPC7;KAT5;FZR1;PSMD2;PSMA1
R-HSA-68886	M Phase	http://reactome.org/PathwayBrowser/#/R-HSA-68886	393	64	16.869989576423766	3.7937190008369424	0	0	10381;10393;10403;1063;10783;11116;140735;1454;1457;1459;147841;1778;1780;2010;22919;22995;23244;26003;2801;29922;4085;4957;5048;5108;51433;51434;53371;5347;54820;5501;5566;5578;5682;5684;5700;5701;5702;5705;5708;57405;5861;5925;6418;64682;701;7277;7283;7316;7531;7532;7846;80184;80254;81565;83540;8481;8655;8697;8881;9126;9662;983;991;996	GOLGA2;YWHAG;PLK1;OFD1;PCM1;DYNLL1;CSNK2A2;YWHAE;CSNK1E;NDEL1;CDK1;CDC23;PSMC5;PSMC3;CEP63;CEP135;TUBG1;NDE1;SMC3;RB1;SET;CEP290;PSMA3;PSMC1;FGFR1OP;PRKACA;CDC27;NDC80;RAB1A;TUBB3;CEP152;PSMC2;DYNLL2;TUBA1A;EMD;ANAPC5;CDC16;NUP54;CSNK2A1;GORASP2;BUB1B;CENPF;TUBA4A;UBC;ANAPC1;MAD2L1;DYNC1I1;CDC20;PRKCA;SPC25;PDS5A;ANAPC10;NME7;PAFAH1B1;DYNC1H1;ANAPC7;MAPRE1;PPP1CC;ODF2;NUF2;PSMD2;PSMA1;NEK6;SPC24
R-HSA-195258	RHO GTPase Effectors	http://reactome.org/PathwayBrowser/#/R-HSA-195258	316	56	13.564673552544301	4.1283706373822895	0	0	10092;10096;10152;10381;103910;10403;10458;1063;10971;140735;147841;1495;1499;1778;1780;1855;1856;1857;22919;23028;2316;25;2885;3799;3895;3984;4085;4627;4629;4637;5048;5058;5347;54820;5501;5585;57120;57405;5747;5879;60;701;7277;7529;7531;7532;7533;7534;7846;808;81565;83540;8655;8826;991;998	GRB2;YWHAG;YWHAH;YWHAZ;FLNA;CTNNB1;PLK1;DYNLL1;ABL1;DVL3;YWHAE;NDEL1;DVL2;NDE1;KIF5B;PTK2;NDC80;PKN1;BAIAP2;MYH11;TUBB3;DYNLL2;ABI2;TUBA1A;YWHAQ;ACTR3;PAK1;BUB1B;CENPF;TUBA4A;YWHAB;ARPC5;GOPC;DVL1;CDC42;MAD2L1;IQGAP1;DYNC1I1;CDC20;RAC1;ACTB;MYL6;SPC25;PAFAH1B1;MYL12B;DYNC1H1;MYH9;MAPRE1;KTN1;PPP1CC;CTNNA1;NUF2;CALM3;KDM1A;SPC24;LIMK1
R-HSA-69620	Cell Cycle Checkpoints	http://reactome.org/PathwayBrowser/#/R-HSA-69620	293	55	12.577371363593292	4.372932817997574	0	0	1026;1029;10393;10403;10524;1063;10971;140735;147841;1778;1780;22919;4085;4174;4176;4193;5048;51433;51434;51512;5347;54820;5501;5682;5684;5700;5701;5702;5705;5708;57405;5983;6118;64682;672;701;7157;7158;7316;7334;7468;7529;7531;7532;7533;7534;81565;83540;8655;8697;8881;890;983;991;996	YWHAG;YWHAH;YWHAZ;PLK1;DYNLL1;YWHAE;NDEL1;UBE2N;CDK1;CDC23;PSMC5;PSMC3;GTSE1;NDE1;PSMA3;PSMC1;RPA2;TP53;CCNA2;CDC27;NDC80;PSMC2;DYNLL2;CDKN2A;YWHAQ;ANAPC5;CDC16;CDKN1A;RFC3;BUB1B;CENPF;YWHAB;UBC;ANAPC1;MDM2;MAD2L1;DYNC1I1;MCM7;CDC20;SPC25;ANAPC10;PAFAH1B1;BRCA1;DYNC1H1;ANAPC7;MAPRE1;KAT5;PPP1CC;MCM5;NSD2;NUF2;TP53BP1;PSMD2;PSMA1;SPC24
R-HSA-453274	Mitotic G2-G2/M phases	http://reactome.org/PathwayBrowser/#/R-HSA-453274	196	40	8.41353169714773	4.754246069288643	0	0	1026;10381;1063;11116;1454;1778;2033;22919;22995;29922;3326;4957;5048;5108;51512;5347;54820;5566;5682;5684;5700;5701;5702;5705;5708;6500;7157;7277;7283;7316;7531;7532;7846;80184;80254;8481;8655;890;9662;983	YWHAG;EP300;PLK1;OFD1;PCM1;DYNLL1;YWHAE;CSNK1E;CDK1;PSMC5;PSMC3;CEP63;CEP135;GTSE1;TUBG1;NDE1;CEP290;PSMA3;PSMC1;TP53;FGFR1OP;CCNA2;PRKACA;HSP90AB1;TUBB3;CEP152;PSMC2;TUBA1A;CDKN1A;CENPF;TUBA4A;UBC;SKP1;NME7;PAFAH1B1;DYNC1H1;MAPRE1;ODF2;PSMD2;PSMA1
R-HSA-69275	G2/M Transition	http://reactome.org/PathwayBrowser/#/R-HSA-69275	194	40	8.32767933289112	4.8032589153637835	0	0	1026;10381;1063;11116;1454;1778;2033;22919;22995;29922;3326;4957;5048;5108;51512;5347;54820;5566;5682;5684;5700;5701;5702;5705;5708;6500;7157;7277;7283;7316;7531;7532;7846;80184;80254;8481;8655;890;9662;983	YWHAG;EP300;PLK1;OFD1;PCM1;DYNLL1;YWHAE;CSNK1E;CDK1;PSMC5;PSMC3;CEP63;CEP135;GTSE1;TUBG1;NDE1;CEP290;PSMA3;PSMC1;TP53;FGFR1OP;CCNA2;PRKACA;HSP90AB1;TUBB3;CEP152;PSMC2;TUBA1A;CDKN1A;CENPF;TUBA4A;UBC;SKP1;NME7;PAFAH1B1;DYNC1H1;MAPRE1;ODF2;PSMD2;PSMA1
R-HSA-5357801	Programmed Cell Death	http://reactome.org/PathwayBrowser/#/R-HSA-5357801	172	39	7.383303326068416	5.282188510703835	0	0	10059;10971;140735;1499;207;26060;324;355;356;4137;5339;5599;5682;5684;5700;5701;5702;5705;5708;5747;637;6774;7157;7159;7186;7316;7431;7529;7531;7532;7533;7534;836;841;8655;8737;8772;8837;9500	YWHAG;TRAF2;YWHAH;YWHAZ;CTNNB1;APC;DYNLL1;YWHAE;PLEC;AKT1;PSMC5;DNM1L;PSMC3;PSMA3;PSMC1;TP53;PTK2;MAPK8;FAS;CASP8;CASP3;FASLG;FADD;PSMC2;DYNLL2;MAPT;YWHAQ;STAT3;YWHAB;RIPK1;UBC;MAGED1;TP53BP2;BID;VIM;APPL1;PSMD2;CFLAR;PSMA1
R-HSA-109581	Apoptosis	http://reactome.org/PathwayBrowser/#/R-HSA-109581	169	39	7.254524779683503	5.375955170657157	0	0	10059;10971;140735;1499;207;26060;324;355;356;4137;5339;5599;5682;5684;5700;5701;5702;5705;5708;5747;637;6774;7157;7159;7186;7316;7431;7529;7531;7532;7533;7534;836;841;8655;8737;8772;8837;9500	YWHAG;TRAF2;YWHAH;YWHAZ;CTNNB1;APC;DYNLL1;YWHAE;PLEC;AKT1;PSMC5;DNM1L;PSMC3;PSMA3;PSMC1;TP53;PTK2;MAPK8;FAS;CASP8;CASP3;FASLG;FADD;PSMC2;DYNLL2;MAPT;YWHAQ;STAT3;YWHAB;RIPK1;UBC;MAGED1;TP53BP2;BID;VIM;APPL1;PSMD2;CFLAR;PSMA1
R-HSA-68877	Mitotic Prometaphase	http://reactome.org/PathwayBrowser/#/R-HSA-68877	198	40	8.49938406140434	4.70622338172007	1.1102230246251565e-16	1.5987211554602254e-14	10381;10403;1063;11116;140735;1454;1457;1459;147841;1778;1780;22919;22995;23244;29922;4085;4957;5048;5108;5347;54820;5501;5566;57405;701;7277;7283;7531;7532;7846;80184;80254;81565;83540;8481;8655;9126;9662;983;991	YWHAG;PLK1;OFD1;PCM1;DYNLL1;CSNK2A2;YWHAE;CSNK1E;NDEL1;CDK1;CEP63;CEP135;TUBG1;NDE1;SMC3;CEP290;FGFR1OP;PRKACA;NDC80;TUBB3;CEP152;DYNLL2;TUBA1A;CSNK2A1;BUB1B;CENPF;TUBA4A;MAD2L1;DYNC1I1;CDC20;SPC25;PDS5A;NME7;PAFAH1B1;DYNC1H1;MAPRE1;PPP1CC;ODF2;NUF2;SPC24
R-HSA-68882	Mitotic Anaphase	http://reactome.org/PathwayBrowser/#/R-HSA-68882	199	39	8.542310243532645	4.5655096675430125	6.661338147750939e-16	8.221994513795445e-14	10381;10393;10403;1063;140735;147841;1778;1780;2010;22919;23244;4085;5048;51433;51434;5347;54820;5501;5682;5684;5700;5701;5702;5705;5708;57405;64682;701;7277;7316;7846;81565;83540;8655;8697;8881;9126;991;996	PLK1;DYNLL1;NDEL1;CDC23;PSMC5;PSMC3;NDE1;SMC3;PSMA3;PSMC1;CDC27;NDC80;TUBB3;PSMC2;DYNLL2;TUBA1A;EMD;ANAPC5;CDC16;BUB1B;CENPF;TUBA4A;UBC;ANAPC1;MAD2L1;DYNC1I1;CDC20;SPC25;PDS5A;ANAPC10;PAFAH1B1;DYNC1H1;ANAPC7;MAPRE1;PPP1CC;NUF2;PSMD2;PSMA1;SPC24
R-HSA-2467813	Separation of Sister Chromatids	http://reactome.org/PathwayBrowser/#/R-HSA-2467813	188	38	8.070122240121293	4.7087266920294955	6.661338147750939e-16	8.221994513795445e-14	10381;10393;10403;1063;140735;147841;1778;1780;22919;23244;4085;5048;51433;51434;5347;54820;5501;5682;5684;5700;5701;5702;5705;5708;57405;64682;701;7277;7316;7846;81565;83540;8655;8697;8881;9126;991;996	PLK1;DYNLL1;NDEL1;CDC23;PSMC5;PSMC3;NDE1;SMC3;PSMA3;PSMC1;CDC27;NDC80;TUBB3;PSMC2;DYNLL2;TUBA1A;ANAPC5;CDC16;BUB1B;CENPF;TUBA4A;UBC;ANAPC1;MAD2L1;DYNC1I1;CDC20;SPC25;PDS5A;ANAPC10;PAFAH1B1;DYNC1H1;ANAPC7;MAPRE1;PPP1CC;NUF2;PSMD2;PSMA1;SPC24
R-HSA-2555396	Mitotic Metaphase and Anaphase	http://reactome.org/PathwayBrowser/#/R-HSA-2555396	200	39	8.58523642566095	4.542682119205297	8.881784197001252e-16	1.0231815394945443e-13	10381;10393;10403;1063;140735;147841;1778;1780;2010;22919;23244;4085;5048;51433;51434;5347;54820;5501;5682;5684;5700;5701;5702;5705;5708;57405;64682;701;7277;7316;7846;81565;83540;8655;8697;8881;9126;991;996	PLK1;DYNLL1;NDEL1;CDC23;PSMC5;PSMC3;NDE1;SMC3;PSMA3;PSMC1;CDC27;NDC80;TUBB3;PSMC2;DYNLL2;TUBA1A;EMD;ANAPC5;CDC16;BUB1B;CENPF;TUBA4A;UBC;ANAPC1;MAD2L1;DYNC1I1;CDC20;SPC25;PDS5A;ANAPC10;PAFAH1B1;DYNC1H1;ANAPC7;MAPRE1;PPP1CC;NUF2;PSMD2;PSMA1;SPC24
R-HSA-194315	Signaling by Rho GTPases	http://reactome.org/PathwayBrowser/#/R-HSA-194315	444	60	19.05922486496731	3.148081856691128	9.992007221626409e-16	1.0791367799356522e-13	10092;10096;10152;10381;103910;10403;10458;1063;10928;10971;140735;147841;1495;1499;1778;1780;1855;1856;1857;22919;23028;2316;25;2885;3799;3895;3984;4085;4627;4629;4637;4952;5048;5058;5347;54820;5501;5585;57120;57405;5747;58504;5879;60;701;7277;7529;7531;7532;7533;7534;7846;7984;808;81565;83540;8655;8826;991;998	GRB2;YWHAG;YWHAH;YWHAZ;FLNA;CTNNB1;PLK1;DYNLL1;ABL1;DVL3;YWHAE;NDEL1;DVL2;NDE1;RALBP1;KIF5B;PTK2;NDC80;PKN1;BAIAP2;MYH11;TUBB3;DYNLL2;ABI2;TUBA1A;YWHAQ;ACTR3;PAK1;BUB1B;CENPF;TUBA4A;YWHAB;ARPC5;GOPC;ARHGAP22;DVL1;CDC42;MAD2L1;IQGAP1;DYNC1I1;CDC20;RAC1;ACTB;MYL6;SPC25;PAFAH1B1;MYL12B;DYNC1H1;MYH9;MAPRE1;KTN1;ARHGEF5;PPP1CC;CTNNA1;OCRL;NUF2;CALM3;KDM1A;SPC24;LIMK1
R-HSA-380259	Loss of Nlp from mitotic centrosomes	http://reactome.org/PathwayBrowser/#/R-HSA-380259	70	22	3.0048327489813325	7.321538946704509	6.394884621840902e-14	6.139089236967266e-12	11116;1454;1778;22919;22995;4957;5048;5108;5347;54820;5566;7277;7283;7531;7532;7846;80184;80254;8481;8655;9662;983	YWHAG;PLK1;OFD1;PCM1;DYNLL1;YWHAE;CSNK1E;CDK1;CEP63;CEP135;TUBG1;NDE1;CEP290;FGFR1OP;PRKACA;CEP152;TUBA1A;TUBA4A;PAFAH1B1;DYNC1H1;MAPRE1;ODF2
R-HSA-380284	Loss of proteins required for interphase microtubule organization from the centrosome	http://reactome.org/PathwayBrowser/#/R-HSA-380284	70	22	3.0048327489813325	7.321538946704509	6.394884621840902e-14	6.139089236967266e-12	11116;1454;1778;22919;22995;4957;5048;5108;5347;54820;5566;7277;7283;7531;7532;7846;80184;80254;8481;8655;9662;983	YWHAG;PLK1;OFD1;PCM1;DYNLL1;YWHAE;CSNK1E;CDK1;CEP63;CEP135;TUBG1;NDE1;CEP290;FGFR1OP;PRKACA;CEP152;TUBA1A;TUBA4A;PAFAH1B1;DYNC1H1;MAPRE1;ODF2
R-HSA-176408	Regulation of APC/C activators between G1/S and early anaphase	http://reactome.org/PathwayBrowser/#/R-HSA-176408	80	23	3.4340945702643797	6.697544150110375	1.4521717162097048e-13	1.320711960847563e-11	10393;4085;51343;51433;51434;5347;5682;5684;5700;5701;5702;5705;5708;64682;6500;701;7316;8697;8881;890;983;991;996	PLK1;CDK1;CDC23;PSMC5;PSMC3;PSMA3;PSMC1;CCNA2;CDC27;PSMC2;ANAPC5;CDC16;BUB1B;UBC;ANAPC1;SKP1;MAD2L1;CDC20;ANAPC10;ANAPC7;FZR1;PSMD2;PSMA1
R-HSA-2565942	Regulation of PLK1 Activity at G2/M Transition	http://reactome.org/PathwayBrowser/#/R-HSA-2565942	88	24	3.777504027290818	6.353401565322095	1.5476508963274682e-13	1.3371703744269326e-11	11116;1454;1778;22919;22995;4957;5048;5108;5347;54820;5566;6500;7277;7283;7316;7531;7532;7846;80184;80254;8481;8655;9662;983	YWHAG;PLK1;OFD1;PCM1;DYNLL1;YWHAE;CSNK1E;CDK1;CEP63;CEP135;TUBG1;NDE1;CEP290;FGFR1OP;PRKACA;CEP152;TUBA1A;TUBA4A;UBC;SKP1;PAFAH1B1;DYNC1H1;MAPRE1;ODF2
R-HSA-8854518	AURKA Activation by TPX2	http://reactome.org/PathwayBrowser/#/R-HSA-8854518	73	22	3.1336112953662467	7.020653784511174	1.6919798895287386e-13	1.3922577376693621e-11	11116;1454;1778;22919;22995;4957;5048;5108;5347;54820;5566;7277;7283;7531;7532;7846;80184;80254;8481;8655;9662;983	YWHAG;PLK1;OFD1;PCM1;DYNLL1;YWHAE;CSNK1E;CDK1;CEP63;CEP135;TUBG1;NDE1;CEP290;FGFR1OP;PRKACA;CEP152;TUBA1A;TUBA4A;PAFAH1B1;DYNC1H1;MAPRE1;ODF2
R-HSA-5663202	Diseases of signal transduction	http://reactome.org/PathwayBrowser/#/R-HSA-5663202	378	51	16.226096844499196	3.143084901363047	1.8784973576657649e-13	1.475474288202928e-11	1026;11116;11140;1387;1452;1499;1956;2033;207;2099;2100;22938;2335;2534;2885;2931;2932;3065;3164;324;4040;4087;4088;4193;4609;5295;5434;55294;5663;5682;56829;5684;5700;5701;5702;5705;5708;5728;5879;5894;60;6500;6774;6934;7316;7529;7855;8312;8546;8826;8844	ESR1;GRB2;GSK3B;CTNNB1;EP300;APC;SMAD3;AKT1;SMAD2;PSMC5;TCF7L2;AXIN1;PSMC3;PSMA3;PSMC1;SNW1;NR4A1;PSEN1;CSNK1A1;FGFR1OP;ESR2;CREBBP;AP3B1;EGFR;LRP6;PSMC2;FN1;CDC37;PIK3R1;CDKN1A;FBXW7;STAT3;MYC;YWHAB;FYN;UBC;PTEN;POLR2E;MDM2;SKP1;IQGAP1;RAC1;ACTB;ZC3HAV1;HDAC1;KSR1;GSK3A;RAF1;PSMD2;PSMA1;FZD5
R-HSA-5620912	Anchoring of the basal body to the plasma membrane	http://reactome.org/PathwayBrowser/#/R-HSA-5620912	98	25	4.206765848573865	5.942807586610804	2.544631172440859e-13	1.7987531464314088e-11	11116;1454;1778;22832;22919;22995;4957;5048;5108;51259;5347;54820;5566;7277;7283;7531;7532;7846;80184;80254;8481;85302;8655;9662;983	YWHAG;PLK1;OFD1;PCM1;DYNLL1;YWHAE;CSNK1E;TMEM216;CDK1;CEP63;CEP135;TUBG1;NDE1;CEP162;CEP290;FGFR1OP;PRKACA;CEP152;TUBA1A;TUBA4A;PAFAH1B1;DYNC1H1;FBF1;MAPRE1;ODF2
R-HSA-380270	Recruitment of mitotic centrosome proteins and complexes	http://reactome.org/PathwayBrowser/#/R-HSA-380270	82	23	3.5199469345209895	6.534189414741829	2.602362769721367e-13	1.7987531464314088e-11	11116;1454;1778;22919;22995;29922;4957;5048;5108;5347;54820;5566;7277;7283;7531;7532;7846;80184;80254;8481;8655;9662;983	YWHAG;PLK1;OFD1;PCM1;DYNLL1;YWHAE;CSNK1E;CDK1;CEP63;CEP135;TUBG1;NDE1;CEP290;FGFR1OP;PRKACA;CEP152;TUBA1A;TUBA4A;NME7;PAFAH1B1;DYNC1H1;MAPRE1;ODF2
R-HSA-380287	Centrosome maturation	http://reactome.org/PathwayBrowser/#/R-HSA-380287	82	23	3.5199469345209895	6.534189414741829	2.602362769721367e-13	1.7987531464314088e-11	11116;1454;1778;22919;22995;29922;4957;5048;5108;5347;54820;5566;7277;7283;7531;7532;7846;80184;80254;8481;8655;9662;983	YWHAG;PLK1;OFD1;PCM1;DYNLL1;YWHAE;CSNK1E;CDK1;CEP63;CEP135;TUBG1;NDE1;CEP290;FGFR1OP;PRKACA;CEP152;TUBA1A;TUBA4A;NME7;PAFAH1B1;DYNC1H1;MAPRE1;ODF2
R-HSA-2454202	Fc epsilon receptor (FCERI) signaling	http://reactome.org/PathwayBrowser/#/R-HSA-2454202	134	29	5.752108405192836	5.041629600342658	2.9609648066752925e-13	1.9679027638211176e-11	10768;2353;2534;2885;3725;4772;4773;4790;5058;5295;5599;5601;5682;5684;5700;5701;5702;5705;5708;5879;5970;6500;6850;6885;7189;7316;7334;7335;808	JUN;GRB2;NFKB1;RELA;FOS;UBE2N;PSMC5;UBE2V1;PSMC3;MAPK9;PSMA3;PSMC1;TRAF6;MAPK8;PSMC2;MAP3K7;PAK1;PIK3R1;FYN;UBC;SKP1;NFATC1;RAC1;SYK;PSMD2;AHCYL1;CALM3;PSMA1;NFATC2
R-HSA-380320	Recruitment of NuMA to mitotic centrosomes	http://reactome.org/PathwayBrowser/#/R-HSA-380320	92	24	3.9492087558040367	6.077166714655917	4.5274894944213884e-13	2.8975932764296886e-11	10381;11116;1454;1778;22919;22995;29922;4957;5048;5108;5347;54820;5566;7277;7283;7531;7532;7846;80184;80254;8481;8655;9662;983	YWHAG;PLK1;OFD1;PCM1;DYNLL1;YWHAE;CSNK1E;CDK1;CEP63;CEP135;TUBG1;NDE1;CEP290;FGFR1OP;PRKACA;TUBB3;CEP152;TUBA1A;TUBA4A;NME7;PAFAH1B1;DYNC1H1;MAPRE1;ODF2
R-HSA-174143	APC/C-mediated degradation of cell cycle proteins	http://reactome.org/PathwayBrowser/#/R-HSA-174143	86	23	3.691651663034208	6.230273628009652	7.909228827429615e-13	4.7128094530339225e-11	10393;4085;51343;51433;51434;5347;5682;5684;5700;5701;5702;5705;5708;64682;6500;701;7316;8697;8881;890;983;991;996	PLK1;CDK1;CDC23;PSMC5;PSMC3;PSMA3;PSMC1;CCNA2;CDC27;PSMC2;ANAPC5;CDC16;BUB1B;UBC;ANAPC1;SKP1;MAD2L1;CDC20;ANAPC10;ANAPC7;FZR1;PSMD2;PSMA1
R-HSA-453276	Regulation of mitotic cell cycle	http://reactome.org/PathwayBrowser/#/R-HSA-453276	86	23	3.691651663034208	6.230273628009652	7.909228827429615e-13	4.7128094530339225e-11	10393;4085;51343;51433;51434;5347;5682;5684;5700;5701;5702;5705;5708;64682;6500;701;7316;8697;8881;890;983;991;996	PLK1;CDK1;CDC23;PSMC5;PSMC3;PSMA3;PSMC1;CCNA2;CDC27;PSMC2;ANAPC5;CDC16;BUB1B;UBC;ANAPC1;SKP1;MAD2L1;CDC20;ANAPC10;ANAPC7;FZR1;PSMD2;PSMA1
R-HSA-9006925	Intracellular signaling by second messengers	http://reactome.org/PathwayBrowser/#/R-HSA-9006925	293	43	12.577371363593292	3.4188383849799213	9.519052213136092e-13	5.4829740747663894e-11	1026;10273;10768;1386;1457;1459;1956;207;2099;2100;2146;23028;2534;2885;2931;2932;3065;3164;3725;4193;4615;5295;5566;5567;5573;5578;5682;5684;5700;5701;5702;5705;5708;5728;57332;57761;5879;5987;648;7157;7189;7316;808	ESR1;JUN;GRB2;TRIM27;GSK3B;CSNK2A2;AKT1;EZH2;PSMC5;STUB1;PSMC3;PRKAR1A;PSMA3;PSMC1;TRAF6;NR4A1;TP53;PRKACA;PRKACB;ESR2;EGFR;PSMC2;MYD88;TRIB3;BMI1;PIK3R1;CDKN1A;CSNK2A1;FYN;UBC;PTEN;MDM2;PRKCA;RAC1;CBX8;HDAC1;GSK3A;ATF2;PSMD2;AHCYL1;CALM3;PSMA1;KDM1A
R-HSA-5621481	C-type lectin receptors (CLRs)	http://reactome.org/PathwayBrowser/#/R-HSA-5621481	142	29	6.095517862219275	4.757594129900817	1.4105383527862614e-12	7.86261378585374e-11	10768;1387;2033;2534;4772;4773;4790;4791;5058;5566;5567;5682;5684;5700;5701;5702;5705;5708;5894;5970;6500;6850;6885;7189;7316;7334;7335;808;841	EP300;NFKB1;RELA;UBE2N;PSMC5;UBE2V1;PSMC3;PSMA3;PSMC1;TRAF6;PRKACA;CASP8;PRKACB;CREBBP;PSMC2;MAP3K7;PAK1;FYN;UBC;SKP1;NFATC1;NFKB2;RAF1;SYK;PSMD2;AHCYL1;CALM3;PSMA1;NFATC2
R-HSA-168256	Immune System	http://reactome.org/PathwayBrowser/#/R-HSA-168256	1997	147	85.72358571022458	1.7148139427684572	1.5170087408478139e-12	8.191847200578195e-11	10010;10075;10092;10096;10152;1026;10273;10381;10393;10458;10768;10970;1173;1191;1213;1315;1386;1387;1398;1399;140735;1432;1499;1778;1780;2033;207;23087;2316;2335;2353;2358;25;2534;26191;27202;27250;2885;2950;3185;3309;3312;3326;340061;351;356;3608;3725;3726;3728;3799;3832;3916;3920;3984;4012;4088;4609;4615;4627;4772;4773;4790;4791;5058;51343;51433;51434;5295;5300;5315;53371;5434;55294;5566;5567;…	JUN;GRB2;TRAF2;YWHAZ;UNC93B1;REL;LAMP1;PIN1;FLNA;CTNNB1;EP300;POLR1C;NFKB1;UBE3A;RELA;TANK;SOD1;FOS;DYNLL1;SMAD3;ABL1;CLTC;UBE2N;AKT1;HNRNPF;CDC23;PTPN1;PSMC5;UBE2V1;STUB1;PSMC3;SIAH1;CRKL;TNF;MAPK9;CEP290;PSMA3;PSMC1;TRAF6;LAMP2;KIF5B;TP53;PSEN1;PTK2;GSTP1;MAPK8;KIF11;PRKACA;CDC27;CASP8;BAIAP2;HSP90AB1;TNFAIP3;FPR2;SNAP29;LNX1;PRKACB;SDCBP;CASP3;TRAF3;C5AR2;JUNB;FASLG;CREBBP;TUBB3;FADD;VCAM1;CD7…
R-HSA-195721	Signaling by WNT	http://reactome.org/PathwayBrowser/#/R-HSA-195721	330	45	14.165640102340568	3.1767007826610474	3.789080160743197e-12	1.984100156898256e-10	10524;1173;1213;1387;1452;1454;1457;1459;1499;1855;1856;1857;2033;207;2932;3065;324;4040;4609;4772;4920;5578;5682;5684;56998;5700;5701;5702;5705;5708;57216;5879;6500;6885;6934;7316;7534;7855;79577;808;8085;8312;8313;857;8607	YWHAZ;GSK3B;CTNNB1;EP300;APC;DVL3;CSNK2A2;CLTC;CSNK1E;AKT1;DVL2;PSMC5;TCF7L2;AXIN1;PSMC3;CDC73;RUVBL1;PSMA3;PSMC1;CSNK1A1;CAV1;ROR2;CREBBP;LRP6;PSMC2;MAP3K7;MYC;CSNK2A1;AXIN2;UBC;DVL1;SKP1;NFATC1;PRKCA;CTNNBIP1;RAC1;VANGL2;HDAC1;KAT5;KMT2D;PSMD2;CALM3;PSMA1;AP2M1;FZD5
R-HSA-176814	Activation of APC/C and APC/C:Cdc20 mediated degradation of mitotic proteins	http://reactome.org/PathwayBrowser/#/R-HSA-176814	76	21	3.262389841751161	6.436998954339491	3.9878100821511e-12	2.0267458299873824e-10	10393;4085;51433;51434;5347;5682;5684;5700;5701;5702;5705;5708;64682;701;7316;8697;8881;890;983;991;996	PLK1;CDK1;CDC23;PSMC5;PSMC3;PSMA3;PSMC1;CCNA2;CDC27;PSMC2;ANAPC5;CDC16;BUB1B;UBC;ANAPC1;MAD2L1;CDC20;ANAPC10;ANAPC7;PSMD2;PSMA1
R-HSA-69618	Mitotic Spindle Checkpoint	http://reactome.org/PathwayBrowser/#/R-HSA-69618	112	25	4.807732398370132	5.199956638284452	6.459388579571623e-12	3.1890924187142186e-10	10393;10403;1063;140735;147841;1778;1780;22919;4085;5048;51433;51434;5347;54820;5501;57405;64682;701;81565;83540;8655;8697;8881;991;996	PLK1;DYNLL1;NDEL1;CDC23;NDE1;CDC27;NDC80;DYNLL2;ANAPC5;CDC16;BUB1B;CENPF;ANAPC1;MAD2L1;DYNC1I1;CDC20;SPC25;ANAPC10;PAFAH1B1;DYNC1H1;ANAPC7;MAPRE1;PPP1CC;NUF2;SPC24
R-HSA-69242	S Phase	http://reactome.org/PathwayBrowser/#/R-HSA-69242	161	30	6.911115322657064	4.34083336761137	6.883493774978433e-12	3.304077011989648e-10	1026;10393;207;23244;2932;4174;4176;4609;5111;51343;51433;51434;5682;5684;5700;5701;5702;5705;5708;5925;5983;6118;64682;6500;7316;8697;8881;890;9126;996	PCNA;GSK3B;AKT1;CDC23;PSMC5;PSMC3;SMC3;RB1;PSMA3;PSMC1;RPA2;CCNA2;CDC27;PSMC2;ANAPC5;CDC16;CDKN1A;MYC;RFC3;UBC;ANAPC1;SKP1;MCM7;PDS5A;ANAPC10;ANAPC7;MCM5;FZR1;PSMD2;PSMA1
R-HSA-212436	Generic Transcription Pathway	http://reactome.org/PathwayBrowser/#/R-HSA-212436	1169	99	50.18070690798825	1.9728697760581013	1.0656808768771953e-11	4.977017716875117e-10	1026;10273;1029;10432;10524;10919;10971;11091;11335;1386;1387;1432;1457;1459;147687;1499;1616;1956;2033;207;2099;2100;2146;22938;2353;25;29079;2932;3065;3164;3329;355;3725;3726;4005;4087;4088;4193;4297;4609;4773;4869;4878;5111;5300;5434;55294;5563;5565;5566;5682;5684;5700;5701;5702;5705;5708;5728;57332;5770;5888;5892;5925;5933;5983;6118;637;648;6500;6602;6605;6667;672;6872;6908;6934;7020;7157;715…	ESR1;JUN;YWHAG;PCNA;YWHAH;YWHAZ;GSK3B;PIN1;CTNNB1;EP300;NPM1;FOS;SMAD3;ABL1;CSNK2A2;YWHAE;AKT1;CDK1;EZH2;SMAD2;PTPN1;PSMC5;TCF7L2;AXIN1;WDR5;STUB1;PSMC3;DAXX;EHMT2;RB1;MED4;PSMA3;TFAP2A;PSMC1;RPA2;SNW1;NR4A1;TBP;TP53;CCNA2;PRKACA;FAS;RAD51D;JUNB;ESR2;CREBBP;EGFR;RAD51;PSMC2;KMT2B;CDKN2A;SP1;YWHAQ;BMI1;CDKN1A;FBXW7;MYC;RFC3;CSNK2A1;MED26;SMARCD1;YWHAB;UBC;PTEN;EHMT1;KMT2A;POLR2E;UBE2I;MDM2;SKP1;ME…
R-HSA-174184	Cdc20:Phospho-APC/C mediated degradation of Cyclin A	http://reactome.org/PathwayBrowser/#/R-HSA-174184	72	20	3.090685113237942	6.471057149865097	1.1746825734348931e-11	5.341714439198672e-10	10393;4085;51433;51434;5682;5684;5700;5701;5702;5705;5708;64682;701;7316;8697;8881;890;983;991;996	CDK1;CDC23;PSMC5;PSMC3;PSMA3;PSMC1;CCNA2;CDC27;PSMC2;ANAPC5;CDC16;BUB1B;UBC;ANAPC1;MAD2L1;CDC20;ANAPC10;ANAPC7;PSMD2;PSMA1
R-HSA-109606	Intrinsic Pathway for Apoptosis	http://reactome.org/PathwayBrowser/#/R-HSA-109606	44	16	1.888752013645409	8.471202087096126	1.4066081632790883e-11	6.232356169605806e-10	10971;140735;207;5599;637;6774;7157;7159;7529;7531;7532;7533;7534;836;841;8655	YWHAG;YWHAH;YWHAZ;DYNLL1;YWHAE;AKT1;TP53;MAPK8;CASP8;CASP3;DYNLL2;YWHAQ;STAT3;YWHAB;TP53BP2;BID
R-HSA-179419	APC:Cdc20 mediated degradation of cell cycle proteins prior to satisfation of the cell cycle checkpoint	http://reactome.org/PathwayBrowser/#/R-HSA-179419	73	20	3.1336112953662467	6.382412531373794	1.5546453013826067e-11	6.716067701972861e-10	10393;4085;51433;51434;5682;5684;5700;5701;5702;5705;5708;64682;701;7316;8697;8881;890;983;991;996	CDK1;CDC23;PSMC5;PSMC3;PSMA3;PSMC1;CCNA2;CDC27;PSMC2;ANAPC5;CDC16;BUB1B;UBC;ANAPC1;MAD2L1;CDC20;ANAPC10;ANAPC7;PSMD2;PSMA1
R-HSA-1852241	Organelle biogenesis and maintenance	http://reactome.org/PathwayBrowser/#/R-HSA-1852241	294	41	12.620297545721597	3.2487348140139054	1.7719159473017498e-11	7.467977455944936e-10	10381;10989;11116;1386;1387;140735;1432;1454;1778;200894;22832;22919;22995;26146;4957;5048;506;509;5108;51259;5347;539;54820;5563;5565;5566;60412;7203;7277;7283;7531;7532;7846;80184;80254;808;8481;85302;8655;9662;983	YWHAG;CCT3;PLK1;OFD1;PCM1;DYNLL1;YWHAE;CSNK1E;TMEM216;ARL13B;CDK1;CEP63;CEP135;TUBG1;NDE1;CEP162;TRAF3IP1;CEP290;FGFR1OP;PRKACA;CREBBP;TUBB3;CEP152;DYNLL2;TUBA1A;ATP5F1B;TUBA4A;MAPK14;PRKAB2;ATP5PO;PRKAA2;EXOC4;PAFAH1B1;DYNC1H1;FBF1;IMMT;ATP5F1C;MAPRE1;ODF2;ATF2;CALM3
R-HSA-4420097	VEGFA-VEGFR2 Pathway	http://reactome.org/PathwayBrowser/#/R-HSA-4420097	99	23	4.24969203070217	5.412156888978081	1.9059420708344987e-11	7.84159023429051e-10	10152;10458;10768;1398;1432;1495;1499;207;2534;3728;5058;5295;5566;5567;5578;5747;57761;5879;60;808;857;9564;998	CTNNB1;BCAR1;AKT1;PTK2;PRKACA;CAV1;BAIAP2;PRKACB;ABI2;TRIB3;PAK1;PIK3R1;FYN;CDC42;PRKCA;MAPK14;RAC1;CRK;ACTB;JUP;CTNNA1;AHCYL1;CALM3
R-HSA-5663220	RHO GTPases Activate Formins	http://reactome.org/PathwayBrowser/#/R-HSA-5663220	138	27	5.923813133706055	4.5578750359919376	2.4479751559169927e-11	9.837444347498984e-10	10381;10403;1063;140735;147841;1778;1780;1855;1856;1857;22919;4085;5048;5347;54820;5501;57405;5879;60;701;7277;7846;81565;83540;8655;991;998	PLK1;DYNLL1;DVL3;NDEL1;DVL2;NDE1;NDC80;TUBB3;DYNLL2;TUBA1A;BUB1B;CENPF;TUBA4A;DVL1;CDC42;MAD2L1;DYNC1I1;CDC20;RAC1;ACTB;SPC25;PAFAH1B1;DYNC1H1;MAPRE1;PPP1CC;NUF2;SPC24
R-HSA-176409	APC/C:Cdc20 mediated degradation of mitotic proteins	http://reactome.org/PathwayBrowser/#/R-HSA-176409	75	20	3.219463659622856	6.212214863870493	2.6822655208036394e-11	1.0533988227156112e-9	10393;4085;51433;51434;5682;5684;5700;5701;5702;5705;5708;64682;701;7316;8697;8881;890;983;991;996	CDK1;CDC23;PSMC5;PSMC3;PSMA3;PSMC1;CCNA2;CDC27;PSMC2;ANAPC5;CDC16;BUB1B;UBC;ANAPC1;MAD2L1;CDC20;ANAPC10;ANAPC7;PSMD2;PSMA1
R-HSA-2559583	Cellular Senescence	http://reactome.org/PathwayBrowser/#/R-HSA-2559583	195	32	8.370605515019426	3.8229014546895344	4.5609072074626056e-11	1.7513883676656405e-9	1026;1029;10393;10524;10919;1432;2146;23043;2353;3725;4193;4217;4790;51343;51433;51434;5599;5601;57332;5925;5970;64682;648;6667;6774;7157;7316;79813;8697;8881;890;996	JUN;NFKB1;RELA;FOS;CDC23;EZH2;TNIK;EHMT2;RB1;MAPK9;TP53;CCNA2;MAPK8;CDC27;CDKN2A;SP1;BMI1;ANAPC5;CDC16;CDKN1A;STAT3;MAP3K5;UBC;ANAPC1;EHMT1;MDM2;MAPK14;CBX8;ANAPC10;ANAPC7;KAT5;FZR1
R-HSA-201681	TCF dependent signaling in response to WNT	http://reactome.org/PathwayBrowser/#/R-HSA-201681	233	35	10.001800435895007	3.499369960871254	7.109268729266205e-11	2.6706122530808702e-9	10524;1387;1452;1454;1457;1459;1499;1855;1856;1857;2033;207;2932;3065;324;4040;4609;5682;5684;56998;5700;5701;5702;5705;5708;6934;7316;7534;7855;79577;8085;8312;8313;857;8607	YWHAZ;GSK3B;CTNNB1;EP300;APC;DVL3;CSNK2A2;CSNK1E;AKT1;DVL2;PSMC5;TCF7L2;AXIN1;PSMC3;CDC73;RUVBL1;PSMA3;PSMC1;CSNK1A1;CAV1;CREBBP;LRP6;PSMC2;MYC;CSNK2A1;AXIN2;UBC;DVL1;CTNNBIP1;HDAC1;KAT5;KMT2D;PSMD2;PSMA1;FZD5
R-HSA-114452	Activation of BH3-only proteins	http://reactome.org/PathwayBrowser/#/R-HSA-114452	30	13	1.2877854638491424	10.094849153789552	8.706457776952448e-11	3.2010125613986873e-9	10971;140735;207;5599;637;7157;7159;7529;7531;7532;7533;7534;8655	YWHAG;YWHAH;YWHAZ;DYNLL1;YWHAE;AKT1;TP53;MAPK8;DYNLL2;YWHAQ;YWHAB;TP53BP2;BID
R-HSA-1257604	PIP3 activates AKT signaling	http://reactome.org/PathwayBrowser/#/R-HSA-1257604	260	37	11.160807353359235	3.31517235523858	9.96904780947716e-11	3.577577274427313e-9	1026;10273;1386;1457;1459;1956;207;2099;2100;2146;23028;2534;2885;2931;2932;3065;3164;3725;4193;4615;5295;5682;5684;5700;5701;5702;5705;5708;5728;57332;57761;5879;5987;648;7157;7189;7316	ESR1;JUN;GRB2;TRIM27;GSK3B;CSNK2A2;AKT1;EZH2;PSMC5;STUB1;PSMC3;PSMA3;PSMC1;TRAF6;NR4A1;TP53;ESR2;EGFR;PSMC2;MYD88;TRIB3;BMI1;PIK3R1;CDKN1A;CSNK2A1;FYN;UBC;PTEN;MDM2;RAC1;CBX8;HDAC1;GSK3A;ATF2;PSMD2;PSMA1;KDM1A
R-HSA-74160	Gene expression (Transcription)	http://reactome.org/PathwayBrowser/#/R-HSA-74160	1429	111	61.341514261347484	1.8095412435871887	1.0174650011407493e-10	3.577577274427313e-9	1026;10273;1029;10432;10524;10919;10971;11091;11335;1386;1387;1432;1457;1459;147687;1499;1616;1956;2033;207;2099;2100;2146;22938;23405;2353;25;25885;29079;2932;2959;3065;3164;3329;355;3725;3726;4005;4087;4088;4193;4297;4609;4773;4869;4878;5111;5252;5300;53371;5434;55294;5563;5565;5566;5682;5684;5700;5701;5702;5705;5708;5728;57332;5770;5888;5892;5925;5933;5983;60;6118;637;64425;648;6500;6602;6605;…	ESR1;JUN;YWHAG;PCNA;YWHAH;YWHAZ;GSK3B;PIN1;CTNNB1;EP300;POLR1C;NPM1;FOS;SMAD3;ABL1;CSNK2A2;YWHAE;SUV39H1;AKT1;CDK1;EZH2;SMAD2;PTPN1;PSMC5;TCF7L2;AXIN1;WDR5;STUB1;PSMC3;DAXX;EHMT2;DICER1;CDC73;RB1;MED4;PSMA3;TFAP2A;PSMC1;RPA2;SNW1;NR4A1;TBP;TP53;CCNA2;POLR1A;PRKACA;FAS;RAD51D;JUNB;ESR2;CREBBP;EGFR;RAD51;PSMC2;KMT2B;CDKN2A;SP1;YWHAQ;BMI1;CDKN1A;FBXW7;MYC;TAF1D;RFC3;NUP54;CSNK2A1;MED26;SMARCD1;YWHAB…
R-HSA-194138	Signaling by VEGF	http://reactome.org/PathwayBrowser/#/R-HSA-194138	107	23	4.5931014877286085	5.007509644942336	1.0351786094986437e-10	3.577577274427313e-9	10152;10458;10768;1398;1432;1495;1499;207;2534;3728;5058;5295;5566;5567;5578;5747;57761;5879;60;808;857;9564;998	CTNNB1;BCAR1;AKT1;PTK2;PRKACA;CAV1;BAIAP2;PRKACB;ABI2;TRIB3;PAK1;PIK3R1;FYN;CDC42;PRKCA;MAPK14;RAC1;CRK;ACTB;JUP;CTNNA1;AHCYL1;CALM3
R-HSA-1280218	Adaptive Immune System	http://reactome.org/PathwayBrowser/#/R-HSA-1280218	756	71	32.45219368899839	2.1878336078115326	1.823916573329143e-10	6.17985850727992e-9	10075;10273;10381;10393;10768;1173;1213;140735;1778;1780;207;2534;26191;2885;3309;3799;3832;4012;4615;4772;4773;4790;5058;51343;51433;51434;5295;55294;5566;5567;5682;5684;5700;5701;5702;5705;5708;5728;57761;5819;5879;5894;5966;5970;64682;6477;6500;6850;6885;7189;7277;7316;7317;7332;7334;7335;7337;7412;7529;7534;7846;808;832;84708;8655;8697;8881;9820;991;996;998	GRB2;YWHAZ;REL;NFKB1;UBE3A;RELA;DYNLL1;CLTC;UBE2N;AKT1;CDC23;PSMC5;UBE2V1;STUB1;PSMC3;SIAH1;PSMA3;PSMC1;TRAF6;KIF5B;KIF11;PRKACA;CDC27;LNX1;PRKACB;TUBB3;VCAM1;PSMC2;DYNLL2;UBE2L3;MYD88;TRIB3;TUBA1A;MAP3K7;CAPZB;PAK1;PIK3R1;HSPA5;ANAPC5;CDC16;FBXW7;TUBA4A;YWHAB;FYN;UBC;ANAPC1;PTEN;SKP1;NFATC1;CDC42;DYNC1I1;CDC20;LNPEP;RAC1;UBA1;ANAPC10;DYNC1H1;ANAPC7;PTPN22;CUL7;RAF1;NECTIN2;FZR1;SYK;HUWE1;PSMD2;A…
R-HSA-5607764	CLEC7A (Dectin-1) signaling	http://reactome.org/PathwayBrowser/#/R-HSA-5607764	101	22	4.33554439495878	5.07433392345857	2.022184641958802e-10	6.719875117893865e-9	10768;4772;4773;4790;4791;5682;5684;5700;5701;5702;5705;5708;5970;6500;6850;6885;7189;7316;7334;7335;808;841	NFKB1;RELA;UBE2N;PSMC5;UBE2V1;PSMC3;PSMA3;PSMC1;TRAF6;CASP8;PSMC2;MAP3K7;UBC;SKP1;NFATC1;NFKB2;SYK;PSMD2;AHCYL1;CALM3;PSMA1;NFATC2
R-HSA-73887	Death Receptor Signalling	http://reactome.org/PathwayBrowser/#/R-HSA-73887	141	26	6.05259168009097	4.295680490974277	2.2903301477583682e-10	7.467340557219737e-9	27018;3065;355;356;4615;4790;55072;5599;5663;5879;5970;6885;7124;7128;7185;7186;7189;7316;7531;7984;836;841;8737;8772;8837;9500	TRAF2;NFKB1;RELA;TRAF1;YWHAE;TNF;TRAF6;PSEN1;MAPK8;FAS;CASP8;TNFAIP3;CASP3;FASLG;FADD;MYD88;MAP3K7;BEX3;RIPK1;UBC;RNF31;MAGED1;RAC1;HDAC1;ARHGEF5;CFLAR
R-HSA-5617833	Cilium Assembly	http://reactome.org/PathwayBrowser/#/R-HSA-5617833	199	31	8.542310243532645	3.6289948639444463	3.573440432447228e-10	1.143500938383113e-8	10381;11116;140735;1454;1778;200894;22832;22919;22995;26146;4957;5048;5108;51259;5347;54820;5566;60412;7203;7277;7283;7531;7532;7846;80184;80254;8481;85302;8655;9662;983	YWHAG;CCT3;PLK1;OFD1;PCM1;DYNLL1;YWHAE;CSNK1E;TMEM216;ARL13B;CDK1;CEP63;CEP135;TUBG1;NDE1;CEP162;TRAF3IP1;CEP290;FGFR1OP;PRKACA;TUBB3;CEP152;DYNLL2;TUBA1A;TUBA4A;EXOC4;PAFAH1B1;DYNC1H1;FBF1;MAPRE1;ODF2
R-HSA-168249	Innate Immune System	http://reactome.org/PathwayBrowser/#/R-HSA-168249	1053	88	45.2012697811049	1.946847963036337	4.042117751623664e-10	1.2476440091584089e-8	10010;10075;10092;10096;10152;10458;10768;10970;1191;1315;1386;1387;1398;1432;1499;1778;2033;2353;2358;25;2534;27202;2885;2950;3312;3326;340061;351;3608;3725;3728;3916;3920;3984;4615;4627;4772;4773;4790;4791;5058;5295;5300;5315;5434;5566;5567;55832;5591;5599;5601;5663;5682;5684;5700;5701;5702;5705;5708;5747;5879;5894;5970;60;6386;6500;6850;6885;7128;7186;7187;7189;7316;7334;7335;80184;808;81622;8…	JUN;GRB2;TRAF2;UNC93B1;LAMP1;PIN1;CTNNB1;EP300;POLR1C;NFKB1;RELA;TANK;FOS;DYNLL1;ABL1;UBE2N;PSMC5;UBE2V1;PSMC3;MAPK9;CEP290;PSMA3;PSMC1;TRAF6;LAMP2;PSEN1;PTK2;GSTP1;MAPK8;PRKACA;CASP8;BAIAP2;HSP90AB1;TNFAIP3;FPR2;SNAP29;PRKACB;SDCBP;TRAF3;C5AR2;CREBBP;FADD;PSMC2;TMEM173;ABI2;APP;MYD88;HSPA8;MAP3K7;ACTR3;PAK1;PIK3R1;CAND1;MVP;ARPC5;RIPK1;FYN;UBC;POLR2E;SKP1;NFATC1;CDC42;PKM;NFKB2;IQGAP1;VAPA;MAPK1…
R-HSA-2500257	Resolution of Sister Chromatid Cohesion	http://reactome.org/PathwayBrowser/#/R-HSA-2500257	124	24	5.322846583909789	4.508865627002777	4.0560255154531433e-10	1.2476440091584089e-8	10381;10403;1063;140735;147841;1778;1780;22919;23244;4085;5048;5347;54820;5501;57405;701;7277;7846;81565;83540;8655;9126;983;991	PLK1;DYNLL1;NDEL1;CDK1;NDE1;SMC3;NDC80;TUBB3;DYNLL2;TUBA1A;BUB1B;CENPF;TUBA4A;MAD2L1;DYNC1I1;CDC20;SPC25;PDS5A;PAFAH1B1;DYNC1H1;MAPRE1;PPP1CC;NUF2;SPC24
R-HSA-3700989	Transcriptional Regulation by TP53	http://reactome.org/PathwayBrowser/#/R-HSA-3700989	365	44	15.668056476831234	2.808261513804469	4.1154923913211405e-10	1.2476440091584089e-8	1026;1029;10524;10919;10971;1386;1387;1432;1457;1459;1616;2033;207;2353;3065;355;3725;4193;4869;5111;5300;5434;5563;5565;5728;5892;5933;5983;6118;637;672;6872;6908;7157;7159;7316;7529;7531;7532;7533;7534;79813;890;983	JUN;YWHAG;PCNA;YWHAH;YWHAZ;PIN1;EP300;NPM1;FOS;CSNK2A2;YWHAE;AKT1;CDK1;DAXX;EHMT2;RPA2;TBP;TP53;CCNA2;FAS;RAD51D;CREBBP;CDKN2A;YWHAQ;CDKN1A;RFC3;CSNK2A1;YWHAB;UBC;PTEN;EHMT1;POLR2E;MDM2;TP53BP2;MAPK14;PRKAB2;TAF1;PRKAA2;HDAC1;BID;BRCA1;RBL1;KAT5;ATF2
R-HSA-199991	Membrane Trafficking	http://reactome.org/PathwayBrowser/#/R-HSA-199991	628	62	26.957642376575382	2.2999043882960026	4.1972625375308326e-10	1.2504947698022894e-8	10092;10096;10282;10342;10381;10618;10971;10987;11345;1173;1213;1315;140735;1778;1780;1856;1956;207;22820;22905;23095;2801;288;2885;29979;3312;351;3799;3832;4012;4627;4952;5048;547;5563;5565;5861;5879;60;60412;7018;7037;7277;7316;7529;7531;7532;7533;7534;7846;808;81631;8301;832;84062;8546;8655;9026;9146;9342;9367;9919	GRB2;GOLGA2;YWHAG;TGOLN2;YWHAH;YWHAZ;UBQLN1;BET1;DYNLL1;CLTC;YWHAE;COPS5;AKT1;DVL2;RAB9A;KIF1A;TF;KIF5B;KIF11;SNAP29;RAB1A;AP3B1;TUBB3;HGS;EGFR;DYNLL2;APP;PICALM;HSPA8;TUBA1A;ANK3;KIF1B;YWHAQ;DTNBP1;ACTR3;CAPZB;TUBA4A;YWHAB;ARPC5;UBC;TFRC;DYNC1I1;LNPEP;RAC1;PRKAB2;ACTB;PRKAA2;HIP1R;EPN2;EXOC4;PAFAH1B1;SEC16A;DYNC1H1;MYH9;COPB1;MAP1LC3B;OCRL;CALM3;GABARAPL2;COPG1;TFG;AP2M1
R-HSA-1445148	Translocation of SLC2A4 (GLUT4) to the plasma membrane	http://reactome.org/PathwayBrowser/#/R-HSA-1445148	70	18	3.0048327489813325	5.990350047303689	5.148608206440031e-10	1.507931352665826e-8	10381;10971;207;4012;4627;5563;5565;5879;60;60412;7277;7529;7531;7532;7533;7534;7846;808	YWHAG;YWHAH;YWHAZ;YWHAE;AKT1;TUBB3;TUBA1A;YWHAQ;TUBA4A;YWHAB;LNPEP;RAC1;PRKAB2;ACTB;PRKAA2;EXOC4;MYH9;CALM3
R-HSA-73857	RNA Polymerase II Transcription	http://reactome.org/PathwayBrowser/#/R-HSA-73857	1292	101	55.460627309769734	1.8211117489868027	6.601663660177337e-10	1.901279134131073e-8	1026;10273;1029;10432;10524;10919;10971;11091;11335;1386;1387;1432;1457;1459;147687;1499;1616;1956;2033;207;2099;2100;2146;22938;2353;25;29079;2932;2959;3065;3164;3329;355;3725;3726;4005;4087;4088;4193;4297;4609;4773;4869;4878;5111;5300;5434;55294;5563;5565;5566;5682;5684;5700;5701;5702;5705;5708;5728;57332;5770;5888;5892;5925;5933;5983;6118;637;648;6500;6602;6605;6667;672;6872;6908;6934;7020;715…	ESR1;JUN;YWHAG;PCNA;YWHAH;YWHAZ;GSK3B;PIN1;CTNNB1;EP300;NPM1;FOS;SMAD3;ABL1;CSNK2A2;YWHAE;AKT1;CDK1;EZH2;SMAD2;PTPN1;PSMC5;TCF7L2;AXIN1;WDR5;STUB1;PSMC3;DAXX;EHMT2;CDC73;RB1;MED4;PSMA3;TFAP2A;PSMC1;RPA2;SNW1;NR4A1;TBP;TP53;CCNA2;PRKACA;FAS;RAD51D;JUNB;ESR2;CREBBP;EGFR;RAD51;PSMC2;KMT2B;CDKN2A;SP1;YWHAQ;BMI1;CDKN1A;FBXW7;MYC;RFC3;CSNK2A1;MED26;SMARCD1;YWHAB;UBC;PTEN;EHMT1;KMT2A;POLR2E;UBE2I;GTF2B;…
R-HSA-174178	APC/C:Cdh1 mediated degradation of Cdc20 and other APC/C:Cdh1 targeted proteins in late mitosis/early G1	http://reactome.org/PathwayBrowser/#/R-HSA-174178	72	18	3.090685113237942	5.8239514348785875	8.4921625287393e-10	2.405648663878936e-8	10393;51343;51433;51434;5347;5682;5684;5700;5701;5702;5705;5708;64682;7316;8697;8881;991;996	PLK1;CDC23;PSMC5;PSMC3;PSMA3;PSMC1;CDC27;PSMC2;ANAPC5;CDC16;UBC;ANAPC1;CDC20;ANAPC10;ANAPC7;FZR1;PSMD2;PSMA1
R-HSA-168164	Toll Like Receptor 3 (TLR3) Cascade	http://reactome.org/PathwayBrowser/#/R-HSA-168164	99	21	4.24969203070217	4.9415345508060735	8.833993536683238e-10	2.4621194889336507e-8	10010;1386;1432;2353;351;3725;4790;4791;5599;5601;5970;6500;6885;7187;7189;7316;7334;7335;841;8737;8772	JUN;NFKB1;RELA;TANK;FOS;UBE2N;UBE2V1;MAPK9;TRAF6;MAPK8;CASP8;TRAF3;FADD;APP;MAP3K7;RIPK1;UBC;SKP1;NFKB2;MAPK14;ATF2
R-HSA-69052	Switching of origins to a post-replicative state	http://reactome.org/PathwayBrowser/#/R-HSA-69052	90	20	3.8633563915474274	5.176845719892078	9.35740374075067e-10	2.566602168891612e-8	10393;4174;4176;51343;51433;51434;5682;5684;5700;5701;5702;5705;5708;64682;6500;7316;8697;8881;890;996	CDC23;PSMC5;PSMC3;PSMA3;PSMC1;CCNA2;CDC27;PSMC2;ANAPC5;CDC16;UBC;ANAPC1;SKP1;MCM7;ANAPC10;ANAPC7;MCM5;FZR1;PSMD2;PSMA1
R-HSA-69239	Synthesis of DNA	http://reactome.org/PathwayBrowser/#/R-HSA-69239	119	23	5.1082156732682655	4.502550689149832	9.735612316319475e-10	2.6286153254062583e-8	10393;4174;4176;5111;51343;51433;51434;5682;5684;5700;5701;5702;5705;5708;5983;6118;64682;6500;7316;8697;8881;890;996	PCNA;CDC23;PSMC5;PSMC3;PSMA3;PSMC1;RPA2;CCNA2;CDC27;PSMC2;ANAPC5;CDC16;RFC3;UBC;ANAPC1;SKP1;MCM7;ANAPC10;ANAPC7;MCM5;FZR1;PSMD2;PSMA1
R-HSA-166166	MyD88-independent TLR4 cascade	http://reactome.org/PathwayBrowser/#/R-HSA-166166	100	21	4.292618212830475	4.8921192052980125	1.0744682921171034e-9	2.8131533466338707e-8	10010;1386;1432;2353;351;3725;4790;4791;5599;5601;5970;6500;6885;7187;7189;7316;7334;7335;841;8737;8772	JUN;NFKB1;RELA;TANK;FOS;UBE2N;UBE2V1;MAPK9;TRAF6;MAPK8;CASP8;TRAF3;FADD;APP;MAP3K7;RIPK1;UBC;SKP1;NFKB2;MAPK14;ATF2
R-HSA-937061	TRIF(TICAM1)-mediated TLR4 signaling	http://reactome.org/PathwayBrowser/#/R-HSA-937061	100	21	4.292618212830475	4.8921192052980125	1.0744682921171034e-9	2.8131533466338707e-8	10010;1386;1432;2353;351;3725;4790;4791;5599;5601;5970;6500;6885;7187;7189;7316;7334;7335;841;8737;8772	JUN;NFKB1;RELA;TANK;FOS;UBE2N;UBE2V1;MAPK9;TRAF6;MAPK8;CASP8;TRAF3;FADD;APP;MAP3K7;RIPK1;UBC;SKP1;NFKB2;MAPK14;ATF2
R-HSA-449147	Signaling by Interleukins	http://reactome.org/PathwayBrowser/#/R-HSA-449147	462	50	19.831896143276794	2.5211910973500378	1.1271557021075296e-9	2.90705231827136e-8	1026;1386;1398;1399;1432;207;2335;2353;2534;27250;2885;3185;3312;351;356;3725;3726;4088;4609;4615;4790;4791;5295;5566;5599;5601;5682;5684;5700;5701;5702;5705;5708;5970;6500;6647;6774;6850;6885;7124;7157;7189;7316;7334;7335;7412;7431;7534;836;998	JUN;GRB2;YWHAZ;NFKB1;RELA;SOD1;FOS;SMAD3;UBE2N;AKT1;HNRNPF;PSMC5;UBE2V1;PSMC3;CRKL;TNF;MAPK9;PSMA3;PSMC1;TRAF6;TP53;MAPK8;PRKACA;CASP3;JUNB;FASLG;VCAM1;PSMC2;FN1;APP;MYD88;HSPA8;MAP3K7;PIK3R1;CDKN1A;STAT3;MYC;FYN;UBC;SKP1;CDC42;NFKB2;MAPK14;CRK;VIM;ATF2;SYK;PSMD2;PSMA1;PDCD4
R-HSA-8852276	The role of GTSE1 in G2/M progression after G2 checkpoint	http://reactome.org/PathwayBrowser/#/R-HSA-8852276	75	18	3.219463659622856	5.590993377483444	1.7391066364780272e-9	4.41937686446181e-8	1026;10381;22919;3326;51512;5347;5682;5684;5700;5701;5702;5705;5708;7157;7277;7316;7846;983	PLK1;CDK1;PSMC5;PSMC3;GTSE1;PSMA3;PSMC1;TP53;HSP90AB1;TUBB3;PSMC2;TUBA1A;CDKN1A;TUBA4A;UBC;MAPRE1;PSMD2;PSMA1
R-HSA-5653656	Vesicle-mediated transport	http://reactome.org/PathwayBrowser/#/R-HSA-5653656	667	63	28.631763479579266	2.2003534656512804	1.798281745735153e-9	4.503522980623688e-8	10092;10096;10282;10342;10381;10618;10971;10987;11345;1173;1213;1315;140735;1778;1780;1856;1956;207;22820;22905;23095;2801;288;2885;29979;3312;351;3799;3832;4012;4035;4627;4952;5048;547;5563;5565;5861;5879;60;60412;7018;7037;7277;7316;7529;7531;7532;7533;7534;7846;808;81631;8301;832;84062;8546;8655;9026;9146;9342;9367;9919	GRB2;GOLGA2;YWHAG;TGOLN2;YWHAH;YWHAZ;UBQLN1;BET1;DYNLL1;CLTC;YWHAE;COPS5;AKT1;DVL2;RAB9A;KIF1A;TF;KIF5B;KIF11;SNAP29;RAB1A;LRP1;AP3B1;TUBB3;HGS;EGFR;DYNLL2;APP;PICALM;HSPA8;TUBA1A;ANK3;KIF1B;YWHAQ;DTNBP1;ACTR3;CAPZB;TUBA4A;YWHAB;ARPC5;UBC;TFRC;DYNC1I1;LNPEP;RAC1;PRKAB2;ACTB;PRKAA2;HIP1R;EPN2;EXOC4;PAFAH1B1;SEC16A;DYNC1H1;MYH9;COPB1;MAP1LC3B;OCRL;CALM3;GABARAPL2;COPG1;TFG;AP2M1
R-HSA-179409	APC-Cdc20 mediated degradation of Nek2A	http://reactome.org/PathwayBrowser/#/R-HSA-179409	25	11	1.0731545532076188	10.250154525386312	2.090131179244281e-9	5.15963811104874e-8	10393;4085;51433;51434;64682;701;7316;8697;8881;991;996	CDC23;CDC27;ANAPC5;CDC16;BUB1B;UBC;ANAPC1;MAD2L1;CDC20;ANAPC10;ANAPC7
R-HSA-141405	Inhibition of the proteolytic activity of APC/C required for the onset of anaphase by mitotic spindle checkpoint components	http://reactome.org/PathwayBrowser/#/R-HSA-141405	20	10	0.8585236425660949	11.647902869757175	2.416991384812661e-9	5.800779323550387e-8	10393;4085;51433;51434;64682;701;8697;8881;991;996	CDC23;CDC27;ANAPC5;CDC16;BUB1B;ANAPC1;MAD2L1;CDC20;ANAPC10;ANAPC7
R-HSA-141430	Inactivation of APC/C via direct inhibition of the APC/C complex	http://reactome.org/PathwayBrowser/#/R-HSA-141430	20	10	0.8585236425660949	11.647902869757175	2.416991384812661e-9	5.800779323550387e-8	10393;4085;51433;51434;64682;701;8697;8881;991;996	CDC23;CDC27;ANAPC5;CDC16;BUB1B;ANAPC1;MAD2L1;CDC20;ANAPC10;ANAPC7
R-HSA-2029480	Fcgamma receptor (FCGR) dependent phagocytosis	http://reactome.org/PathwayBrowser/#/R-HSA-2029480	86	19	3.691651663034208	5.146747779660147	2.747033711614222e-9	6.502567470779965e-8	10092;10096;10152;10458;10768;1398;25;2534;2885;3326;3984;4627;5058;5295;5747;5879;60;6850;998	GRB2;ABL1;PTK2;BAIAP2;HSP90AB1;ABI2;ACTR3;PAK1;PIK3R1;ARPC5;FYN;CDC42;RAC1;CRK;ACTB;MYH9;SYK;AHCYL1;LIMK1
R-HSA-2029482	Regulation of actin dynamics for phagocytic cup formation	http://reactome.org/PathwayBrowser/#/R-HSA-2029482	61	16	2.6184971098265897	6.11037527593819	3.4844329643846095e-9	8.136621841157574e-8	10092;10096;10152;10458;1398;25;2885;3326;3984;4627;5058;5747;5879;60;6850;998	GRB2;ABL1;PTK2;BAIAP2;HSP90AB1;ABI2;ACTR3;PAK1;ARPC5;CDC42;RAC1;CRK;ACTB;MYH9;SYK;LIMK1
R-HSA-69306	DNA Replication	http://reactome.org/PathwayBrowser/#/R-HSA-69306	127	23	5.451625130294703	4.218925448888426	3.6803057268386397e-9	8.479424394636226e-8	10393;4174;4176;5111;51343;51433;51434;5682;5684;5700;5701;5702;5705;5708;5983;6118;64682;6500;7316;8697;8881;890;996	PCNA;CDC23;PSMC5;PSMC3;PSMA3;PSMC1;RPA2;CCNA2;CDC27;PSMC2;ANAPC5;CDC16;RFC3;UBC;ANAPC1;SKP1;MCM7;ANAPC10;ANAPC7;MCM5;FZR1;PSMD2;PSMA1
R-HSA-5688426	Deubiquitination	http://reactome.org/PathwayBrowser/#/R-HSA-5688426	297	37	12.74907609210651	2.9021710853940434	4.45538705928783e-9	1.0130143208486012e-7	10318;2033;2099;23770;324;4087;4088;4193;4609;55611;5682;5684;5700;5701;5702;5705;5708;5728;60;672;6885;7128;7157;7186;7187;7189;7316;7416;79594;8312;8313;8607;8737;890;9146;983;991	ESR1;TRAF2;EP300;APC;SMAD3;TNIP1;CDK1;SMAD2;PSMC5;VDAC1;AXIN1;PSMC3;RUVBL1;PSMA3;PSMC1;TRAF6;TP53;CCNA2;TNFAIP3;TRAF3;HGS;PSMC2;MAP3K7;MYC;MUL1;AXIN2;RIPK1;UBC;PTEN;MDM2;CDC20;ACTB;FKBP8;BRCA1;OTUB1;PSMD2;PSMA1
R-HSA-3214841	PKMTs methylate histone lysines	http://reactome.org/PathwayBrowser/#/R-HSA-3214841	71	17	3.0477589311096374	5.577868979883717	5.144732417861064e-9	1.1545581322160934e-7	10919;11091;2146;29072;4297;4790;4791;54904;5970;64324;6839;7468;79723;79813;8085;9757;9869	NFKB1;RELA;SUV39H1;EZH2;SETDB1;WDR5;EHMT2;SUV39H2;KMT2B;NSD3;EHMT1;KMT2A;NFKB2;SETD2;NSD1;KMT2D;NSD2
R-HSA-174084	Autodegradation of Cdh1 by Cdh1:APC/C	http://reactome.org/PathwayBrowser/#/R-HSA-174084	63	16	2.704349474083199	5.916395108448088	5.814767556344691e-9	1.2881946586363623e-7	10393;51343;51433;51434;5682;5684;5700;5701;5702;5705;5708;64682;7316;8697;8881;996	CDC23;PSMC5;PSMC3;PSMA3;PSMC1;CDC27;PSMC2;ANAPC5;CDC16;UBC;ANAPC1;ANAPC10;ANAPC7;FZR1;PSMD2;PSMA1
R-HSA-69017	CDK-mediated phosphorylation and removal of Cdc6	http://reactome.org/PathwayBrowser/#/R-HSA-69017	72	17	3.090685113237942	5.500398577385332	6.47243736384695e-9	1.4157432613579152e-7	10393;51343;51433;51434;5682;5684;5700;5701;5702;5705;5708;64682;7316;8697;8881;890;996	CDC23;PSMC5;PSMC3;PSMA3;PSMC1;CCNA2;CDC27;PSMC2;ANAPC5;CDC16;UBC;ANAPC1;ANAPC10;ANAPC7;FZR1;PSMD2;PSMA1
R-HSA-422475	Axon guidance	http://reactome.org/PathwayBrowser/#/R-HSA-422475	551	54	23.652326352695916	2.2830735207509525	8.305948040465694e-9	1.79408477674059e-7	10092;10096;10381;103910;1173;1213;1432;1457;1459;1605;1739;1956;2043;25;2534;288;2885;2932;3312;3326;3984;4627;4629;4637;5058;5295;5566;5567;5578;5599;5663;5682;5684;5700;5701;5702;5705;5708;5747;5879;60;6125;6135;6187;6188;6201;6386;6477;7277;7316;7430;7846;9349;998	GRB2;GSK3B;EZR;ABL1;CSNK2A2;CLTC;PSMC5;PSMC3;SIAH1;RPL23;RPS2;PSMA3;PSMC1;PSEN1;PTK2;RPS3;MAPK8;PRKACA;DAG1;HSP90AB1;MYH11;PRKACB;SDCBP;TUBB3;EGFR;PSMC2;HSPA8;TUBA1A;ANK3;RPL11;ACTR3;PAK1;PIK3R1;CSNK2A1;RPL5;EPHA4;TUBA4A;ARPC5;FYN;UBC;CDC42;PRKCA;MAPK14;RAC1;ACTB;MYL6;MYL12B;MYH9;DLG1;RPS7;PSMD2;PSMA1;AP2M1;LIMK1
R-HSA-983705	Signaling by the B Cell Receptor (BCR)	http://reactome.org/PathwayBrowser/#/R-HSA-983705	112	21	4.807732398370132	4.36796357615894	9.317636995298528e-9	1.9877625589970194e-7	10768;2534;2885;4772;4773;4790;5295;5682;5684;5700;5701;5702;5705;5708;5966;5970;6500;6850;6885;7316;808	GRB2;REL;NFKB1;RELA;PSMC5;PSMC3;PSMA3;PSMC1;PSMC2;MAP3K7;PIK3R1;FYN;UBC;SKP1;NFATC1;SYK;PSMD2;AHCYL1;CALM3;PSMA1;NFATC2
R-HSA-69481	G2/M Checkpoints	http://reactome.org/PathwayBrowser/#/R-HSA-69481	168	26	7.211598597555198	3.605303269210554	1.1244547071243005e-8	2.3695826023302333e-7	10524;10971;4174;4176;51512;5682;5684;5700;5701;5702;5705;5708;5983;6118;672;7157;7158;7316;7334;7468;7529;7531;7532;7533;7534;983	YWHAG;YWHAH;YWHAZ;YWHAE;UBE2N;CDK1;PSMC5;PSMC3;GTSE1;PSMA3;PSMC1;RPA2;TP53;PSMC2;YWHAQ;RFC3;YWHAB;UBC;MCM7;BRCA1;KAT5;MCM5;NSD2;TP53BP1;PSMD2;PSMA1
R-HSA-174048	APC/C:Cdc20 mediated degradation of Cyclin B	http://reactome.org/PathwayBrowser/#/R-HSA-174048	23	10	0.9873021889510092	10.128611191093196	1.3320751501844086e-8	2.7732841680947686e-7	10393;51433;51434;64682;7316;8697;8881;983;991;996	CDK1;CDC23;CDC27;ANAPC5;CDC16;UBC;ANAPC1;CDC20;ANAPC10;ANAPC7
R-HSA-174154	APC/C:Cdc20 mediated degradation of Securin	http://reactome.org/PathwayBrowser/#/R-HSA-174154	67	16	2.876054202596418	5.563177490033277	1.5217112903087582e-8	3.1303775114923026e-7	10393;51433;51434;5682;5684;5700;5701;5702;5705;5708;64682;7316;8697;8881;991;996	CDC23;PSMC5;PSMC3;PSMA3;PSMC1;CDC27;PSMC2;ANAPC5;CDC16;UBC;ANAPC1;CDC20;ANAPC10;ANAPC7;PSMD2;PSMA1
R-HSA-597592	Post-translational protein modification	http://reactome.org/PathwayBrowser/#/R-HSA-597592	1425	104	61.169809532834265	1.7001851206382401	1.5581909651452008e-08	3.167710573848126e-7	1000;10238;10282;1029;10318;10342;10381;10521;10618;10970;10987;11091;11315;1315;1387;140735;147719;1605;1616;1655;1778;1780;2033;2099;22820;2335;23770;2801;288;3065;3183;324;3312;351;3895;4087;4088;4193;4609;4791;4869;5045;5111;5193;5195;53371;54507;55294;55611;55832;5591;5682;5684;5700;5701;5702;5705;5708;5728;57332;5861;5893;5970;5987;60;6187;648;6500;672;6885;7018;7020;7128;7157;7158;7186;718…	ESR1;GOLGA2;TRAF2;PCNA;TRIM27;TGOLN2;BET1;EP300;NPM1;RELA;APC;ADAMTSL4;DYNLL1;SMAD3;TNIP1;COPS5;UBE2N;CDK1;SMAD2;DCAF7;PSMC5;VDAC1;AXIN1;RAB9A;WDR5;PSMC3;DAXX;CDC73;RUVBL1;SMC3;TF;RPS2;PSMA3;TFAP2A;PSMC1;TRAF6;TP53;CCNA2;DAG1;PEX14;TNFAIP3;RAB1A;TRAF3;CREBBP;TUBB3;HGS;PSMC2;DYNLL2;PARK7;FN1;UBE2L3;LYPD4;APP;HSPA8;CDKN2A;TUBA1A;ANK3;MAP3K7;BMI1;CAPZB;FBXW7;CAND1;MYC;MUL1;NUP54;AXIN2;TUBA4A;RIPK1;U…
R-HSA-5633007	Regulation of TP53 Activity	http://reactome.org/PathwayBrowser/#/R-HSA-5633007	160	25	6.868189140528759	3.639969646799117	1.774959457190306e-8	3.566430165145173e-7	1029;10524;10919;1432;1457;1459;1616;2033;207;3065;4193;5300;5563;5565;5983;6118;672;6872;6908;7157;7159;7316;79813;890;983	PIN1;EP300;CSNK2A2;AKT1;CDK1;DAXX;EHMT2;RPA2;TBP;TP53;CCNA2;CDKN2A;RFC3;CSNK2A1;UBC;EHMT1;MDM2;TP53BP2;MAPK14;PRKAB2;TAF1;PRKAA2;HDAC1;BRCA1;KAT5
R-HSA-453279	Mitotic G1-G1/S phases	http://reactome.org/PathwayBrowser/#/R-HSA-453279	149	24	6.396001137117407	3.7523445486466067	1.872632315880196e-8	3.7194352205068724e-7	1026;1029;1859;207;25;3065;4174;4176;4609;5111;5682;5684;5700;5701;5702;5705;5708;5925;5933;6118;6500;7316;890;983	PCNA;ABL1;AKT1;CDK1;PSMC5;PSMC3;RB1;PSMA3;PSMC1;RPA2;CCNA2;PSMC2;DYRK1A;CDKN2A;CDKN1A;MYC;UBC;SKP1;MCM7;HDAC1;RBL1;MCM5;PSMD2;PSMA1
R-HSA-8878159	Transcriptional regulation by RUNX3	http://reactome.org/PathwayBrowser/#/R-HSA-8878159	96	19	4.120913484317256	4.610628219278881	1.8963484782474893e-8	3.723738830013252e-7	1026;1029;1387;1499;2033;22938;4088;4193;4609;5682;5684;5700;5701;5702;5705;5708;6934;7157;7316	CTNNB1;EP300;SMAD3;PSMC5;TCF7L2;PSMC3;PSMA3;PSMC1;SNW1;TP53;CREBBP;PSMC2;CDKN2A;CDKN1A;MYC;UBC;MDM2;PSMD2;PSMA1
R-HSA-5627123	RHO GTPases activate PAKs	http://reactome.org/PathwayBrowser/#/R-HSA-5627123	24	10	1.030228371079314	9.706585724797645	2.1966195973277536e-8	4.264897375485796e-7	103910;2316;3984;4627;4629;4637;5058;5879;808;998	FLNA;MYH11;PAK1;CDC42;RAC1;MYL6;MYL12B;MYH9;CALM3;LIMK1
R-HSA-1643685	Disease	http://reactome.org/PathwayBrowser/#/R-HSA-1643685	1054	83	45.2441959632332	1.8344894462805417	2.3347668465234506e-8	4.4827523453250247e-7	1026;11116;11140;1173;1213;1387;1452;1499;1605;1956;2033;207;2099;2100;22938;2335;2534;2801;2885;293;2931;2932;2959;3065;3164;324;3326;351;356;3725;4040;4087;4088;4193;4609;4615;4790;4791;4869;5045;5295;53371;5434;54507;55294;5566;5663;5682;56829;5684;5700;5701;5702;5705;5708;5728;5879;5894;5970;60;6125;6135;6187;6188;6201;6500;6774;6872;6908;6934;7187;7316;7529;7531;7855;808;81622;8312;8546;8826…	ESR1;JUN;GRB2;GOLGA2;UNC93B1;GSK3B;CTNNB1;EP300;NPM1;NFKB1;RELA;APC;ADAMTSL4;SMAD3;CLTC;YWHAE;AKT1;SMAD2;PSMC5;TCF7L2;AXIN1;PSMC3;RPL23;RPS2;PSMA3;PSMC1;SNW1;NR4A1;TBP;PSEN1;CSNK1A1;FGFR1OP;RPS3;PRKACA;DAG1;HSP90AB1;TRAF3;FASLG;ESR2;CREBBP;AP3B1;HGS;EGFR;LRP6;PSMC2;FN1;APP;MYD88;SLC25A6;RPL11;CDC37;PIK3R1;CDKN1A;FBXW7;STAT3;MYC;NUP54;RPL5;YWHAB;FYN;UBC;PTEN;POLR2E;GTF2B;MDM2;SKP1;NFKB2;IQGAP1;RAC…
R-HSA-176407	Conversion from APC/C:Cdc20 to APC/C:Cdh1 in late anaphase	http://reactome.org/PathwayBrowser/#/R-HSA-176407	19	9	0.8155974604377902	11.03485535029627	2.8792179751491176e-8	5.407922457671387e-7	10393;51343;51433;51434;64682;8697;8881;991;996	CDC23;CDC27;ANAPC5;CDC16;ANAPC1;CDC20;ANAPC10;ANAPC7;FZR1
R-HSA-176412	Phosphorylation of the APC/C	http://reactome.org/PathwayBrowser/#/R-HSA-176412	19	9	0.8155974604377902	11.03485535029627	2.8792179751491176e-8	5.407922457671387e-7	10393;51433;51434;5347;64682;8697;8881;983;996	PLK1;CDK1;CDC23;CDC27;ANAPC5;CDC16;ANAPC1;ANAPC10;ANAPC7
R-HSA-166016	Toll Like Receptor 4 (TLR4) Cascade	http://reactome.org/PathwayBrowser/#/R-HSA-166016	130	22	5.580403676679618	3.9423671251485817	2.9431173720340098e-8	5.468501955779321e-7	10010;1386;1432;2353;351;3725;4615;4790;4791;5599;5601;5970;6500;6885;7187;7189;7316;7334;7335;841;8737;8772	JUN;NFKB1;RELA;TANK;FOS;UBE2N;UBE2V1;MAPK9;TRAF6;MAPK8;CASP8;TRAF3;FADD;APP;MYD88;MAP3K7;RIPK1;UBC;SKP1;NFKB2;MAPK14;ATF2
R-HSA-4641262	Disassembly of the destruction complex and recruitment of AXIN to the membrane	http://reactome.org/PathwayBrowser/#/R-HSA-4641262	31	11	1.3307116459774473	8.26625364950509	3.140952364866223e-8	5.774006049456206e-7	1452;1499;1855;1856;1857;2932;324;4040;7855;8312;857	GSK3B;CTNNB1;APC;DVL3;DVL2;AXIN1;CSNK1A1;CAV1;LRP6;DVL1;FZD5
R-HSA-5689896	Ovarian tumor domain proteases	http://reactome.org/PathwayBrowser/#/R-HSA-5689896	38	12	1.6311949208755805	7.356570233530847	3.313905660995431e-8	6.027819981263268e-7	10318;2099;324;55611;5728;7128;7157;7187;7189;7316;8737;983	ESR1;APC;TNIP1;CDK1;TRAF6;TP53;TNFAIP3;TRAF3;RIPK1;UBC;PTEN;OTUB1
R-HSA-3858494	Beta-catenin independent WNT signaling	http://reactome.org/PathwayBrowser/#/R-HSA-3858494	145	23	6.2242964086041885	3.6951967724746897	4.996242641830406e-8	8.993236755294731e-7	1173;1213;1499;1855;1856;1857;4772;4920;5578;5682;5684;5700;5701;5702;5705;5708;57216;5879;6885;6934;7316;7855;808	CTNNB1;DVL3;CLTC;DVL2;PSMC5;TCF7L2;PSMC3;PSMA3;PSMC1;ROR2;PSMC2;MAP3K7;UBC;DVL1;NFATC1;PRKCA;RAC1;VANGL2;PSMD2;CALM3;PSMA1;AP2M1;FZD5
R-HSA-9013694	Signaling by NOTCH4	http://reactome.org/PathwayBrowser/#/R-HSA-9013694	82	17	3.5199469345209895	4.8296182630700475	5.198419605889626e-8	9.231894157370763e-7	1387;2033;207;22938;4088;55294;5663;5682;5684;5700;5701;5702;5705;5708;6500;7316;7534	YWHAZ;EP300;SMAD3;AKT1;PSMC5;PSMC3;PSMA3;PSMC1;SNW1;PSEN1;CREBBP;PSMC2;FBXW7;UBC;SKP1;PSMD2;PSMA1
R-HSA-111447	Activation of BAD and translocation to mitochondria	http://reactome.org/PathwayBrowser/#/R-HSA-111447	15	8	0.6438927319245712	12.424429727740986	5.3505785024832164e-8	9.231894157370763e-7	10971;207;637;7529;7531;7532;7533;7534	YWHAG;YWHAH;YWHAZ;YWHAE;AKT1;YWHAQ;YWHAB;BID
R-HSA-3108232	SUMO E3 ligases SUMOylate target proteins	http://reactome.org/PathwayBrowser/#/R-HSA-3108232	181	26	7.76963896522316	3.3463588355103484	5.41830837974544e-8	9.231894157370763e-7	1029;10521;11315;1387;1616;1655;2033;2099;3065;3183;4193;4791;4869;5111;53371;57332;5893;5970;5987;648;672;7020;7157;7158;7329;9126	ESR1;PCNA;TRIM27;EP300;NPM1;RELA;DAXX;SMC3;TFAP2A;TP53;CREBBP;PARK7;CDKN2A;BMI1;NUP54;UBE2I;MDM2;NFKB2;CBX8;RAD52;HDAC1;HNRNPC;BRCA1;DDX5;DDX17;TP53BP1
R-HSA-2682334	EPH-Ephrin signaling	http://reactome.org/PathwayBrowser/#/R-HSA-2682334	92	18	3.9492087558040367	4.5578750359919376	5.4305071550686534e-8	9.231894157370763e-7	10092;10096;103910;1173;1213;2043;2534;3984;4627;4629;4637;5058;5663;5747;5879;60;6386;998	CLTC;PSEN1;PTK2;MYH11;SDCBP;ACTR3;PAK1;EPHA4;ARPC5;FYN;CDC42;RAC1;ACTB;MYL6;MYL12B;MYH9;AP2M1;LIMK1
