# Supplementary material for: Gene Set Enrichment Analysis of Interaction Networks Weighted by Node Centrality
Source: Front Genet. 2021 Feb 24;12:577623. doi: 10.3389/fgene.2021.577623 (PMC7943873; doi:10.3389/fgene.2021.577623)
Supplement: Supplementary file 2 [file Data_Sheet_2.ZIP › goslim_summary_wg_result1608310350_cc.txt]

GO:0005634	nucleus	372
GO:0005829	cytosol	331
GO:0032991	protein-containing complex	323
GO:0016020	membrane	321
GO:0031974	membrane-enclosed lumen	285
GO:0031982	vesicle	201
GO:0012505	endomembrane system	182
GO:0005856	cytoskeleton	180
GO:0042995	cell projection	137
GO:0005615	extracellular space	122
GO:0005694	chromosome	107
GO:0005739	mitochondrion	84
GO:0005783	endoplasmic reticulum	79
GO:0005794	Golgi apparatus	69
GO:0005768	endosome	60
GO:0031975	envelope	60
GO:0005773	vacuole	42
GO:0031012	extracellular matrix	13
GO:0042579	microbody	11
GO:0005840	ribosome	9
GO:0005811	lipid droplet	4
