# Supplementary material for: Gene Set Enrichment Analysis of Interaction Networks Weighted by Node Centrality
Source: Front Genet. 2021 Feb 24;12:577623. doi: 10.3389/fgene.2021.577623 (PMC7943873; doi:10.3389/fgene.2021.577623)
Supplement: Supplementary file 2 [file Data_Sheet_2.ZIP › goslim_summary_wg_result1608310350_bp.txt]

GO:0065007	biological regulation	475
GO:0008152	metabolic process	436
GO:0050896	response to stimulus	387
GO:0016043	cellular component organization	372
GO:0007154	cell communication	314
GO:0032501	multicellular organismal process	307
GO:0051179	localization	304
GO:0032502	developmental process	294
GO:0051704	multi-organism process	164
GO:0008283	cell proliferation	141
GO:0000003	reproduction	80
GO:0040007	growth	64
