# Supplementary material for: Gene Set Enrichment Analysis of Interaction Networks Weighted by Node Centrality
Source: Front Genet. 2021 Feb 24;12:577623. doi: 10.3389/fgene.2021.577623 (PMC7943873; doi:10.3389/fgene.2021.577623)
Supplement: Supplementary file 2 [file Data_Sheet_2.ZIP › interestingID_mappingTable_wg_result1608310350.txt]

userId	geneSymbol	geneName	entrezgene	gLink
ESR1	ESR1	estrogen receptor 1	2099	https://www.ncbi.nlm.nih.gov/gene/?term=2099
JUN	JUN	Jun proto-oncogene, AP-1 transcription factor subunit	3725	https://www.ncbi.nlm.nih.gov/gene/?term=3725
HSCB	HSCB	HscB mitochondrial iron-sulfur cluster cochaperone	150274	https://www.ncbi.nlm.nih.gov/gene/?term=150274
DISC1	DISC1	DISC1 scaffold protein	27185	https://www.ncbi.nlm.nih.gov/gene/?term=27185
GRB2	GRB2	growth factor receptor bound protein 2	2885	https://www.ncbi.nlm.nih.gov/gene/?term=2885
MEOX2	MEOX2	mesenchyme homeobox 2	4223	https://www.ncbi.nlm.nih.gov/gene/?term=4223
GOLGA2	GOLGA2	golgin A2	2801	https://www.ncbi.nlm.nih.gov/gene/?term=2801
PLEKHA7	PLEKHA7	pleckstrin homology domain containing A7	144100	https://www.ncbi.nlm.nih.gov/gene/?term=144100
YWHAG	YWHAG	tyrosine 3-monooxygenase/tryptophan 5-monooxygenase activation protein gamma	7532	https://www.ncbi.nlm.nih.gov/gene/?term=7532
TRAF2	TRAF2	TNF receptor associated factor 2	7186	https://www.ncbi.nlm.nih.gov/gene/?term=7186
PCNA	PCNA	proliferating cell nuclear antigen	5111	https://www.ncbi.nlm.nih.gov/gene/?term=5111
TRIM27	TRIM27	tripartite motif containing 27	5987	https://www.ncbi.nlm.nih.gov/gene/?term=5987
TGOLN2	TGOLN2	trans-golgi network protein 2	10618	https://www.ncbi.nlm.nih.gov/gene/?term=10618
YWHAH	YWHAH	tyrosine 3-monooxygenase/tryptophan 5-monooxygenase activation protein eta	7533	https://www.ncbi.nlm.nih.gov/gene/?term=7533
MDFI	MDFI	MyoD family inhibitor	4188	https://www.ncbi.nlm.nih.gov/gene/?term=4188
MAPK6	MAPK6	mitogen-activated protein kinase 6	5597	https://www.ncbi.nlm.nih.gov/gene/?term=5597
YWHAZ	YWHAZ	tyrosine 3-monooxygenase/tryptophan 5-monooxygenase activation protein zeta	7534	https://www.ncbi.nlm.nih.gov/gene/?term=7534
TMEM17	TMEM17	transmembrane protein 17	200728	https://www.ncbi.nlm.nih.gov/gene/?term=200728
UNC93B1	UNC93B1	unc-93 homolog B1, TLR signaling regulator	81622	https://www.ncbi.nlm.nih.gov/gene/?term=81622
REL	REL	REL proto-oncogene, NF-kB subunit	5966	https://www.ncbi.nlm.nih.gov/gene/?term=5966
LZTS2	LZTS2	leucine zipper tumor suppressor 2	84445	https://www.ncbi.nlm.nih.gov/gene/?term=84445
NOTCH2NLA	NOTCH2NLA	notch 2 N-terminal like A	388677	https://www.ncbi.nlm.nih.gov/gene/?term=388677
PPP1CA	PPP1CA	protein phosphatase 1 catalytic subunit alpha	5499	https://www.ncbi.nlm.nih.gov/gene/?term=5499
MTUS2	MTUS2	microtubule associated scaffold protein 2	23281	https://www.ncbi.nlm.nih.gov/gene/?term=23281
TFIP11	TFIP11	tuftelin interacting protein 11	24144	https://www.ncbi.nlm.nih.gov/gene/?term=24144
RBPMS	RBPMS	RNA binding protein, mRNA processing factor	11030	https://www.ncbi.nlm.nih.gov/gene/?term=11030
LAMP1	LAMP1	lysosomal associated membrane protein 1	3916	https://www.ncbi.nlm.nih.gov/gene/?term=3916
GSK3B	GSK3B	glycogen synthase kinase 3 beta	2932	https://www.ncbi.nlm.nih.gov/gene/?term=2932
PIN1	PIN1	peptidylprolyl cis/trans isomerase, NIMA-interacting 1	5300	https://www.ncbi.nlm.nih.gov/gene/?term=5300
UBQLN1	UBQLN1	ubiquilin 1	29979	https://www.ncbi.nlm.nih.gov/gene/?term=29979
INCA1	INCA1	inhibitor of CDK, cyclin A1 interacting protein 1	388324	https://www.ncbi.nlm.nih.gov/gene/?term=388324
EGLN3	EGLN3	egl-9 family hypoxia inducible factor 3	112399	https://www.ncbi.nlm.nih.gov/gene/?term=112399
TCF4	TCF4	transcription factor 4	6925	https://www.ncbi.nlm.nih.gov/gene/?term=6925
FLNA	FLNA	filamin A	2316	https://www.ncbi.nlm.nih.gov/gene/?term=2316
CTNNB1	CTNNB1	catenin beta 1	1499	https://www.ncbi.nlm.nih.gov/gene/?term=1499
BET1	BET1	Bet1 golgi vesicular membrane trafficking protein	10282	https://www.ncbi.nlm.nih.gov/gene/?term=10282
EP300	EP300	E1A binding protein p300	2033	https://www.ncbi.nlm.nih.gov/gene/?term=2033
CCT3	CCT3	chaperonin containing TCP1 subunit 3	7203	https://www.ncbi.nlm.nih.gov/gene/?term=7203
POLR1C	POLR1C	RNA polymerase I and III subunit C	9533	https://www.ncbi.nlm.nih.gov/gene/?term=9533
CEP128	CEP128	centrosomal protein 128	145508	https://www.ncbi.nlm.nih.gov/gene/?term=145508
NUDCD1	NUDCD1	NudC domain containing 1	84955	https://www.ncbi.nlm.nih.gov/gene/?term=84955
NPM1	NPM1	nucleophosmin 1	4869	https://www.ncbi.nlm.nih.gov/gene/?term=4869
PLK1	PLK1	polo like kinase 1	5347	https://www.ncbi.nlm.nih.gov/gene/?term=5347
NFKB1	NFKB1	nuclear factor kappa B subunit 1	4790	https://www.ncbi.nlm.nih.gov/gene/?term=4790
OFD1	OFD1	OFD1, centriole and centriolar satellite protein	8481	https://www.ncbi.nlm.nih.gov/gene/?term=8481
TRIP6	TRIP6	thyroid hormone receptor interactor 6	7205	https://www.ncbi.nlm.nih.gov/gene/?term=7205
UBE3A	UBE3A	ubiquitin protein ligase E3A	7337	https://www.ncbi.nlm.nih.gov/gene/?term=7337
SLC15A3	SLC15A3	solute carrier family 15 member 3	51296	https://www.ncbi.nlm.nih.gov/gene/?term=51296
RELA	RELA	RELA proto-oncogene, NF-kB subunit	5970	https://www.ncbi.nlm.nih.gov/gene/?term=5970
APC	APC	APC, WNT signaling pathway regulator	324	https://www.ncbi.nlm.nih.gov/gene/?term=324
TANK	TANK	TRAF family member associated NFKB activator	10010	https://www.ncbi.nlm.nih.gov/gene/?term=10010
EZR	EZR	ezrin	7430	https://www.ncbi.nlm.nih.gov/gene/?term=7430
DLST	DLST	dihydrolipoamide S-succinyltransferase	1743	https://www.ncbi.nlm.nih.gov/gene/?term=1743
USHBP1	USHBP1	USH1 protein network component harmonin binding protein 1	83878	https://www.ncbi.nlm.nih.gov/gene/?term=83878
PCM1	PCM1	pericentriolar material 1	5108	https://www.ncbi.nlm.nih.gov/gene/?term=5108
TRIM55	TRIM55	tripartite motif containing 55	84675	https://www.ncbi.nlm.nih.gov/gene/?term=84675
SOD1	SOD1	superoxide dismutase 1	6647	https://www.ncbi.nlm.nih.gov/gene/?term=6647
ADAMTSL4	ADAMTSL4	ADAMTS like 4	54507	https://www.ncbi.nlm.nih.gov/gene/?term=54507
FOS	FOS	Fos proto-oncogene, AP-1 transcription factor subunit	2353	https://www.ncbi.nlm.nih.gov/gene/?term=2353
DYNLL1	DYNLL1	dynein light chain LC8-type 1	8655	https://www.ncbi.nlm.nih.gov/gene/?term=8655
MID2	MID2	midline 2	11043	https://www.ncbi.nlm.nih.gov/gene/?term=11043
HIF1AN	HIF1AN	hypoxia inducible factor 1 subunit alpha inhibitor	55662	https://www.ncbi.nlm.nih.gov/gene/?term=55662
SMAD3	SMAD3	SMAD family member 3	4088	https://www.ncbi.nlm.nih.gov/gene/?term=4088
ABL1	ABL1	ABL proto-oncogene 1, non-receptor tyrosine kinase	25	https://www.ncbi.nlm.nih.gov/gene/?term=25
TRAF1	TRAF1	TNF receptor associated factor 1	7185	https://www.ncbi.nlm.nih.gov/gene/?term=7185
DVL3	DVL3	dishevelled segment polarity protein 3	1857	https://www.ncbi.nlm.nih.gov/gene/?term=1857
MKRN3	MKRN3	makorin ring finger protein 3	7681	https://www.ncbi.nlm.nih.gov/gene/?term=7681
CSNK2A2	CSNK2A2	casein kinase 2 alpha 2	1459	https://www.ncbi.nlm.nih.gov/gene/?term=1459
CLTC	CLTC	clathrin heavy chain	1213	https://www.ncbi.nlm.nih.gov/gene/?term=1213
BCAR1	BCAR1	BCAR1, Cas family scaffold protein	9564	https://www.ncbi.nlm.nih.gov/gene/?term=9564
YWHAE	YWHAE	tyrosine 3-monooxygenase/tryptophan 5-monooxygenase activation protein epsilon	7531	https://www.ncbi.nlm.nih.gov/gene/?term=7531
UBQLN4	UBQLN4	ubiquilin 4	56893	https://www.ncbi.nlm.nih.gov/gene/?term=56893
TNIP1	TNIP1	TNFAIP3 interacting protein 1	10318	https://www.ncbi.nlm.nih.gov/gene/?term=10318
LGALS8	LGALS8	galectin 8	3964	https://www.ncbi.nlm.nih.gov/gene/?term=3964
COPS5	COPS5	COP9 signalosome subunit 5	10987	https://www.ncbi.nlm.nih.gov/gene/?term=10987
PDHA1	PDHA1	pyruvate dehydrogenase E1 alpha 1 subunit	5160	https://www.ncbi.nlm.nih.gov/gene/?term=5160
CSNK1E	CSNK1E	casein kinase 1 epsilon	1454	https://www.ncbi.nlm.nih.gov/gene/?term=1454
NDEL1	NDEL1	nudE neurodevelopment protein 1 like 1	81565	https://www.ncbi.nlm.nih.gov/gene/?term=81565
LRRK2	LRRK2	leucine rich repeat kinase 2	120892	https://www.ncbi.nlm.nih.gov/gene/?term=120892
TMEM216	TMEM216	transmembrane protein 216	51259	https://www.ncbi.nlm.nih.gov/gene/?term=51259
ARL13B	ARL13B	ADP ribosylation factor like GTPase 13B	200894	https://www.ncbi.nlm.nih.gov/gene/?term=200894
UBE2N	UBE2N	ubiquitin conjugating enzyme E2 N	7334	https://www.ncbi.nlm.nih.gov/gene/?term=7334
SUV39H1	SUV39H1	suppressor of variegation 3-9 homolog 1	6839	https://www.ncbi.nlm.nih.gov/gene/?term=6839
PLEC	PLEC	plectin	5339	https://www.ncbi.nlm.nih.gov/gene/?term=5339
AKT1	AKT1	AKT serine/threonine kinase 1	207	https://www.ncbi.nlm.nih.gov/gene/?term=207
DVL2	DVL2	dishevelled segment polarity protein 2	1856	https://www.ncbi.nlm.nih.gov/gene/?term=1856
HNRNPF	HNRNPF	heterogeneous nuclear ribonucleoprotein F	3185	https://www.ncbi.nlm.nih.gov/gene/?term=3185
CDK1	CDK1	cyclin dependent kinase 1	983	https://www.ncbi.nlm.nih.gov/gene/?term=983
CDC23	CDC23	cell division cycle 23	8697	https://www.ncbi.nlm.nih.gov/gene/?term=8697
EZH2	EZH2	enhancer of zeste 2 polycomb repressive complex 2 subunit	2146	https://www.ncbi.nlm.nih.gov/gene/?term=2146
SMAD2	SMAD2	SMAD family member 2	4087	https://www.ncbi.nlm.nih.gov/gene/?term=4087
PTPN1	PTPN1	protein tyrosine phosphatase, non-receptor type 1	5770	https://www.ncbi.nlm.nih.gov/gene/?term=5770
DCAF7	DCAF7	DDB1 and CUL4 associated factor 7	10238	https://www.ncbi.nlm.nih.gov/gene/?term=10238
PSMC5	PSMC5	proteasome 26S subunit, ATPase 5	5705	https://www.ncbi.nlm.nih.gov/gene/?term=5705
AARSD1	AARSD1	alanyl-tRNA synthetase domain containing 1	80755	https://www.ncbi.nlm.nih.gov/gene/?term=80755
TNS2	TNS2	tensin 2	23371	https://www.ncbi.nlm.nih.gov/gene/?term=23371
MAD2L2	MAD2L2	mitotic arrest deficient 2 like 2	10459	https://www.ncbi.nlm.nih.gov/gene/?term=10459
TCF7L2	TCF7L2	transcription factor 7 like 2	6934	https://www.ncbi.nlm.nih.gov/gene/?term=6934
SETDB1	SETDB1	SET domain bifurcated histone lysine methyltransferase 1	9869	https://www.ncbi.nlm.nih.gov/gene/?term=9869
DNM1L	DNM1L	dynamin 1 like	10059	https://www.ncbi.nlm.nih.gov/gene/?term=10059
VDAC1	VDAC1	voltage dependent anion channel 1	7416	https://www.ncbi.nlm.nih.gov/gene/?term=7416
AXIN1	AXIN1	axin 1	8312	https://www.ncbi.nlm.nih.gov/gene/?term=8312
RAB9A	RAB9A	RAB9A, member RAS oncogene family	9367	https://www.ncbi.nlm.nih.gov/gene/?term=9367
FXR2	FXR2	FMR1 autosomal homolog 2	9513	https://www.ncbi.nlm.nih.gov/gene/?term=9513
WDR5	WDR5	WD repeat domain 5	11091	https://www.ncbi.nlm.nih.gov/gene/?term=11091
UBE2V1	UBE2V1	ubiquitin conjugating enzyme E2 V1	7335	https://www.ncbi.nlm.nih.gov/gene/?term=7335
KPRP	KPRP	keratinocyte proline rich protein	448834	https://www.ncbi.nlm.nih.gov/gene/?term=448834
SLX4	SLX4	SLX4 structure-specific endonuclease subunit	84464	https://www.ncbi.nlm.nih.gov/gene/?term=84464
STUB1	STUB1	STIP1 homology and U-box containing protein 1	10273	https://www.ncbi.nlm.nih.gov/gene/?term=10273
BAG2	BAG2	BCL2 associated athanogene 2	9532	https://www.ncbi.nlm.nih.gov/gene/?term=9532
TNIK	TNIK	TRAF2 and NCK interacting kinase	23043	https://www.ncbi.nlm.nih.gov/gene/?term=23043
PSMC3	PSMC3	proteasome 26S subunit, ATPase 3	5702	https://www.ncbi.nlm.nih.gov/gene/?term=5702
DAXX	DAXX	death domain associated protein	1616	https://www.ncbi.nlm.nih.gov/gene/?term=1616
CACYBP	CACYBP	calcyclin binding protein	27101	https://www.ncbi.nlm.nih.gov/gene/?term=27101
HTR2C	HTR2C	5-hydroxytryptamine receptor 2C	3358	https://www.ncbi.nlm.nih.gov/gene/?term=3358
SOAT1	SOAT1	sterol O-acyltransferase 1	6646	https://www.ncbi.nlm.nih.gov/gene/?term=6646
STX11	STX11	syntaxin 11	8676	https://www.ncbi.nlm.nih.gov/gene/?term=8676
CEP63	CEP63	centrosomal protein 63	80254	https://www.ncbi.nlm.nih.gov/gene/?term=80254
MTNR1B	MTNR1B	melatonin receptor 1B	4544	https://www.ncbi.nlm.nih.gov/gene/?term=4544
EHMT2	EHMT2	euchromatic histone lysine methyltransferase 2	10919	https://www.ncbi.nlm.nih.gov/gene/?term=10919
CEP135	CEP135	centrosomal protein 135	9662	https://www.ncbi.nlm.nih.gov/gene/?term=9662
SLC18A1	SLC18A1	solute carrier family 18 member A1	6570	https://www.ncbi.nlm.nih.gov/gene/?term=6570
SIAH1	SIAH1	siah E3 ubiquitin protein ligase 1	6477	https://www.ncbi.nlm.nih.gov/gene/?term=6477
DICER1	DICER1	dicer 1, ribonuclease III	23405	https://www.ncbi.nlm.nih.gov/gene/?term=23405
CDC73	CDC73	cell division cycle 73	79577	https://www.ncbi.nlm.nih.gov/gene/?term=79577
GTSE1	GTSE1	G2 and S-phase expressed 1	51512	https://www.ncbi.nlm.nih.gov/gene/?term=51512
RUVBL2	RUVBL2	RuvB like AAA ATPase 2	10856	https://www.ncbi.nlm.nih.gov/gene/?term=10856
PLSCR1	PLSCR1	phospholipid scramblase 1	5359	https://www.ncbi.nlm.nih.gov/gene/?term=5359
FAM174A	FAM174A	family with sequence similarity 174 member A	345757	https://www.ncbi.nlm.nih.gov/gene/?term=345757
RUVBL1	RUVBL1	RuvB like AAA ATPase 1	8607	https://www.ncbi.nlm.nih.gov/gene/?term=8607
MPP1	MPP1	membrane palmitoylated protein 1	4354	https://www.ncbi.nlm.nih.gov/gene/?term=4354
CRKL	CRKL	CRK like proto-oncogene, adaptor protein	1399	https://www.ncbi.nlm.nih.gov/gene/?term=1399
TUBG1	TUBG1	tubulin gamma 1	7283	https://www.ncbi.nlm.nih.gov/gene/?term=7283
RPL23	RPL23	ribosomal protein L23	9349	https://www.ncbi.nlm.nih.gov/gene/?term=9349
TNF	TNF	tumor necrosis factor	7124	https://www.ncbi.nlm.nih.gov/gene/?term=7124
FAM9B	FAM9B	family with sequence similarity 9 member B	171483	https://www.ncbi.nlm.nih.gov/gene/?term=171483
COX15	COX15	cytochrome c oxidase assembly homolog COX15	1355	https://www.ncbi.nlm.nih.gov/gene/?term=1355
KIF1A	KIF1A	kinesin family member 1A	547	https://www.ncbi.nlm.nih.gov/gene/?term=547
LRRC59	LRRC59	leucine rich repeat containing 59	55379	https://www.ncbi.nlm.nih.gov/gene/?term=55379
APLNR	APLNR	apelin receptor	187	https://www.ncbi.nlm.nih.gov/gene/?term=187
NDE1	NDE1	nudE neurodevelopment protein 1	54820	https://www.ncbi.nlm.nih.gov/gene/?term=54820
SMC3	SMC3	structural maintenance of chromosomes 3	9126	https://www.ncbi.nlm.nih.gov/gene/?term=9126
RB1	RB1	RB transcriptional corepressor 1	5925	https://www.ncbi.nlm.nih.gov/gene/?term=5925
MAPK9	MAPK9	mitogen-activated protein kinase 9	5601	https://www.ncbi.nlm.nih.gov/gene/?term=5601
CEP162	CEP162	centrosomal protein 162	22832	https://www.ncbi.nlm.nih.gov/gene/?term=22832
TF	TF	transferrin	7018	https://www.ncbi.nlm.nih.gov/gene/?term=7018
PRKAR1A	PRKAR1A	protein kinase cAMP-dependent type I regulatory subunit alpha	5573	https://www.ncbi.nlm.nih.gov/gene/?term=5573
TRAF3IP1	TRAF3IP1	TRAF3 interacting protein 1	26146	https://www.ncbi.nlm.nih.gov/gene/?term=26146
DNAJA1	DNAJA1	DnaJ heat shock protein family (Hsp40) member A1	3301	https://www.ncbi.nlm.nih.gov/gene/?term=3301
SET	SET	SET nuclear proto-oncogene	6418	https://www.ncbi.nlm.nih.gov/gene/?term=6418
MED4	MED4	mediator complex subunit 4	29079	https://www.ncbi.nlm.nih.gov/gene/?term=29079
FOSL2	FOSL2	FOS like 2, AP-1 transcription factor subunit	2355	https://www.ncbi.nlm.nih.gov/gene/?term=2355
RPS2	RPS2	ribosomal protein S2	6187	https://www.ncbi.nlm.nih.gov/gene/?term=6187
CEP290	CEP290	centrosomal protein 290	80184	https://www.ncbi.nlm.nih.gov/gene/?term=80184
PSMA3	PSMA3	proteasome subunit alpha 3	5684	https://www.ncbi.nlm.nih.gov/gene/?term=5684
TFAP2A	TFAP2A	transcription factor AP-2 alpha	7020	https://www.ncbi.nlm.nih.gov/gene/?term=7020
PSMC1	PSMC1	proteasome 26S subunit, ATPase 1	5700	https://www.ncbi.nlm.nih.gov/gene/?term=5700
RPA2	RPA2	replication protein A2	6118	https://www.ncbi.nlm.nih.gov/gene/?term=6118
RALBP1	RALBP1	ralA binding protein 1	10928	https://www.ncbi.nlm.nih.gov/gene/?term=10928
TRAF6	TRAF6	TNF receptor associated factor 6	7189	https://www.ncbi.nlm.nih.gov/gene/?term=7189
LAMP2	LAMP2	lysosomal associated membrane protein 2	3920	https://www.ncbi.nlm.nih.gov/gene/?term=3920
SNW1	SNW1	SNW domain containing 1	22938	https://www.ncbi.nlm.nih.gov/gene/?term=22938
SLC39A9	SLC39A9	solute carrier family 39 member 9	55334	https://www.ncbi.nlm.nih.gov/gene/?term=55334
KIF5B	KIF5B	kinesin family member 5B	3799	https://www.ncbi.nlm.nih.gov/gene/?term=3799
NR4A1	NR4A1	nuclear receptor subfamily 4 group A member 1	3164	https://www.ncbi.nlm.nih.gov/gene/?term=3164
DOCK5	DOCK5	dedicator of cytokinesis 5	80005	https://www.ncbi.nlm.nih.gov/gene/?term=80005
TBP	TBP	TATA-box binding protein	6908	https://www.ncbi.nlm.nih.gov/gene/?term=6908
CDC5L	CDC5L	cell division cycle 5 like	988	https://www.ncbi.nlm.nih.gov/gene/?term=988
TP53	TP53	tumor protein p53	7157	https://www.ncbi.nlm.nih.gov/gene/?term=7157
PSEN1	PSEN1	presenilin 1	5663	https://www.ncbi.nlm.nih.gov/gene/?term=5663
PTK2	PTK2	protein tyrosine kinase 2	5747	https://www.ncbi.nlm.nih.gov/gene/?term=5747
CSNK1A1	CSNK1A1	casein kinase 1 alpha 1	1452	https://www.ncbi.nlm.nih.gov/gene/?term=1452
PLGRKT	PLGRKT	plasminogen receptor with a C-terminal lysine	55848	https://www.ncbi.nlm.nih.gov/gene/?term=55848
FGFR1OP	FGFR1OP	FGFR1 oncogene partner	11116	https://www.ncbi.nlm.nih.gov/gene/?term=11116
BORCS6	BORCS6	BLOC-1 related complex subunit 6	54785	https://www.ncbi.nlm.nih.gov/gene/?term=54785
TEKT4	TEKT4	tektin 4	150483	https://www.ncbi.nlm.nih.gov/gene/?term=150483
CCNA2	CCNA2	cyclin A2	890	https://www.ncbi.nlm.nih.gov/gene/?term=890
RPS3	RPS3	ribosomal protein S3	6188	https://www.ncbi.nlm.nih.gov/gene/?term=6188
RGS20	RGS20	regulator of G protein signaling 20	8601	https://www.ncbi.nlm.nih.gov/gene/?term=8601
GSTP1	GSTP1	glutathione S-transferase pi 1	2950	https://www.ncbi.nlm.nih.gov/gene/?term=2950
FASN	FASN	fatty acid synthase	2194	https://www.ncbi.nlm.nih.gov/gene/?term=2194
POLR1A	POLR1A	RNA polymerase I subunit A	25885	https://www.ncbi.nlm.nih.gov/gene/?term=25885
FLNC	FLNC	filamin C	2318	https://www.ncbi.nlm.nih.gov/gene/?term=2318
MAPK8	MAPK8	mitogen-activated protein kinase 8	5599	https://www.ncbi.nlm.nih.gov/gene/?term=5599
KIF11	KIF11	kinesin family member 11	3832	https://www.ncbi.nlm.nih.gov/gene/?term=3832
PRKACA	PRKACA	protein kinase cAMP-activated catalytic subunit alpha	5566	https://www.ncbi.nlm.nih.gov/gene/?term=5566
CDC27	CDC27	cell division cycle 27	996	https://www.ncbi.nlm.nih.gov/gene/?term=996
ARNT2	ARNT2	aryl hydrocarbon receptor nuclear translocator 2	9915	https://www.ncbi.nlm.nih.gov/gene/?term=9915
FAS	FAS	Fas cell surface death receptor	355	https://www.ncbi.nlm.nih.gov/gene/?term=355
NDC80	NDC80	NDC80, kinetochore complex component	10403	https://www.ncbi.nlm.nih.gov/gene/?term=10403
PKN1	PKN1	protein kinase N1	5585	https://www.ncbi.nlm.nih.gov/gene/?term=5585
SLX1B	SLX1B	SLX1 homolog B, structure-specific endonuclease subunit	79008	https://www.ncbi.nlm.nih.gov/gene/?term=79008
CLN6	CLN6	CLN6, transmembrane ER protein	54982	https://www.ncbi.nlm.nih.gov/gene/?term=54982
DAG1	DAG1	dystroglycan 1	1605	https://www.ncbi.nlm.nih.gov/gene/?term=1605
CAV1	CAV1	caveolin 1	857	https://www.ncbi.nlm.nih.gov/gene/?term=857
SLAIN2	SLAIN2	SLAIN motif family member 2	57606	https://www.ncbi.nlm.nih.gov/gene/?term=57606
CASP8	CASP8	caspase 8	841	https://www.ncbi.nlm.nih.gov/gene/?term=841
BAIAP2	BAIAP2	BAI1 associated protein 2	10458	https://www.ncbi.nlm.nih.gov/gene/?term=10458
PEX14	PEX14	peroxisomal biogenesis factor 14	5195	https://www.ncbi.nlm.nih.gov/gene/?term=5195
HSP90AB1	HSP90AB1	heat shock protein 90 alpha family class B member 1	3326	https://www.ncbi.nlm.nih.gov/gene/?term=3326
TNFAIP3	TNFAIP3	TNF alpha induced protein 3	7128	https://www.ncbi.nlm.nih.gov/gene/?term=7128
FPR2	FPR2	formyl peptide receptor 2	2358	https://www.ncbi.nlm.nih.gov/gene/?term=2358
SNAP29	SNAP29	synaptosome associated protein 29	9342	https://www.ncbi.nlm.nih.gov/gene/?term=9342
MYH11	MYH11	myosin heavy chain 11	4629	https://www.ncbi.nlm.nih.gov/gene/?term=4629
LNX1	LNX1	ligand of numb-protein X 1	84708	https://www.ncbi.nlm.nih.gov/gene/?term=84708
CHRM4	CHRM4	cholinergic receptor muscarinic 4	1132	https://www.ncbi.nlm.nih.gov/gene/?term=1132
PRKACB	PRKACB	protein kinase cAMP-activated catalytic subunit beta	5567	https://www.ncbi.nlm.nih.gov/gene/?term=5567
RAB1A	RAB1A	RAB1A, member RAS oncogene family	5861	https://www.ncbi.nlm.nih.gov/gene/?term=5861
SDCBP	SDCBP	syndecan binding protein	6386	https://www.ncbi.nlm.nih.gov/gene/?term=6386
WIZ	WIZ	WIZ zinc finger	58525	https://www.ncbi.nlm.nih.gov/gene/?term=58525
MAPRE3	MAPRE3	microtubule associated protein RP/EB family member 3	22924	https://www.ncbi.nlm.nih.gov/gene/?term=22924
LRP1	LRP1	LDL receptor related protein 1	4035	https://www.ncbi.nlm.nih.gov/gene/?term=4035
UXS1	UXS1	UDP-glucuronate decarboxylase 1	80146	https://www.ncbi.nlm.nih.gov/gene/?term=80146
POC1A	POC1A	POC1 centriolar protein A	25886	https://www.ncbi.nlm.nih.gov/gene/?term=25886
RAD51D	RAD51D	RAD51 paralog D	5892	https://www.ncbi.nlm.nih.gov/gene/?term=5892
ABCD3	ABCD3	ATP binding cassette subfamily D member 3	5825	https://www.ncbi.nlm.nih.gov/gene/?term=5825
CASP3	CASP3	caspase 3	836	https://www.ncbi.nlm.nih.gov/gene/?term=836
TRAF3	TRAF3	TNF receptor associated factor 3	7187	https://www.ncbi.nlm.nih.gov/gene/?term=7187
ROR2	ROR2	receptor tyrosine kinase like orphan receptor 2	4920	https://www.ncbi.nlm.nih.gov/gene/?term=4920
C5AR2	C5AR2	complement component 5a receptor 2	27202	https://www.ncbi.nlm.nih.gov/gene/?term=27202
JUNB	JUNB	JunB proto-oncogene, AP-1 transcription factor subunit	3726	https://www.ncbi.nlm.nih.gov/gene/?term=3726
FASLG	FASLG	Fas ligand	356	https://www.ncbi.nlm.nih.gov/gene/?term=356
ESR2	ESR2	estrogen receptor 2	2100	https://www.ncbi.nlm.nih.gov/gene/?term=2100
CREBBP	CREBBP	CREB binding protein	1387	https://www.ncbi.nlm.nih.gov/gene/?term=1387
SLC15A1	SLC15A1	solute carrier family 15 member 1	6564	https://www.ncbi.nlm.nih.gov/gene/?term=6564
AP3B1	AP3B1	adaptor related protein complex 3 subunit beta 1	8546	https://www.ncbi.nlm.nih.gov/gene/?term=8546
PRPF40A	PRPF40A	pre-mRNA processing factor 40 homolog A	55660	https://www.ncbi.nlm.nih.gov/gene/?term=55660
TUBB3	TUBB3	tubulin beta 3 class III	10381	https://www.ncbi.nlm.nih.gov/gene/?term=10381
HGS	HGS	hepatocyte growth factor-regulated tyrosine kinase substrate	9146	https://www.ncbi.nlm.nih.gov/gene/?term=9146
EGFR	EGFR	epidermal growth factor receptor	1956	https://www.ncbi.nlm.nih.gov/gene/?term=1956
FADD	FADD	Fas associated via death domain	8772	https://www.ncbi.nlm.nih.gov/gene/?term=8772
VCAM1	VCAM1	vascular cell adhesion molecule 1	7412	https://www.ncbi.nlm.nih.gov/gene/?term=7412
KIAA0753	KIAA0753	KIAA0753	9851	https://www.ncbi.nlm.nih.gov/gene/?term=9851
SPRY2	SPRY2	sprouty RTK signaling antagonist 2	10253	https://www.ncbi.nlm.nih.gov/gene/?term=10253
CD70	CD70	CD70 molecule	970	https://www.ncbi.nlm.nih.gov/gene/?term=970
RAD51	RAD51	RAD51 recombinase	5888	https://www.ncbi.nlm.nih.gov/gene/?term=5888
CEP152	CEP152	centrosomal protein 152	22995	https://www.ncbi.nlm.nih.gov/gene/?term=22995
LRP6	LRP6	LDL receptor related protein 6	4040	https://www.ncbi.nlm.nih.gov/gene/?term=4040
PSMC2	PSMC2	proteasome 26S subunit, ATPase 2	5701	https://www.ncbi.nlm.nih.gov/gene/?term=5701
SUV39H2	SUV39H2	suppressor of variegation 3-9 homolog 2	79723	https://www.ncbi.nlm.nih.gov/gene/?term=79723
GSC2	GSC2	goosecoid homeobox 2	2928	https://www.ncbi.nlm.nih.gov/gene/?term=2928
DYNLL2	DYNLL2	dynein light chain LC8-type 2	140735	https://www.ncbi.nlm.nih.gov/gene/?term=140735
PARK7	PARK7	Parkinsonism associated deglycase	11315	https://www.ncbi.nlm.nih.gov/gene/?term=11315
SMYD1	SMYD1	SET and MYND domain containing 1	150572	https://www.ncbi.nlm.nih.gov/gene/?term=150572
TMEM173	TMEM173	transmembrane protein 173	340061	https://www.ncbi.nlm.nih.gov/gene/?term=340061
FN1	FN1	fibronectin 1	2335	https://www.ncbi.nlm.nih.gov/gene/?term=2335
UBE2L3	UBE2L3	ubiquitin conjugating enzyme E2 L3	7332	https://www.ncbi.nlm.nih.gov/gene/?term=7332
LYPD4	LYPD4	LY6/PLAUR domain containing 4	147719	https://www.ncbi.nlm.nih.gov/gene/?term=147719
ABI2	ABI2	abl interactor 2	10152	https://www.ncbi.nlm.nih.gov/gene/?term=10152
KMT2B	KMT2B	lysine methyltransferase 2B	9757	https://www.ncbi.nlm.nih.gov/gene/?term=9757
APP	APP	amyloid beta precursor protein	351	https://www.ncbi.nlm.nih.gov/gene/?term=351
ATG9A	ATG9A	autophagy related 9A	79065	https://www.ncbi.nlm.nih.gov/gene/?term=79065
MYD88	MYD88	MYD88, innate immune signal transduction adaptor	4615	https://www.ncbi.nlm.nih.gov/gene/?term=4615
BAG5	BAG5	BCL2 associated athanogene 5	9529	https://www.ncbi.nlm.nih.gov/gene/?term=9529
PICALM	PICALM	phosphatidylinositol binding clathrin assembly protein	8301	https://www.ncbi.nlm.nih.gov/gene/?term=8301
MAPT	MAPT	microtubule associated protein tau	4137	https://www.ncbi.nlm.nih.gov/gene/?term=4137
DYRK1A	DYRK1A	dual specificity tyrosine phosphorylation regulated kinase 1A	1859	https://www.ncbi.nlm.nih.gov/gene/?term=1859
LRCH3	LRCH3	leucine rich repeats and calponin homology domain containing 3	84859	https://www.ncbi.nlm.nih.gov/gene/?term=84859
TAOK2	TAOK2	TAO kinase 2	9344	https://www.ncbi.nlm.nih.gov/gene/?term=9344
HSPA8	HSPA8	heat shock protein family A (Hsp70) member 8	3312	https://www.ncbi.nlm.nih.gov/gene/?term=3312
TRIB3	TRIB3	tribbles pseudokinase 3	57761	https://www.ncbi.nlm.nih.gov/gene/?term=57761
LZTS1	LZTS1	leucine zipper tumor suppressor 1	11178	https://www.ncbi.nlm.nih.gov/gene/?term=11178
CDKN2A	CDKN2A	cyclin dependent kinase inhibitor 2A	1029	https://www.ncbi.nlm.nih.gov/gene/?term=1029
TUBA1A	TUBA1A	tubulin alpha 1a	7846	https://www.ncbi.nlm.nih.gov/gene/?term=7846
SLC25A6	SLC25A6	solute carrier family 25 member 6	293	https://www.ncbi.nlm.nih.gov/gene/?term=293
RNF169	RNF169	ring finger protein 169	254225	https://www.ncbi.nlm.nih.gov/gene/?term=254225
ANK3	ANK3	ankyrin 3	288	https://www.ncbi.nlm.nih.gov/gene/?term=288
DDIT4L	DDIT4L	DNA damage inducible transcript 4 like	115265	https://www.ncbi.nlm.nih.gov/gene/?term=115265
MAP3K7	MAP3K7	mitogen-activated protein kinase kinase kinase 7	6885	https://www.ncbi.nlm.nih.gov/gene/?term=6885
KIF1B	KIF1B	kinesin family member 1B	23095	https://www.ncbi.nlm.nih.gov/gene/?term=23095
MAP3K20	MAP3K20	mitogen-activated protein kinase kinase kinase 20	51776	https://www.ncbi.nlm.nih.gov/gene/?term=51776
FZD10	FZD10	frizzled class receptor 10	11211	https://www.ncbi.nlm.nih.gov/gene/?term=11211
LCOR	LCOR	ligand dependent nuclear receptor corepressor	84458	https://www.ncbi.nlm.nih.gov/gene/?term=84458
EMD	EMD	emerin	2010	https://www.ncbi.nlm.nih.gov/gene/?term=2010
DMD	DMD	dystrophin	1756	https://www.ncbi.nlm.nih.gov/gene/?term=1756
NSD3	NSD3	nuclear receptor binding SET domain protein 3	54904	https://www.ncbi.nlm.nih.gov/gene/?term=54904
SP1	SP1	Sp1 transcription factor	6667	https://www.ncbi.nlm.nih.gov/gene/?term=6667
PTGIR	PTGIR	prostaglandin I2 receptor	5739	https://www.ncbi.nlm.nih.gov/gene/?term=5739
ATXN1	ATXN1	ataxin 1	6310	https://www.ncbi.nlm.nih.gov/gene/?term=6310
PDXDC1	PDXDC1	pyridoxal dependent decarboxylase domain containing 1	23042	https://www.ncbi.nlm.nih.gov/gene/?term=23042
BATF3	BATF3	basic leucine zipper ATF-like transcription factor 3	55509	https://www.ncbi.nlm.nih.gov/gene/?term=55509
NAB2	NAB2	NGFI-A binding protein 2	4665	https://www.ncbi.nlm.nih.gov/gene/?term=4665
ARRDC3	ARRDC3	arrestin domain containing 3	57561	https://www.ncbi.nlm.nih.gov/gene/?term=57561
SLC2A12	SLC2A12	solute carrier family 2 member 12	154091	https://www.ncbi.nlm.nih.gov/gene/?term=154091
BEX3	BEX3	brain expressed X-linked 3	27018	https://www.ncbi.nlm.nih.gov/gene/?term=27018
YWHAQ	YWHAQ	tyrosine 3-monooxygenase/tryptophan 5-monooxygenase activation protein theta	10971	https://www.ncbi.nlm.nih.gov/gene/?term=10971
RPL11	RPL11	ribosomal protein L11	6135	https://www.ncbi.nlm.nih.gov/gene/?term=6135
ATF3	ATF3	activating transcription factor 3	467	https://www.ncbi.nlm.nih.gov/gene/?term=467
DTNBP1	DTNBP1	dystrobrevin binding protein 1	84062	https://www.ncbi.nlm.nih.gov/gene/?term=84062
FNTB	FNTB	farnesyltransferase, CAAX box, beta	2342	https://www.ncbi.nlm.nih.gov/gene/?term=2342
ACTR3	ACTR3	actin related protein 3	10096	https://www.ncbi.nlm.nih.gov/gene/?term=10096
BMI1	BMI1	BMI1 proto-oncogene, polycomb ring finger	648	https://www.ncbi.nlm.nih.gov/gene/?term=648
COQ2	COQ2	coenzyme Q2, polyprenyltransferase	27235	https://www.ncbi.nlm.nih.gov/gene/?term=27235
CDC37	CDC37	cell division cycle 37	11140	https://www.ncbi.nlm.nih.gov/gene/?term=11140
CAPZB	CAPZB	capping actin protein of muscle Z-line subunit beta	832	https://www.ncbi.nlm.nih.gov/gene/?term=832
ATP5F1B	ATP5F1B	ATP synthase F1 subunit beta	506	https://www.ncbi.nlm.nih.gov/gene/?term=506
PAK1	PAK1	p21 (RAC1) activated kinase 1	5058	https://www.ncbi.nlm.nih.gov/gene/?term=5058
PRDM14	PRDM14	PR/SET domain 14	63978	https://www.ncbi.nlm.nih.gov/gene/?term=63978
PIK3R1	PIK3R1	phosphoinositide-3-kinase regulatory subunit 1	5295	https://www.ncbi.nlm.nih.gov/gene/?term=5295
HSPA5	HSPA5	heat shock protein family A (Hsp70) member 5	3309	https://www.ncbi.nlm.nih.gov/gene/?term=3309
PRPF31	PRPF31	pre-mRNA processing factor 31	26121	https://www.ncbi.nlm.nih.gov/gene/?term=26121
FMR1	FMR1	fragile X mental retardation 1	2332	https://www.ncbi.nlm.nih.gov/gene/?term=2332
ANAPC5	ANAPC5	anaphase promoting complex subunit 5	51433	https://www.ncbi.nlm.nih.gov/gene/?term=51433
GATD1	GATD1	glutamine amidotransferase like class 1 domain containing 1	347862	https://www.ncbi.nlm.nih.gov/gene/?term=347862
CDC16	CDC16	cell division cycle 16	8881	https://www.ncbi.nlm.nih.gov/gene/?term=8881
HACD3	HACD3	3-hydroxyacyl-CoA dehydratase 3	51495	https://www.ncbi.nlm.nih.gov/gene/?term=51495
FAF1	FAF1	Fas associated factor 1	11124	https://www.ncbi.nlm.nih.gov/gene/?term=11124
CDKN1A	CDKN1A	cyclin dependent kinase inhibitor 1A	1026	https://www.ncbi.nlm.nih.gov/gene/?term=1026
FBXW7	FBXW7	F-box and WD repeat domain containing 7	55294	https://www.ncbi.nlm.nih.gov/gene/?term=55294
STAT3	STAT3	signal transducer and activator of transcription 3	6774	https://www.ncbi.nlm.nih.gov/gene/?term=6774
CAND1	CAND1	cullin associated and neddylation dissociated 1	55832	https://www.ncbi.nlm.nih.gov/gene/?term=55832
MYC	MYC	MYC proto-oncogene, bHLH transcription factor	4609	https://www.ncbi.nlm.nih.gov/gene/?term=4609
H1FX	H1FX	H1 histone family member X	8971	https://www.ncbi.nlm.nih.gov/gene/?term=8971
MUL1	MUL1	mitochondrial E3 ubiquitin protein ligase 1	79594	https://www.ncbi.nlm.nih.gov/gene/?term=79594
TAF1D	TAF1D	TATA-box binding protein associated factor, RNA polymerase I subunit D	79101	https://www.ncbi.nlm.nih.gov/gene/?term=79101
RFC3	RFC3	replication factor C subunit 3	5983	https://www.ncbi.nlm.nih.gov/gene/?term=5983
NUP54	NUP54	nucleoporin 54	53371	https://www.ncbi.nlm.nih.gov/gene/?term=53371
CSNK2A1	CSNK2A1	casein kinase 2 alpha 1	1457	https://www.ncbi.nlm.nih.gov/gene/?term=1457
FAM167A	FAM167A	family with sequence similarity 167 member A	83648	https://www.ncbi.nlm.nih.gov/gene/?term=83648
GORASP2	GORASP2	golgi reassembly stacking protein 2	26003	https://www.ncbi.nlm.nih.gov/gene/?term=26003
DCP1A	DCP1A	decapping mRNA 1A	55802	https://www.ncbi.nlm.nih.gov/gene/?term=55802
MED26	MED26	mediator complex subunit 26	9441	https://www.ncbi.nlm.nih.gov/gene/?term=9441
MAP3K5	MAP3K5	mitogen-activated protein kinase kinase kinase 5	4217	https://www.ncbi.nlm.nih.gov/gene/?term=4217
LPAR6	LPAR6	lysophosphatidic acid receptor 6	10161	https://www.ncbi.nlm.nih.gov/gene/?term=10161
AXIN2	AXIN2	axin 2	8313	https://www.ncbi.nlm.nih.gov/gene/?term=8313
BUB1B	BUB1B	BUB1 mitotic checkpoint serine/threonine kinase B	701	https://www.ncbi.nlm.nih.gov/gene/?term=701
RPL5	RPL5	ribosomal protein L5	6125	https://www.ncbi.nlm.nih.gov/gene/?term=6125
SMARCD1	SMARCD1	SWI/SNF related, matrix associated, actin dependent regulator of chromatin, subfamily d, member 1	6602	https://www.ncbi.nlm.nih.gov/gene/?term=6602
FEZ1	FEZ1	fasciculation and elongation protein zeta 1	9638	https://www.ncbi.nlm.nih.gov/gene/?term=9638
HTT	HTT	huntingtin	3064	https://www.ncbi.nlm.nih.gov/gene/?term=3064
GEM	GEM	GTP binding protein overexpressed in skeletal muscle	2669	https://www.ncbi.nlm.nih.gov/gene/?term=2669
EPHA4	EPHA4	EPH receptor A4	2043	https://www.ncbi.nlm.nih.gov/gene/?term=2043
CENPF	CENPF	centromere protein F	1063	https://www.ncbi.nlm.nih.gov/gene/?term=1063
SVIL	SVIL	supervillin	6840	https://www.ncbi.nlm.nih.gov/gene/?term=6840
SYNE1	SYNE1	spectrin repeat containing nuclear envelope protein 1	23345	https://www.ncbi.nlm.nih.gov/gene/?term=23345
TUBA4A	TUBA4A	tubulin alpha 4a	7277	https://www.ncbi.nlm.nih.gov/gene/?term=7277
YWHAB	YWHAB	tyrosine 3-monooxygenase/tryptophan 5-monooxygenase activation protein beta	7529	https://www.ncbi.nlm.nih.gov/gene/?term=7529
MVP	MVP	major vault protein	9961	https://www.ncbi.nlm.nih.gov/gene/?term=9961
ARPC5	ARPC5	actin related protein 2/3 complex subunit 5	10092	https://www.ncbi.nlm.nih.gov/gene/?term=10092
LLGL1	LLGL1	LLGL scribble cell polarity complex component 1	3996	https://www.ncbi.nlm.nih.gov/gene/?term=3996
RIPK1	RIPK1	receptor interacting serine/threonine kinase 1	8737	https://www.ncbi.nlm.nih.gov/gene/?term=8737
FYN	FYN	FYN proto-oncogene, Src family tyrosine kinase	2534	https://www.ncbi.nlm.nih.gov/gene/?term=2534
UBC	UBC	ubiquitin C	7316	https://www.ncbi.nlm.nih.gov/gene/?term=7316
DLD	DLD	dihydrolipoamide dehydrogenase	1738	https://www.ncbi.nlm.nih.gov/gene/?term=1738
ANAPC1	ANAPC1	anaphase promoting complex subunit 1	64682	https://www.ncbi.nlm.nih.gov/gene/?term=64682
TFRC	TFRC	transferrin receptor	7037	https://www.ncbi.nlm.nih.gov/gene/?term=7037
PTEN	PTEN	phosphatase and tensin homolog	5728	https://www.ncbi.nlm.nih.gov/gene/?term=5728
RNF31	RNF31	ring finger protein 31	55072	https://www.ncbi.nlm.nih.gov/gene/?term=55072
TPCN2	TPCN2	two pore segment channel 2	219931	https://www.ncbi.nlm.nih.gov/gene/?term=219931
PICK1	PICK1	protein interacting with PRKCA 1	9463	https://www.ncbi.nlm.nih.gov/gene/?term=9463
CNNM3	CNNM3	cyclin and CBS domain divalent metal cation transport mediator 3	26505	https://www.ncbi.nlm.nih.gov/gene/?term=26505
EHMT1	EHMT1	euchromatic histone lysine methyltransferase 1	79813	https://www.ncbi.nlm.nih.gov/gene/?term=79813
KMT2A	KMT2A	lysine methyltransferase 2A	4297	https://www.ncbi.nlm.nih.gov/gene/?term=4297
TTK	TTK	TTK protein kinase	7272	https://www.ncbi.nlm.nih.gov/gene/?term=7272
GOPC	GOPC	golgi associated PDZ and coiled-coil motif containing	57120	https://www.ncbi.nlm.nih.gov/gene/?term=57120
POLR2E	POLR2E	RNA polymerase II subunit E	5434	https://www.ncbi.nlm.nih.gov/gene/?term=5434
ARHGAP22	ARHGAP22	Rho GTPase activating protein 22	58504	https://www.ncbi.nlm.nih.gov/gene/?term=58504
UBE2I	UBE2I	ubiquitin conjugating enzyme E2 I	7329	https://www.ncbi.nlm.nih.gov/gene/?term=7329
GTF2B	GTF2B	general transcription factor IIB	2959	https://www.ncbi.nlm.nih.gov/gene/?term=2959
DVL1	DVL1	dishevelled segment polarity protein 1	1855	https://www.ncbi.nlm.nih.gov/gene/?term=1855
CCDC14	CCDC14	coiled-coil domain containing 14	64770	https://www.ncbi.nlm.nih.gov/gene/?term=64770
MDM2	MDM2	MDM2 proto-oncogene	4193	https://www.ncbi.nlm.nih.gov/gene/?term=4193
SKP1	SKP1	S-phase kinase associated protein 1	6500	https://www.ncbi.nlm.nih.gov/gene/?term=6500
IRS4	IRS4	insulin receptor substrate 4	8471	https://www.ncbi.nlm.nih.gov/gene/?term=8471
MED14	MED14	mediator complex subunit 14	9282	https://www.ncbi.nlm.nih.gov/gene/?term=9282
NFATC1	NFATC1	nuclear factor of activated T cells 1	4772	https://www.ncbi.nlm.nih.gov/gene/?term=4772
CDC42	CDC42	cell division cycle 42	998	https://www.ncbi.nlm.nih.gov/gene/?term=998
PKM	PKM	pyruvate kinase M1/2	5315	https://www.ncbi.nlm.nih.gov/gene/?term=5315
NFKB2	NFKB2	nuclear factor kappa B subunit 2	4791	https://www.ncbi.nlm.nih.gov/gene/?term=4791
MAGED1	MAGED1	MAGE family member D1	9500	https://www.ncbi.nlm.nih.gov/gene/?term=9500
EWSR1	EWSR1	EWS RNA binding protein 1	2130	https://www.ncbi.nlm.nih.gov/gene/?term=2130
MAD2L1	MAD2L1	mitotic arrest deficient 2 like 1	4085	https://www.ncbi.nlm.nih.gov/gene/?term=4085
NEK4	NEK4	NIMA related kinase 4	6787	https://www.ncbi.nlm.nih.gov/gene/?term=6787
IQGAP1	IQGAP1	IQ motif containing GTPase activating protein 1	8826	https://www.ncbi.nlm.nih.gov/gene/?term=8826
DYNC1I1	DYNC1I1	dynein cytoplasmic 1 intermediate chain 1	1780	https://www.ncbi.nlm.nih.gov/gene/?term=1780
BYSL	BYSL	bystin like	705	https://www.ncbi.nlm.nih.gov/gene/?term=705
EEF1G	EEF1G	eukaryotic translation elongation factor 1 gamma	1937	https://www.ncbi.nlm.nih.gov/gene/?term=1937
CREB5	CREB5	cAMP responsive element binding protein 5	9586	https://www.ncbi.nlm.nih.gov/gene/?term=9586
KIFC3	KIFC3	kinesin family member C3	3801	https://www.ncbi.nlm.nih.gov/gene/?term=3801
MCM7	MCM7	minichromosome maintenance complex component 7	4176	https://www.ncbi.nlm.nih.gov/gene/?term=4176
CD244	CD244	CD244 molecule	51744	https://www.ncbi.nlm.nih.gov/gene/?term=51744
TBC1D22B	TBC1D22B	TBC1 domain family member 22B	55633	https://www.ncbi.nlm.nih.gov/gene/?term=55633
WDYHV1	WDYHV1	WDYHV motif containing 1	55093	https://www.ncbi.nlm.nih.gov/gene/?term=55093
CEP170	CEP170	centrosomal protein 170	9859	https://www.ncbi.nlm.nih.gov/gene/?term=9859
NXF2	NXF2	nuclear RNA export factor 2	56001	https://www.ncbi.nlm.nih.gov/gene/?term=56001
CDC20	CDC20	cell division cycle 20	991	https://www.ncbi.nlm.nih.gov/gene/?term=991
PRKCA	PRKCA	protein kinase C alpha	5578	https://www.ncbi.nlm.nih.gov/gene/?term=5578
ZNF417	ZNF417	zinc finger protein 417	147687	https://www.ncbi.nlm.nih.gov/gene/?term=147687
MED24	MED24	mediator complex subunit 24	9862	https://www.ncbi.nlm.nih.gov/gene/?term=9862
APIP	APIP	APAF1 interacting protein	51074	https://www.ncbi.nlm.nih.gov/gene/?term=51074
CTNNBIP1	CTNNBIP1	catenin beta interacting protein 1	56998	https://www.ncbi.nlm.nih.gov/gene/?term=56998
TP53BP2	TP53BP2	tumor protein p53 binding protein 2	7159	https://www.ncbi.nlm.nih.gov/gene/?term=7159
PRDM6	PRDM6	PR/SET domain 6	93166	https://www.ncbi.nlm.nih.gov/gene/?term=93166
BIRC7	BIRC7	baculoviral IAP repeat containing 7	79444	https://www.ncbi.nlm.nih.gov/gene/?term=79444
VAPA	VAPA	VAMP associated protein A	9218	https://www.ncbi.nlm.nih.gov/gene/?term=9218
MAPK14	MAPK14	mitogen-activated protein kinase 14	1432	https://www.ncbi.nlm.nih.gov/gene/?term=1432
LNPEP	LNPEP	leucyl and cystinyl aminopeptidase	4012	https://www.ncbi.nlm.nih.gov/gene/?term=4012
DDX6	DDX6	DEAD-box helicase 6	1656	https://www.ncbi.nlm.nih.gov/gene/?term=1656
P2RY6	P2RY6	pyrimidinergic receptor P2Y6	5031	https://www.ncbi.nlm.nih.gov/gene/?term=5031
AQP1	AQP1	aquaporin 1 (Colton blood group)	358	https://www.ncbi.nlm.nih.gov/gene/?term=358
RAC1	RAC1	Rac family small GTPase 1	5879	https://www.ncbi.nlm.nih.gov/gene/?term=5879
GDF9	GDF9	growth differentiation factor 9	2661	https://www.ncbi.nlm.nih.gov/gene/?term=2661
CRK	CRK	CRK proto-oncogene, adaptor protein	1398	https://www.ncbi.nlm.nih.gov/gene/?term=1398
ZMYND8	ZMYND8	zinc finger MYND-type containing 8	23613	https://www.ncbi.nlm.nih.gov/gene/?term=23613
PRKAB2	PRKAB2	protein kinase AMP-activated non-catalytic subunit beta 2	5565	https://www.ncbi.nlm.nih.gov/gene/?term=5565
ACTB	ACTB	actin beta	60	https://www.ncbi.nlm.nih.gov/gene/?term=60
HSPD1	HSPD1	heat shock protein family D (Hsp60) member 1	3329	https://www.ncbi.nlm.nih.gov/gene/?term=3329
TROAP	TROAP	trophinin associated protein	10024	https://www.ncbi.nlm.nih.gov/gene/?term=10024
MYL6	MYL6	myosin light chain 6	4637	https://www.ncbi.nlm.nih.gov/gene/?term=4637
PWP1	PWP1	PWP1 homolog, endonuclein	11137	https://www.ncbi.nlm.nih.gov/gene/?term=11137
RNF13	RNF13	ring finger protein 13	11342	https://www.ncbi.nlm.nih.gov/gene/?term=11342
TCP10L	TCP10L	t-complex 10 like	140290	https://www.ncbi.nlm.nih.gov/gene/?term=140290
UBA1	UBA1	ubiquitin like modifier activating enzyme 1	7317	https://www.ncbi.nlm.nih.gov/gene/?term=7317
RWDD2B	RWDD2B	RWD domain containing 2B	10069	https://www.ncbi.nlm.nih.gov/gene/?term=10069
TRIM35	TRIM35	tripartite motif containing 35	23087	https://www.ncbi.nlm.nih.gov/gene/?term=23087
KANK2	KANK2	KN motif and ankyrin repeat domains 2	25959	https://www.ncbi.nlm.nih.gov/gene/?term=25959
ENKD1	ENKD1	enkurin domain containing 1	84080	https://www.ncbi.nlm.nih.gov/gene/?term=84080
SMARCE1	SMARCE1	SWI/SNF related, matrix associated, actin dependent regulator of chromatin, subfamily e, member 1	6605	https://www.ncbi.nlm.nih.gov/gene/?term=6605
CRYL1	CRYL1	crystallin lambda 1	51084	https://www.ncbi.nlm.nih.gov/gene/?term=51084
ATP5PO	ATP5PO	ATP synthase peripheral stalk subunit OSCP	539	https://www.ncbi.nlm.nih.gov/gene/?term=539
SPC25	SPC25	SPC25, NDC80 kinetochore complex component	57405	https://www.ncbi.nlm.nih.gov/gene/?term=57405
CBX8	CBX8	chromobox 8	57332	https://www.ncbi.nlm.nih.gov/gene/?term=57332
RRP1B	RRP1B	ribosomal RNA processing 1B	23076	https://www.ncbi.nlm.nih.gov/gene/?term=23076
RAD52	RAD52	RAD52 homolog, DNA repair protein	5893	https://www.ncbi.nlm.nih.gov/gene/?term=5893
PROSER2	PROSER2	proline and serine rich 2	254427	https://www.ncbi.nlm.nih.gov/gene/?term=254427
TAF1	TAF1	TATA-box binding protein associated factor 1	6872	https://www.ncbi.nlm.nih.gov/gene/?term=6872
YEATS2	YEATS2	YEATS domain containing 2	55689	https://www.ncbi.nlm.nih.gov/gene/?term=55689
PDS5A	PDS5A	PDS5 cohesin associated factor A	23244	https://www.ncbi.nlm.nih.gov/gene/?term=23244
PTPMT1	PTPMT1	protein tyrosine phosphatase, mitochondrial 1	114971	https://www.ncbi.nlm.nih.gov/gene/?term=114971
LMO2	LMO2	LIM domain only 2	4005	https://www.ncbi.nlm.nih.gov/gene/?term=4005
GABARAPL1	GABARAPL1	GABA type A receptor associated protein like 1	23710	https://www.ncbi.nlm.nih.gov/gene/?term=23710
ZC3HAV1	ZC3HAV1	zinc finger CCCH-type containing, antiviral 1	56829	https://www.ncbi.nlm.nih.gov/gene/?term=56829
RIF1	RIF1	replication timing regulatory factor 1	55183	https://www.ncbi.nlm.nih.gov/gene/?term=55183
ANAPC10	ANAPC10	anaphase promoting complex subunit 10	10393	https://www.ncbi.nlm.nih.gov/gene/?term=10393
PRKAA2	PRKAA2	protein kinase AMP-activated catalytic subunit alpha 2	5563	https://www.ncbi.nlm.nih.gov/gene/?term=5563
VAPB	VAPB	VAMP associated protein B and C	9217	https://www.ncbi.nlm.nih.gov/gene/?term=9217
FKBP8	FKBP8	FKBP prolyl isomerase 8	23770	https://www.ncbi.nlm.nih.gov/gene/?term=23770
HIP1R	HIP1R	huntingtin interacting protein 1 related	9026	https://www.ncbi.nlm.nih.gov/gene/?term=9026
PEX12	PEX12	peroxisomal biogenesis factor 12	5193	https://www.ncbi.nlm.nih.gov/gene/?term=5193
SSX2IP	SSX2IP	SSX family member 2 interacting protein	117178	https://www.ncbi.nlm.nih.gov/gene/?term=117178
VANGL2	VANGL2	VANGL planar cell polarity protein 2	57216	https://www.ncbi.nlm.nih.gov/gene/?term=57216
NME7	NME7	NME/NM23 family member 7	29922	https://www.ncbi.nlm.nih.gov/gene/?term=29922
SETD2	SETD2	SET domain containing 2, histone lysine methyltransferase	29072	https://www.ncbi.nlm.nih.gov/gene/?term=29072
EPN2	EPN2	epsin 2	22905	https://www.ncbi.nlm.nih.gov/gene/?term=22905
TSNARE1	TSNARE1	t-SNARE domain containing 1	203062	https://www.ncbi.nlm.nih.gov/gene/?term=203062
EXOC4	EXOC4	exocyst complex component 4	60412	https://www.ncbi.nlm.nih.gov/gene/?term=60412
HDAC1	HDAC1	histone deacetylase 1	3065	https://www.ncbi.nlm.nih.gov/gene/?term=3065
CBX3	CBX3	chromobox 3	11335	https://www.ncbi.nlm.nih.gov/gene/?term=11335
PAFAH1B1	PAFAH1B1	platelet activating factor acetylhydrolase 1b regulatory subunit 1	5048	https://www.ncbi.nlm.nih.gov/gene/?term=5048
SEC16A	SEC16A	SEC16 homolog A, endoplasmic reticulum export factor	9919	https://www.ncbi.nlm.nih.gov/gene/?term=9919
MED17	MED17	mediator complex subunit 17	9440	https://www.ncbi.nlm.nih.gov/gene/?term=9440
TTC1	TTC1	tetratricopeptide repeat domain 1	7265	https://www.ncbi.nlm.nih.gov/gene/?term=7265
DBN1	DBN1	drebrin 1	1627	https://www.ncbi.nlm.nih.gov/gene/?term=1627
CCHCR1	CCHCR1	coiled-coil alpha-helical rod protein 1	54535	https://www.ncbi.nlm.nih.gov/gene/?term=54535
TCL1B	TCL1B	T cell leukemia/lymphoma 1B	9623	https://www.ncbi.nlm.nih.gov/gene/?term=9623
TNFSF11	TNFSF11	TNF superfamily member 11	8600	https://www.ncbi.nlm.nih.gov/gene/?term=8600
BID	BID	BH3 interacting domain death agonist	637	https://www.ncbi.nlm.nih.gov/gene/?term=637
MYL12B	MYL12B	myosin light chain 12B	103910	https://www.ncbi.nlm.nih.gov/gene/?term=103910
HNRNPC	HNRNPC	heterogeneous nuclear ribonucleoprotein C (C1/C2)	3183	https://www.ncbi.nlm.nih.gov/gene/?term=3183
CDH2	CDH2	cadherin 2	1000	https://www.ncbi.nlm.nih.gov/gene/?term=1000
CLU	CLU	clusterin	1191	https://www.ncbi.nlm.nih.gov/gene/?term=1191
BRCA1	BRCA1	BRCA1, DNA repair associated	672	https://www.ncbi.nlm.nih.gov/gene/?term=672
FOSB	FOSB	FosB proto-oncogene, AP-1 transcription factor subunit	2354	https://www.ncbi.nlm.nih.gov/gene/?term=2354
JUP	JUP	junction plakoglobin	3728	https://www.ncbi.nlm.nih.gov/gene/?term=3728
HOMER3	HOMER3	homer scaffold protein 3	9454	https://www.ncbi.nlm.nih.gov/gene/?term=9454
SMN2	SMN2	survival of motor neuron 2, centromeric	6607	https://www.ncbi.nlm.nih.gov/gene/?term=6607
DYNC1H1	DYNC1H1	dynein cytoplasmic 1 heavy chain 1	1778	https://www.ncbi.nlm.nih.gov/gene/?term=1778
FBF1	FBF1	Fas binding factor 1	85302	https://www.ncbi.nlm.nih.gov/gene/?term=85302
OTUB1	OTUB1	OTU deubiquitinase, ubiquitin aldehyde binding 1	55611	https://www.ncbi.nlm.nih.gov/gene/?term=55611
SPG7	SPG7	SPG7, paraplegin matrix AAA peptidase subunit	6687	https://www.ncbi.nlm.nih.gov/gene/?term=6687
SH2D4A	SH2D4A	SH2 domain containing 4A	63898	https://www.ncbi.nlm.nih.gov/gene/?term=63898
ANAPC7	ANAPC7	anaphase promoting complex subunit 7	51434	https://www.ncbi.nlm.nih.gov/gene/?term=51434
ARID5A	ARID5A	AT-rich interaction domain 5A	10865	https://www.ncbi.nlm.nih.gov/gene/?term=10865
MYH9	MYH9	myosin heavy chain 9	4627	https://www.ncbi.nlm.nih.gov/gene/?term=4627
IMMT	IMMT	inner membrane mitochondrial protein	10989	https://www.ncbi.nlm.nih.gov/gene/?term=10989
DST	DST	dystonin	667	https://www.ncbi.nlm.nih.gov/gene/?term=667
ATP5F1C	ATP5F1C	ATP synthase F1 subunit gamma	509	https://www.ncbi.nlm.nih.gov/gene/?term=509
ILF2	ILF2	interleukin enhancer binding factor 2	3608	https://www.ncbi.nlm.nih.gov/gene/?term=3608
RBM14	RBM14	RNA binding motif protein 14	10432	https://www.ncbi.nlm.nih.gov/gene/?term=10432
COPB1	COPB1	coatomer protein complex subunit beta 1	1315	https://www.ncbi.nlm.nih.gov/gene/?term=1315
AMOT	AMOT	angiomotin	154796	https://www.ncbi.nlm.nih.gov/gene/?term=154796
PBXIP1	PBXIP1	PBX homeobox interacting protein 1	57326	https://www.ncbi.nlm.nih.gov/gene/?term=57326
ILF3	ILF3	interleukin enhancer binding factor 3	3609	https://www.ncbi.nlm.nih.gov/gene/?term=3609
PIBF1	PIBF1	progesterone immunomodulatory binding factor 1	10464	https://www.ncbi.nlm.nih.gov/gene/?term=10464
MAPRE1	MAPRE1	microtubule associated protein RP/EB family member 1	22919	https://www.ncbi.nlm.nih.gov/gene/?term=22919
AIFM1	AIFM1	apoptosis inducing factor mitochondria associated 1	9131	https://www.ncbi.nlm.nih.gov/gene/?term=9131
CLPTM1L	CLPTM1L	CLPTM1 like	81037	https://www.ncbi.nlm.nih.gov/gene/?term=81037
BATF2	BATF2	basic leucine zipper ATF-like transcription factor 2	116071	https://www.ncbi.nlm.nih.gov/gene/?term=116071
PTPN22	PTPN22	protein tyrosine phosphatase, non-receptor type 22	26191	https://www.ncbi.nlm.nih.gov/gene/?term=26191
RBL1	RBL1	RB transcriptional corepressor like 1	5933	https://www.ncbi.nlm.nih.gov/gene/?term=5933
MAP1LC3B	MAP1LC3B	microtubule associated protein 1 light chain 3 beta	81631	https://www.ncbi.nlm.nih.gov/gene/?term=81631
NPPA	NPPA	natriuretic peptide A	4878	https://www.ncbi.nlm.nih.gov/gene/?term=4878
VIM	VIM	vimentin	7431	https://www.ncbi.nlm.nih.gov/gene/?term=7431
KTN1	KTN1	kinectin 1	3895	https://www.ncbi.nlm.nih.gov/gene/?term=3895
CUL7	CUL7	cullin 7	9820	https://www.ncbi.nlm.nih.gov/gene/?term=9820
POLR1E	POLR1E	RNA polymerase I subunit E	64425	https://www.ncbi.nlm.nih.gov/gene/?term=64425
FOXR2	FOXR2	forkhead box R2	139628	https://www.ncbi.nlm.nih.gov/gene/?term=139628
KAT5	KAT5	lysine acetyltransferase 5	10524	https://www.ncbi.nlm.nih.gov/gene/?term=10524
ARHGEF5	ARHGEF5	Rho guanine nucleotide exchange factor 5	7984	https://www.ncbi.nlm.nih.gov/gene/?term=7984
NSD1	NSD1	nuclear receptor binding SET domain protein 1	64324	https://www.ncbi.nlm.nih.gov/gene/?term=64324
PPP1CC	PPP1CC	protein phosphatase 1 catalytic subunit gamma	5501	https://www.ncbi.nlm.nih.gov/gene/?term=5501
DDX5	DDX5	DEAD-box helicase 5	1655	https://www.ncbi.nlm.nih.gov/gene/?term=1655
VMP1	VMP1	vacuole membrane protein 1	81671	https://www.ncbi.nlm.nih.gov/gene/?term=81671
HOXC8	HOXC8	homeobox C8	3224	https://www.ncbi.nlm.nih.gov/gene/?term=3224
KSR1	KSR1	kinase suppressor of ras 1	8844	https://www.ncbi.nlm.nih.gov/gene/?term=8844
CCDC116	CCDC116	coiled-coil domain containing 116	164592	https://www.ncbi.nlm.nih.gov/gene/?term=164592
GSK3A	GSK3A	glycogen synthase kinase 3 alpha	2931	https://www.ncbi.nlm.nih.gov/gene/?term=2931
MED27	MED27	mediator complex subunit 27	9442	https://www.ncbi.nlm.nih.gov/gene/?term=9442
DLG1	DLG1	discs large MAGUK scaffold protein 1	1739	https://www.ncbi.nlm.nih.gov/gene/?term=1739
FAM90A1	FAM90A1	family with sequence similarity 90 member A1	55138	https://www.ncbi.nlm.nih.gov/gene/?term=55138
HOXA1	HOXA1	homeobox A1	3198	https://www.ncbi.nlm.nih.gov/gene/?term=3198
SIPA1L1	SIPA1L1	signal induced proliferation associated 1 like 1	26037	https://www.ncbi.nlm.nih.gov/gene/?term=26037
SERPINH1	SERPINH1	serpin family H member 1	871	https://www.ncbi.nlm.nih.gov/gene/?term=871
CCDC183	CCDC183	coiled-coil domain containing 183	84960	https://www.ncbi.nlm.nih.gov/gene/?term=84960
FURIN	FURIN	furin, paired basic amino acid cleaving enzyme	5045	https://www.ncbi.nlm.nih.gov/gene/?term=5045
ODF2	ODF2	outer dense fiber of sperm tails 2	4957	https://www.ncbi.nlm.nih.gov/gene/?term=4957
ATF2	ATF2	activating transcription factor 2	1386	https://www.ncbi.nlm.nih.gov/gene/?term=1386
ANKS1A	ANKS1A	ankyrin repeat and sterile alpha motif domain containing 1A	23294	https://www.ncbi.nlm.nih.gov/gene/?term=23294
CTNNA1	CTNNA1	catenin alpha 1	1495	https://www.ncbi.nlm.nih.gov/gene/?term=1495
RAF1	RAF1	Raf-1 proto-oncogene, serine/threonine kinase	5894	https://www.ncbi.nlm.nih.gov/gene/?term=5894
RNF166	RNF166	ring finger protein 166	115992	https://www.ncbi.nlm.nih.gov/gene/?term=115992
ECH1	ECH1	enoyl-CoA hydratase 1	1891	https://www.ncbi.nlm.nih.gov/gene/?term=1891
APPL1	APPL1	adaptor protein, phosphotyrosine interacting with PH domain and leucine zipper 1	26060	https://www.ncbi.nlm.nih.gov/gene/?term=26060
KMT2D	KMT2D	lysine methyltransferase 2D	8085	https://www.ncbi.nlm.nih.gov/gene/?term=8085
MCM5	MCM5	minichromosome maintenance complex component 5	4174	https://www.ncbi.nlm.nih.gov/gene/?term=4174
NSD2	NSD2	nuclear receptor binding SET domain protein 2	7468	https://www.ncbi.nlm.nih.gov/gene/?term=7468
OCRL	OCRL	OCRL, inositol polyphosphate-5-phosphatase	4952	https://www.ncbi.nlm.nih.gov/gene/?term=4952
LMO4	LMO4	LIM domain only 4	8543	https://www.ncbi.nlm.nih.gov/gene/?term=8543
MOS	MOS	MOS proto-oncogene, serine/threonine kinase	4342	https://www.ncbi.nlm.nih.gov/gene/?term=4342
DCUN1D5	DCUN1D5	defective in cullin neddylation 1 domain containing 5	84259	https://www.ncbi.nlm.nih.gov/gene/?term=84259
CKAP4	CKAP4	cytoskeleton associated protein 4	10970	https://www.ncbi.nlm.nih.gov/gene/?term=10970
NECTIN2	NECTIN2	nectin cell adhesion molecule 2	5819	https://www.ncbi.nlm.nih.gov/gene/?term=5819
HHEX	HHEX	hematopoietically expressed homeobox	3087	https://www.ncbi.nlm.nih.gov/gene/?term=3087
FZR1	FZR1	fizzy and cell division cycle 20 related 1	51343	https://www.ncbi.nlm.nih.gov/gene/?term=51343
NUF2	NUF2	NDC80 kinetochore complex component NUF2	83540	https://www.ncbi.nlm.nih.gov/gene/?term=83540
DDX17	DDX17	DEAD-box helicase 17	10521	https://www.ncbi.nlm.nih.gov/gene/?term=10521
SYK	SYK	spleen associated tyrosine kinase	6850	https://www.ncbi.nlm.nih.gov/gene/?term=6850
RPS7	RPS7	ribosomal protein S7	6201	https://www.ncbi.nlm.nih.gov/gene/?term=6201
MICAL3	MICAL3	microtubule associated monooxygenase, calponin and LIM domain containing 3	57553	https://www.ncbi.nlm.nih.gov/gene/?term=57553
HUWE1	HUWE1	HECT, UBA and WWE domain containing 1, E3 ubiquitin protein ligase	10075	https://www.ncbi.nlm.nih.gov/gene/?term=10075
TP53BP1	TP53BP1	tumor protein p53 binding protein 1	7158	https://www.ncbi.nlm.nih.gov/gene/?term=7158
PSMD2	PSMD2	proteasome 26S subunit, non-ATPase 2	5708	https://www.ncbi.nlm.nih.gov/gene/?term=5708
PRKDC	PRKDC	protein kinase, DNA-activated, catalytic subunit	5591	https://www.ncbi.nlm.nih.gov/gene/?term=5591
CFLAR	CFLAR	CASP8 and FADD like apoptosis regulator	8837	https://www.ncbi.nlm.nih.gov/gene/?term=8837
PTK7	PTK7	protein tyrosine kinase 7 (inactive)	5754	https://www.ncbi.nlm.nih.gov/gene/?term=5754
AHCYL1	AHCYL1	adenosylhomocysteinase like 1	10768	https://www.ncbi.nlm.nih.gov/gene/?term=10768
CALM3	CALM3	calmodulin 3	808	https://www.ncbi.nlm.nih.gov/gene/?term=808
SF1	SF1	splicing factor 1	7536	https://www.ncbi.nlm.nih.gov/gene/?term=7536
MAP1LC3A	MAP1LC3A	microtubule associated protein 1 light chain 3 alpha	84557	https://www.ncbi.nlm.nih.gov/gene/?term=84557
TRIM23	TRIM23	tripartite motif containing 23	373	https://www.ncbi.nlm.nih.gov/gene/?term=373
PSMA1	PSMA1	proteasome subunit alpha 1	5682	https://www.ncbi.nlm.nih.gov/gene/?term=5682
PHF1	PHF1	PHD finger protein 1	5252	https://www.ncbi.nlm.nih.gov/gene/?term=5252
HPCAL1	HPCAL1	hippocalcin like 1	3241	https://www.ncbi.nlm.nih.gov/gene/?term=3241
GABARAPL2	GABARAPL2	GABA type A receptor associated protein like 2	11345	https://www.ncbi.nlm.nih.gov/gene/?term=11345
SCNM1	SCNM1	sodium channel modifier 1	79005	https://www.ncbi.nlm.nih.gov/gene/?term=79005
KIDINS220	KIDINS220	kinase D interacting substrate 220	57498	https://www.ncbi.nlm.nih.gov/gene/?term=57498
FAM117B	FAM117B	family with sequence similarity 117 member B	150864	https://www.ncbi.nlm.nih.gov/gene/?term=150864
COPG1	COPG1	coatomer protein complex subunit gamma 1	22820	https://www.ncbi.nlm.nih.gov/gene/?term=22820
TFG	TFG	TRK-fused gene	10342	https://www.ncbi.nlm.nih.gov/gene/?term=10342
WDR83	WDR83	WD repeat domain 83	84292	https://www.ncbi.nlm.nih.gov/gene/?term=84292
ZNF587	ZNF587	zinc finger protein 587	84914	https://www.ncbi.nlm.nih.gov/gene/?term=84914
SLC25A24	SLC25A24	solute carrier family 25 member 24	29957	https://www.ncbi.nlm.nih.gov/gene/?term=29957
POLR1B	POLR1B	RNA polymerase I subunit B	84172	https://www.ncbi.nlm.nih.gov/gene/?term=84172
HTRA2	HTRA2	HtrA serine peptidase 2	27429	https://www.ncbi.nlm.nih.gov/gene/?term=27429
AP2M1	AP2M1	adaptor related protein complex 2 subunit mu 1	1173	https://www.ncbi.nlm.nih.gov/gene/?term=1173
FZD5	FZD5	frizzled class receptor 5	7855	https://www.ncbi.nlm.nih.gov/gene/?term=7855
NEK6	NEK6	NIMA related kinase 6	10783	https://www.ncbi.nlm.nih.gov/gene/?term=10783
PPP1R18	PPP1R18	protein phosphatase 1 regulatory subunit 18	170954	https://www.ncbi.nlm.nih.gov/gene/?term=170954
PDCD4	PDCD4	programmed cell death 4	27250	https://www.ncbi.nlm.nih.gov/gene/?term=27250
KDM1A	KDM1A	lysine demethylase 1A	23028	https://www.ncbi.nlm.nih.gov/gene/?term=23028
NFATC2	NFATC2	nuclear factor of activated T cells 2	4773	https://www.ncbi.nlm.nih.gov/gene/?term=4773
CETN1	CETN1	centrin 1	1068	https://www.ncbi.nlm.nih.gov/gene/?term=1068
CCT6A	CCT6A	chaperonin containing TCP1 subunit 6A	908	https://www.ncbi.nlm.nih.gov/gene/?term=908
MORF4L1	MORF4L1	mortality factor 4 like 1	10933	https://www.ncbi.nlm.nih.gov/gene/?term=10933
SPC24	SPC24	SPC24, NDC80 kinetochore complex component	147841	https://www.ncbi.nlm.nih.gov/gene/?term=147841
FHL2	FHL2	four and a half LIM domains 2	2274	https://www.ncbi.nlm.nih.gov/gene/?term=2274
SPG21	SPG21	SPG21, maspardin	51324	https://www.ncbi.nlm.nih.gov/gene/?term=51324
KLHL38	KLHL38	kelch like family member 38	340359	https://www.ncbi.nlm.nih.gov/gene/?term=340359
LIMK1	LIMK1	LIM domain kinase 1	3984	https://www.ncbi.nlm.nih.gov/gene/?term=3984
