# Supplementary material for: Gene Set Enrichment Analysis of Interaction Networks Weighted by Node Centrality
Source: Front Genet. 2021 Feb 24;12:577623. doi: 10.3389/fgene.2021.577623 (PMC7943873; doi:10.3389/fgene.2021.577623)
Supplement: Supplementary file 2 [file Data_Sheet_2.ZIP › enriched_geneset_ap_clusters_wg_result1608310350.txt]

R-HSA-69278	R-HSA-1640170	R-HSA-68886
R-HSA-2262752	R-HSA-8953897	R-HSA-2559583
R-HSA-195258	R-HSA-194315	R-HSA-5663220
R-HSA-453274	R-HSA-69275	R-HSA-8852276
R-HSA-109581	R-HSA-5357801
R-HSA-2467813	R-HSA-69620	R-HSA-68882	R-HSA-2555396	R-HSA-69618	R-HSA-2500257
R-HSA-380259	R-HSA-68877	R-HSA-380284	R-HSA-2565942	R-HSA-8854518	R-HSA-5620912	R-HSA-380270	R-HSA-380287	R-HSA-380320	R-HSA-1852241	R-HSA-5617833
R-HSA-5663202	R-HSA-8878159	R-HSA-1643685	R-HSA-9013694
R-HSA-9006925	R-HSA-1257604	R-HSA-422475
R-HSA-168256	R-HSA-1280218	R-HSA-168249	R-HSA-449147
R-HSA-195721	R-HSA-201681	R-HSA-4641262	R-HSA-3858494
R-HSA-212436	R-HSA-74160	R-HSA-3700989	R-HSA-73857	R-HSA-5633007	R-HSA-3108232
R-HSA-174184	R-HSA-176408	R-HSA-174143	R-HSA-453276	R-HSA-176814	R-HSA-179419	R-HSA-176409	R-HSA-174178	R-HSA-174084	R-HSA-69017	R-HSA-174154
R-HSA-4420097	R-HSA-194138
R-HSA-114452	R-HSA-109606	R-HSA-1445148	R-HSA-111447
R-HSA-5607764	R-HSA-2454202	R-HSA-5621481	R-HSA-983705
R-HSA-199991	R-HSA-5653656
R-HSA-168164	R-HSA-73887	R-HSA-166166	R-HSA-937061	R-HSA-3214841	R-HSA-166016
R-HSA-69239	R-HSA-69242	R-HSA-69052	R-HSA-69306	R-HSA-69481	R-HSA-453279
R-HSA-141430	R-HSA-179409	R-HSA-141405	R-HSA-174048	R-HSA-176407	R-HSA-176412
R-HSA-2029482	R-HSA-2029480	R-HSA-5627123	R-HSA-2682334
R-HSA-5688426	R-HSA-597592	R-HSA-5689896
