# Supplementary material for: Gene Set Enrichment Analysis of Interaction Networks Weighted by Node Centrality
Source: Front Genet. 2021 Feb 24;12:577623. doi: 10.3389/fgene.2021.577623 (PMC7943873; doi:10.3389/fgene.2021.577623)
Supplement: Supplementary file 3 [file Presentation_3.zip › goslim_summary_wg_result1608310649_cc.txt]

GO:0005634	nucleus	212
GO:0005829	cytosol	189
GO:0032991	protein-containing complex	182
GO:0016020	membrane	179
GO:0031974	membrane-enclosed lumen	166
GO:0031982	vesicle	121
GO:0005856	cytoskeleton	99
GO:0012505	endomembrane system	97
GO:0042995	cell projection	80
GO:0005615	extracellular space	73
GO:0005694	chromosome	58
GO:0005739	mitochondrion	48
GO:0005783	endoplasmic reticulum	45
GO:0005768	endosome	35
GO:0005794	Golgi apparatus	34
GO:0031975	envelope	28
GO:0005773	vacuole	24
GO:0031012	extracellular matrix	6
GO:0042579	microbody	6
GO:0005840	ribosome	6
GO:0005811	lipid droplet	3
