# Supplementary material for: Gene Set Enrichment Analysis of Interaction Networks Weighted by Node Centrality
Source: Front Genet. 2021 Feb 24;12:577623. doi: 10.3389/fgene.2021.577623 (PMC7943873; doi:10.3389/fgene.2021.577623)
Supplement: Supplementary file 3 [file Presentation_3.zip › interestingID_mappingTable_wg_result1608310649.txt]

userId	geneSymbol	geneName	entrezgene	gLink
ESR1	ESR1	estrogen receptor 1	2099	https://www.ncbi.nlm.nih.gov/gene/?term=2099
JUN	JUN	Jun proto-oncogene, AP-1 transcription factor subunit	3725	https://www.ncbi.nlm.nih.gov/gene/?term=3725
HSCB	HSCB	HscB mitochondrial iron-sulfur cluster cochaperone	150274	https://www.ncbi.nlm.nih.gov/gene/?term=150274
DISC1	DISC1	DISC1 scaffold protein	27185	https://www.ncbi.nlm.nih.gov/gene/?term=27185
GRB2	GRB2	growth factor receptor bound protein 2	2885	https://www.ncbi.nlm.nih.gov/gene/?term=2885
MEOX2	MEOX2	mesenchyme homeobox 2	4223	https://www.ncbi.nlm.nih.gov/gene/?term=4223
GOLGA2	GOLGA2	golgin A2	2801	https://www.ncbi.nlm.nih.gov/gene/?term=2801
PLEKHA7	PLEKHA7	pleckstrin homology domain containing A7	144100	https://www.ncbi.nlm.nih.gov/gene/?term=144100
YWHAG	YWHAG	tyrosine 3-monooxygenase/tryptophan 5-monooxygenase activation protein gamma	7532	https://www.ncbi.nlm.nih.gov/gene/?term=7532
TRAF2	TRAF2	TNF receptor associated factor 2	7186	https://www.ncbi.nlm.nih.gov/gene/?term=7186
PCNA	PCNA	proliferating cell nuclear antigen	5111	https://www.ncbi.nlm.nih.gov/gene/?term=5111
TRIM27	TRIM27	tripartite motif containing 27	5987	https://www.ncbi.nlm.nih.gov/gene/?term=5987
TGOLN2	TGOLN2	trans-golgi network protein 2	10618	https://www.ncbi.nlm.nih.gov/gene/?term=10618
YWHAH	YWHAH	tyrosine 3-monooxygenase/tryptophan 5-monooxygenase activation protein eta	7533	https://www.ncbi.nlm.nih.gov/gene/?term=7533
MDFI	MDFI	MyoD family inhibitor	4188	https://www.ncbi.nlm.nih.gov/gene/?term=4188
MAPK6	MAPK6	mitogen-activated protein kinase 6	5597	https://www.ncbi.nlm.nih.gov/gene/?term=5597
YWHAZ	YWHAZ	tyrosine 3-monooxygenase/tryptophan 5-monooxygenase activation protein zeta	7534	https://www.ncbi.nlm.nih.gov/gene/?term=7534
TMEM17	TMEM17	transmembrane protein 17	200728	https://www.ncbi.nlm.nih.gov/gene/?term=200728
UNC93B1	UNC93B1	unc-93 homolog B1, TLR signaling regulator	81622	https://www.ncbi.nlm.nih.gov/gene/?term=81622
REL	REL	REL proto-oncogene, NF-kB subunit	5966	https://www.ncbi.nlm.nih.gov/gene/?term=5966
LZTS2	LZTS2	leucine zipper tumor suppressor 2	84445	https://www.ncbi.nlm.nih.gov/gene/?term=84445
NOTCH2NLA	NOTCH2NLA	notch 2 N-terminal like A	388677	https://www.ncbi.nlm.nih.gov/gene/?term=388677
PPP1CA	PPP1CA	protein phosphatase 1 catalytic subunit alpha	5499	https://www.ncbi.nlm.nih.gov/gene/?term=5499
MTUS2	MTUS2	microtubule associated scaffold protein 2	23281	https://www.ncbi.nlm.nih.gov/gene/?term=23281
TFIP11	TFIP11	tuftelin interacting protein 11	24144	https://www.ncbi.nlm.nih.gov/gene/?term=24144
RBPMS	RBPMS	RNA binding protein, mRNA processing factor	11030	https://www.ncbi.nlm.nih.gov/gene/?term=11030
LAMP1	LAMP1	lysosomal associated membrane protein 1	3916	https://www.ncbi.nlm.nih.gov/gene/?term=3916
GSK3B	GSK3B	glycogen synthase kinase 3 beta	2932	https://www.ncbi.nlm.nih.gov/gene/?term=2932
PIN1	PIN1	peptidylprolyl cis/trans isomerase, NIMA-interacting 1	5300	https://www.ncbi.nlm.nih.gov/gene/?term=5300
UBQLN1	UBQLN1	ubiquilin 1	29979	https://www.ncbi.nlm.nih.gov/gene/?term=29979
INCA1	INCA1	inhibitor of CDK, cyclin A1 interacting protein 1	388324	https://www.ncbi.nlm.nih.gov/gene/?term=388324
EGLN3	EGLN3	egl-9 family hypoxia inducible factor 3	112399	https://www.ncbi.nlm.nih.gov/gene/?term=112399
TCF4	TCF4	transcription factor 4	6925	https://www.ncbi.nlm.nih.gov/gene/?term=6925
FLNA	FLNA	filamin A	2316	https://www.ncbi.nlm.nih.gov/gene/?term=2316
CTNNB1	CTNNB1	catenin beta 1	1499	https://www.ncbi.nlm.nih.gov/gene/?term=1499
BET1	BET1	Bet1 golgi vesicular membrane trafficking protein	10282	https://www.ncbi.nlm.nih.gov/gene/?term=10282
EP300	EP300	E1A binding protein p300	2033	https://www.ncbi.nlm.nih.gov/gene/?term=2033
CCT3	CCT3	chaperonin containing TCP1 subunit 3	7203	https://www.ncbi.nlm.nih.gov/gene/?term=7203
POLR1C	POLR1C	RNA polymerase I and III subunit C	9533	https://www.ncbi.nlm.nih.gov/gene/?term=9533
CEP128	CEP128	centrosomal protein 128	145508	https://www.ncbi.nlm.nih.gov/gene/?term=145508
NUDCD1	NUDCD1	NudC domain containing 1	84955	https://www.ncbi.nlm.nih.gov/gene/?term=84955
NPM1	NPM1	nucleophosmin 1	4869	https://www.ncbi.nlm.nih.gov/gene/?term=4869
PLK1	PLK1	polo like kinase 1	5347	https://www.ncbi.nlm.nih.gov/gene/?term=5347
NFKB1	NFKB1	nuclear factor kappa B subunit 1	4790	https://www.ncbi.nlm.nih.gov/gene/?term=4790
OFD1	OFD1	OFD1, centriole and centriolar satellite protein	8481	https://www.ncbi.nlm.nih.gov/gene/?term=8481
TRIP6	TRIP6	thyroid hormone receptor interactor 6	7205	https://www.ncbi.nlm.nih.gov/gene/?term=7205
UBE3A	UBE3A	ubiquitin protein ligase E3A	7337	https://www.ncbi.nlm.nih.gov/gene/?term=7337
SLC15A3	SLC15A3	solute carrier family 15 member 3	51296	https://www.ncbi.nlm.nih.gov/gene/?term=51296
RELA	RELA	RELA proto-oncogene, NF-kB subunit	5970	https://www.ncbi.nlm.nih.gov/gene/?term=5970
APC	APC	APC, WNT signaling pathway regulator	324	https://www.ncbi.nlm.nih.gov/gene/?term=324
TANK	TANK	TRAF family member associated NFKB activator	10010	https://www.ncbi.nlm.nih.gov/gene/?term=10010
EZR	EZR	ezrin	7430	https://www.ncbi.nlm.nih.gov/gene/?term=7430
DLST	DLST	dihydrolipoamide S-succinyltransferase	1743	https://www.ncbi.nlm.nih.gov/gene/?term=1743
USHBP1	USHBP1	USH1 protein network component harmonin binding protein 1	83878	https://www.ncbi.nlm.nih.gov/gene/?term=83878
PCM1	PCM1	pericentriolar material 1	5108	https://www.ncbi.nlm.nih.gov/gene/?term=5108
TRIM55	TRIM55	tripartite motif containing 55	84675	https://www.ncbi.nlm.nih.gov/gene/?term=84675
SOD1	SOD1	superoxide dismutase 1	6647	https://www.ncbi.nlm.nih.gov/gene/?term=6647
ADAMTSL4	ADAMTSL4	ADAMTS like 4	54507	https://www.ncbi.nlm.nih.gov/gene/?term=54507
FOS	FOS	Fos proto-oncogene, AP-1 transcription factor subunit	2353	https://www.ncbi.nlm.nih.gov/gene/?term=2353
DYNLL1	DYNLL1	dynein light chain LC8-type 1	8655	https://www.ncbi.nlm.nih.gov/gene/?term=8655
MID2	MID2	midline 2	11043	https://www.ncbi.nlm.nih.gov/gene/?term=11043
HIF1AN	HIF1AN	hypoxia inducible factor 1 subunit alpha inhibitor	55662	https://www.ncbi.nlm.nih.gov/gene/?term=55662
SMAD3	SMAD3	SMAD family member 3	4088	https://www.ncbi.nlm.nih.gov/gene/?term=4088
ABL1	ABL1	ABL proto-oncogene 1, non-receptor tyrosine kinase	25	https://www.ncbi.nlm.nih.gov/gene/?term=25
TRAF1	TRAF1	TNF receptor associated factor 1	7185	https://www.ncbi.nlm.nih.gov/gene/?term=7185
DVL3	DVL3	dishevelled segment polarity protein 3	1857	https://www.ncbi.nlm.nih.gov/gene/?term=1857
MKRN3	MKRN3	makorin ring finger protein 3	7681	https://www.ncbi.nlm.nih.gov/gene/?term=7681
CSNK2A2	CSNK2A2	casein kinase 2 alpha 2	1459	https://www.ncbi.nlm.nih.gov/gene/?term=1459
CLTC	CLTC	clathrin heavy chain	1213	https://www.ncbi.nlm.nih.gov/gene/?term=1213
BCAR1	BCAR1	BCAR1, Cas family scaffold protein	9564	https://www.ncbi.nlm.nih.gov/gene/?term=9564
YWHAE	YWHAE	tyrosine 3-monooxygenase/tryptophan 5-monooxygenase activation protein epsilon	7531	https://www.ncbi.nlm.nih.gov/gene/?term=7531
UBQLN4	UBQLN4	ubiquilin 4	56893	https://www.ncbi.nlm.nih.gov/gene/?term=56893
TNIP1	TNIP1	TNFAIP3 interacting protein 1	10318	https://www.ncbi.nlm.nih.gov/gene/?term=10318
LGALS8	LGALS8	galectin 8	3964	https://www.ncbi.nlm.nih.gov/gene/?term=3964
COPS5	COPS5	COP9 signalosome subunit 5	10987	https://www.ncbi.nlm.nih.gov/gene/?term=10987
PDHA1	PDHA1	pyruvate dehydrogenase E1 alpha 1 subunit	5160	https://www.ncbi.nlm.nih.gov/gene/?term=5160
CSNK1E	CSNK1E	casein kinase 1 epsilon	1454	https://www.ncbi.nlm.nih.gov/gene/?term=1454
NDEL1	NDEL1	nudE neurodevelopment protein 1 like 1	81565	https://www.ncbi.nlm.nih.gov/gene/?term=81565
LRRK2	LRRK2	leucine rich repeat kinase 2	120892	https://www.ncbi.nlm.nih.gov/gene/?term=120892
TMEM216	TMEM216	transmembrane protein 216	51259	https://www.ncbi.nlm.nih.gov/gene/?term=51259
ARL13B	ARL13B	ADP ribosylation factor like GTPase 13B	200894	https://www.ncbi.nlm.nih.gov/gene/?term=200894
UBE2N	UBE2N	ubiquitin conjugating enzyme E2 N	7334	https://www.ncbi.nlm.nih.gov/gene/?term=7334
SUV39H1	SUV39H1	suppressor of variegation 3-9 homolog 1	6839	https://www.ncbi.nlm.nih.gov/gene/?term=6839
PLEC	PLEC	plectin	5339	https://www.ncbi.nlm.nih.gov/gene/?term=5339
AKT1	AKT1	AKT serine/threonine kinase 1	207	https://www.ncbi.nlm.nih.gov/gene/?term=207
DVL2	DVL2	dishevelled segment polarity protein 2	1856	https://www.ncbi.nlm.nih.gov/gene/?term=1856
HNRNPF	HNRNPF	heterogeneous nuclear ribonucleoprotein F	3185	https://www.ncbi.nlm.nih.gov/gene/?term=3185
CDK1	CDK1	cyclin dependent kinase 1	983	https://www.ncbi.nlm.nih.gov/gene/?term=983
CDC23	CDC23	cell division cycle 23	8697	https://www.ncbi.nlm.nih.gov/gene/?term=8697
EZH2	EZH2	enhancer of zeste 2 polycomb repressive complex 2 subunit	2146	https://www.ncbi.nlm.nih.gov/gene/?term=2146
SMAD2	SMAD2	SMAD family member 2	4087	https://www.ncbi.nlm.nih.gov/gene/?term=4087
PTPN1	PTPN1	protein tyrosine phosphatase, non-receptor type 1	5770	https://www.ncbi.nlm.nih.gov/gene/?term=5770
DCAF7	DCAF7	DDB1 and CUL4 associated factor 7	10238	https://www.ncbi.nlm.nih.gov/gene/?term=10238
PSMC5	PSMC5	proteasome 26S subunit, ATPase 5	5705	https://www.ncbi.nlm.nih.gov/gene/?term=5705
AARSD1	AARSD1	alanyl-tRNA synthetase domain containing 1	80755	https://www.ncbi.nlm.nih.gov/gene/?term=80755
TNS2	TNS2	tensin 2	23371	https://www.ncbi.nlm.nih.gov/gene/?term=23371
MAD2L2	MAD2L2	mitotic arrest deficient 2 like 2	10459	https://www.ncbi.nlm.nih.gov/gene/?term=10459
TCF7L2	TCF7L2	transcription factor 7 like 2	6934	https://www.ncbi.nlm.nih.gov/gene/?term=6934
SETDB1	SETDB1	SET domain bifurcated histone lysine methyltransferase 1	9869	https://www.ncbi.nlm.nih.gov/gene/?term=9869
DNM1L	DNM1L	dynamin 1 like	10059	https://www.ncbi.nlm.nih.gov/gene/?term=10059
VDAC1	VDAC1	voltage dependent anion channel 1	7416	https://www.ncbi.nlm.nih.gov/gene/?term=7416
AXIN1	AXIN1	axin 1	8312	https://www.ncbi.nlm.nih.gov/gene/?term=8312
RAB9A	RAB9A	RAB9A, member RAS oncogene family	9367	https://www.ncbi.nlm.nih.gov/gene/?term=9367
FXR2	FXR2	FMR1 autosomal homolog 2	9513	https://www.ncbi.nlm.nih.gov/gene/?term=9513
WDR5	WDR5	WD repeat domain 5	11091	https://www.ncbi.nlm.nih.gov/gene/?term=11091
UBE2V1	UBE2V1	ubiquitin conjugating enzyme E2 V1	7335	https://www.ncbi.nlm.nih.gov/gene/?term=7335
KPRP	KPRP	keratinocyte proline rich protein	448834	https://www.ncbi.nlm.nih.gov/gene/?term=448834
SLX4	SLX4	SLX4 structure-specific endonuclease subunit	84464	https://www.ncbi.nlm.nih.gov/gene/?term=84464
STUB1	STUB1	STIP1 homology and U-box containing protein 1	10273	https://www.ncbi.nlm.nih.gov/gene/?term=10273
BAG2	BAG2	BCL2 associated athanogene 2	9532	https://www.ncbi.nlm.nih.gov/gene/?term=9532
TNIK	TNIK	TRAF2 and NCK interacting kinase	23043	https://www.ncbi.nlm.nih.gov/gene/?term=23043
PSMC3	PSMC3	proteasome 26S subunit, ATPase 3	5702	https://www.ncbi.nlm.nih.gov/gene/?term=5702
DAXX	DAXX	death domain associated protein	1616	https://www.ncbi.nlm.nih.gov/gene/?term=1616
CACYBP	CACYBP	calcyclin binding protein	27101	https://www.ncbi.nlm.nih.gov/gene/?term=27101
HTR2C	HTR2C	5-hydroxytryptamine receptor 2C	3358	https://www.ncbi.nlm.nih.gov/gene/?term=3358
SOAT1	SOAT1	sterol O-acyltransferase 1	6646	https://www.ncbi.nlm.nih.gov/gene/?term=6646
STX11	STX11	syntaxin 11	8676	https://www.ncbi.nlm.nih.gov/gene/?term=8676
CEP63	CEP63	centrosomal protein 63	80254	https://www.ncbi.nlm.nih.gov/gene/?term=80254
MTNR1B	MTNR1B	melatonin receptor 1B	4544	https://www.ncbi.nlm.nih.gov/gene/?term=4544
EHMT2	EHMT2	euchromatic histone lysine methyltransferase 2	10919	https://www.ncbi.nlm.nih.gov/gene/?term=10919
CEP135	CEP135	centrosomal protein 135	9662	https://www.ncbi.nlm.nih.gov/gene/?term=9662
SLC18A1	SLC18A1	solute carrier family 18 member A1	6570	https://www.ncbi.nlm.nih.gov/gene/?term=6570
SIAH1	SIAH1	siah E3 ubiquitin protein ligase 1	6477	https://www.ncbi.nlm.nih.gov/gene/?term=6477
DICER1	DICER1	dicer 1, ribonuclease III	23405	https://www.ncbi.nlm.nih.gov/gene/?term=23405
CDC73	CDC73	cell division cycle 73	79577	https://www.ncbi.nlm.nih.gov/gene/?term=79577
GTSE1	GTSE1	G2 and S-phase expressed 1	51512	https://www.ncbi.nlm.nih.gov/gene/?term=51512
RUVBL2	RUVBL2	RuvB like AAA ATPase 2	10856	https://www.ncbi.nlm.nih.gov/gene/?term=10856
PLSCR1	PLSCR1	phospholipid scramblase 1	5359	https://www.ncbi.nlm.nih.gov/gene/?term=5359
FAM174A	FAM174A	family with sequence similarity 174 member A	345757	https://www.ncbi.nlm.nih.gov/gene/?term=345757
RUVBL1	RUVBL1	RuvB like AAA ATPase 1	8607	https://www.ncbi.nlm.nih.gov/gene/?term=8607
MPP1	MPP1	membrane palmitoylated protein 1	4354	https://www.ncbi.nlm.nih.gov/gene/?term=4354
CRKL	CRKL	CRK like proto-oncogene, adaptor protein	1399	https://www.ncbi.nlm.nih.gov/gene/?term=1399
TUBG1	TUBG1	tubulin gamma 1	7283	https://www.ncbi.nlm.nih.gov/gene/?term=7283
RPL23	RPL23	ribosomal protein L23	9349	https://www.ncbi.nlm.nih.gov/gene/?term=9349
TNF	TNF	tumor necrosis factor	7124	https://www.ncbi.nlm.nih.gov/gene/?term=7124
FAM9B	FAM9B	family with sequence similarity 9 member B	171483	https://www.ncbi.nlm.nih.gov/gene/?term=171483
COX15	COX15	cytochrome c oxidase assembly homolog COX15	1355	https://www.ncbi.nlm.nih.gov/gene/?term=1355
KIF1A	KIF1A	kinesin family member 1A	547	https://www.ncbi.nlm.nih.gov/gene/?term=547
LRRC59	LRRC59	leucine rich repeat containing 59	55379	https://www.ncbi.nlm.nih.gov/gene/?term=55379
APLNR	APLNR	apelin receptor	187	https://www.ncbi.nlm.nih.gov/gene/?term=187
NDE1	NDE1	nudE neurodevelopment protein 1	54820	https://www.ncbi.nlm.nih.gov/gene/?term=54820
SMC3	SMC3	structural maintenance of chromosomes 3	9126	https://www.ncbi.nlm.nih.gov/gene/?term=9126
RB1	RB1	RB transcriptional corepressor 1	5925	https://www.ncbi.nlm.nih.gov/gene/?term=5925
MAPK9	MAPK9	mitogen-activated protein kinase 9	5601	https://www.ncbi.nlm.nih.gov/gene/?term=5601
CEP162	CEP162	centrosomal protein 162	22832	https://www.ncbi.nlm.nih.gov/gene/?term=22832
TF	TF	transferrin	7018	https://www.ncbi.nlm.nih.gov/gene/?term=7018
PRKAR1A	PRKAR1A	protein kinase cAMP-dependent type I regulatory subunit alpha	5573	https://www.ncbi.nlm.nih.gov/gene/?term=5573
TRAF3IP1	TRAF3IP1	TRAF3 interacting protein 1	26146	https://www.ncbi.nlm.nih.gov/gene/?term=26146
DNAJA1	DNAJA1	DnaJ heat shock protein family (Hsp40) member A1	3301	https://www.ncbi.nlm.nih.gov/gene/?term=3301
SET	SET	SET nuclear proto-oncogene	6418	https://www.ncbi.nlm.nih.gov/gene/?term=6418
MED4	MED4	mediator complex subunit 4	29079	https://www.ncbi.nlm.nih.gov/gene/?term=29079
FOSL2	FOSL2	FOS like 2, AP-1 transcription factor subunit	2355	https://www.ncbi.nlm.nih.gov/gene/?term=2355
RPS2	RPS2	ribosomal protein S2	6187	https://www.ncbi.nlm.nih.gov/gene/?term=6187
CEP290	CEP290	centrosomal protein 290	80184	https://www.ncbi.nlm.nih.gov/gene/?term=80184
PSMA3	PSMA3	proteasome subunit alpha 3	5684	https://www.ncbi.nlm.nih.gov/gene/?term=5684
TFAP2A	TFAP2A	transcription factor AP-2 alpha	7020	https://www.ncbi.nlm.nih.gov/gene/?term=7020
PSMC1	PSMC1	proteasome 26S subunit, ATPase 1	5700	https://www.ncbi.nlm.nih.gov/gene/?term=5700
RPA2	RPA2	replication protein A2	6118	https://www.ncbi.nlm.nih.gov/gene/?term=6118
RALBP1	RALBP1	ralA binding protein 1	10928	https://www.ncbi.nlm.nih.gov/gene/?term=10928
TRAF6	TRAF6	TNF receptor associated factor 6	7189	https://www.ncbi.nlm.nih.gov/gene/?term=7189
LAMP2	LAMP2	lysosomal associated membrane protein 2	3920	https://www.ncbi.nlm.nih.gov/gene/?term=3920
SNW1	SNW1	SNW domain containing 1	22938	https://www.ncbi.nlm.nih.gov/gene/?term=22938
SLC39A9	SLC39A9	solute carrier family 39 member 9	55334	https://www.ncbi.nlm.nih.gov/gene/?term=55334
KIF5B	KIF5B	kinesin family member 5B	3799	https://www.ncbi.nlm.nih.gov/gene/?term=3799
NR4A1	NR4A1	nuclear receptor subfamily 4 group A member 1	3164	https://www.ncbi.nlm.nih.gov/gene/?term=3164
DOCK5	DOCK5	dedicator of cytokinesis 5	80005	https://www.ncbi.nlm.nih.gov/gene/?term=80005
TBP	TBP	TATA-box binding protein	6908	https://www.ncbi.nlm.nih.gov/gene/?term=6908
CDC5L	CDC5L	cell division cycle 5 like	988	https://www.ncbi.nlm.nih.gov/gene/?term=988
TP53	TP53	tumor protein p53	7157	https://www.ncbi.nlm.nih.gov/gene/?term=7157
PSEN1	PSEN1	presenilin 1	5663	https://www.ncbi.nlm.nih.gov/gene/?term=5663
PTK2	PTK2	protein tyrosine kinase 2	5747	https://www.ncbi.nlm.nih.gov/gene/?term=5747
CSNK1A1	CSNK1A1	casein kinase 1 alpha 1	1452	https://www.ncbi.nlm.nih.gov/gene/?term=1452
PLGRKT	PLGRKT	plasminogen receptor with a C-terminal lysine	55848	https://www.ncbi.nlm.nih.gov/gene/?term=55848
FGFR1OP	FGFR1OP	FGFR1 oncogene partner	11116	https://www.ncbi.nlm.nih.gov/gene/?term=11116
BORCS6	BORCS6	BLOC-1 related complex subunit 6	54785	https://www.ncbi.nlm.nih.gov/gene/?term=54785
TEKT4	TEKT4	tektin 4	150483	https://www.ncbi.nlm.nih.gov/gene/?term=150483
CCNA2	CCNA2	cyclin A2	890	https://www.ncbi.nlm.nih.gov/gene/?term=890
RPS3	RPS3	ribosomal protein S3	6188	https://www.ncbi.nlm.nih.gov/gene/?term=6188
RGS20	RGS20	regulator of G protein signaling 20	8601	https://www.ncbi.nlm.nih.gov/gene/?term=8601
GSTP1	GSTP1	glutathione S-transferase pi 1	2950	https://www.ncbi.nlm.nih.gov/gene/?term=2950
FASN	FASN	fatty acid synthase	2194	https://www.ncbi.nlm.nih.gov/gene/?term=2194
POLR1A	POLR1A	RNA polymerase I subunit A	25885	https://www.ncbi.nlm.nih.gov/gene/?term=25885
FLNC	FLNC	filamin C	2318	https://www.ncbi.nlm.nih.gov/gene/?term=2318
MAPK8	MAPK8	mitogen-activated protein kinase 8	5599	https://www.ncbi.nlm.nih.gov/gene/?term=5599
KIF11	KIF11	kinesin family member 11	3832	https://www.ncbi.nlm.nih.gov/gene/?term=3832
PRKACA	PRKACA	protein kinase cAMP-activated catalytic subunit alpha	5566	https://www.ncbi.nlm.nih.gov/gene/?term=5566
CDC27	CDC27	cell division cycle 27	996	https://www.ncbi.nlm.nih.gov/gene/?term=996
ARNT2	ARNT2	aryl hydrocarbon receptor nuclear translocator 2	9915	https://www.ncbi.nlm.nih.gov/gene/?term=9915
FAS	FAS	Fas cell surface death receptor	355	https://www.ncbi.nlm.nih.gov/gene/?term=355
NDC80	NDC80	NDC80, kinetochore complex component	10403	https://www.ncbi.nlm.nih.gov/gene/?term=10403
PKN1	PKN1	protein kinase N1	5585	https://www.ncbi.nlm.nih.gov/gene/?term=5585
SLX1B	SLX1B	SLX1 homolog B, structure-specific endonuclease subunit	79008	https://www.ncbi.nlm.nih.gov/gene/?term=79008
CLN6	CLN6	CLN6, transmembrane ER protein	54982	https://www.ncbi.nlm.nih.gov/gene/?term=54982
DAG1	DAG1	dystroglycan 1	1605	https://www.ncbi.nlm.nih.gov/gene/?term=1605
CAV1	CAV1	caveolin 1	857	https://www.ncbi.nlm.nih.gov/gene/?term=857
SLAIN2	SLAIN2	SLAIN motif family member 2	57606	https://www.ncbi.nlm.nih.gov/gene/?term=57606
CASP8	CASP8	caspase 8	841	https://www.ncbi.nlm.nih.gov/gene/?term=841
BAIAP2	BAIAP2	BAI1 associated protein 2	10458	https://www.ncbi.nlm.nih.gov/gene/?term=10458
PEX14	PEX14	peroxisomal biogenesis factor 14	5195	https://www.ncbi.nlm.nih.gov/gene/?term=5195
HSP90AB1	HSP90AB1	heat shock protein 90 alpha family class B member 1	3326	https://www.ncbi.nlm.nih.gov/gene/?term=3326
TNFAIP3	TNFAIP3	TNF alpha induced protein 3	7128	https://www.ncbi.nlm.nih.gov/gene/?term=7128
FPR2	FPR2	formyl peptide receptor 2	2358	https://www.ncbi.nlm.nih.gov/gene/?term=2358
SNAP29	SNAP29	synaptosome associated protein 29	9342	https://www.ncbi.nlm.nih.gov/gene/?term=9342
MYH11	MYH11	myosin heavy chain 11	4629	https://www.ncbi.nlm.nih.gov/gene/?term=4629
LNX1	LNX1	ligand of numb-protein X 1	84708	https://www.ncbi.nlm.nih.gov/gene/?term=84708
CHRM4	CHRM4	cholinergic receptor muscarinic 4	1132	https://www.ncbi.nlm.nih.gov/gene/?term=1132
PRKACB	PRKACB	protein kinase cAMP-activated catalytic subunit beta	5567	https://www.ncbi.nlm.nih.gov/gene/?term=5567
RAB1A	RAB1A	RAB1A, member RAS oncogene family	5861	https://www.ncbi.nlm.nih.gov/gene/?term=5861
SDCBP	SDCBP	syndecan binding protein	6386	https://www.ncbi.nlm.nih.gov/gene/?term=6386
WIZ	WIZ	WIZ zinc finger	58525	https://www.ncbi.nlm.nih.gov/gene/?term=58525
MAPRE3	MAPRE3	microtubule associated protein RP/EB family member 3	22924	https://www.ncbi.nlm.nih.gov/gene/?term=22924
LRP1	LRP1	LDL receptor related protein 1	4035	https://www.ncbi.nlm.nih.gov/gene/?term=4035
UXS1	UXS1	UDP-glucuronate decarboxylase 1	80146	https://www.ncbi.nlm.nih.gov/gene/?term=80146
POC1A	POC1A	POC1 centriolar protein A	25886	https://www.ncbi.nlm.nih.gov/gene/?term=25886
RAD51D	RAD51D	RAD51 paralog D	5892	https://www.ncbi.nlm.nih.gov/gene/?term=5892
ABCD3	ABCD3	ATP binding cassette subfamily D member 3	5825	https://www.ncbi.nlm.nih.gov/gene/?term=5825
CASP3	CASP3	caspase 3	836	https://www.ncbi.nlm.nih.gov/gene/?term=836
TRAF3	TRAF3	TNF receptor associated factor 3	7187	https://www.ncbi.nlm.nih.gov/gene/?term=7187
ROR2	ROR2	receptor tyrosine kinase like orphan receptor 2	4920	https://www.ncbi.nlm.nih.gov/gene/?term=4920
C5AR2	C5AR2	complement component 5a receptor 2	27202	https://www.ncbi.nlm.nih.gov/gene/?term=27202
JUNB	JUNB	JunB proto-oncogene, AP-1 transcription factor subunit	3726	https://www.ncbi.nlm.nih.gov/gene/?term=3726
FASLG	FASLG	Fas ligand	356	https://www.ncbi.nlm.nih.gov/gene/?term=356
ESR2	ESR2	estrogen receptor 2	2100	https://www.ncbi.nlm.nih.gov/gene/?term=2100
CREBBP	CREBBP	CREB binding protein	1387	https://www.ncbi.nlm.nih.gov/gene/?term=1387
SLC15A1	SLC15A1	solute carrier family 15 member 1	6564	https://www.ncbi.nlm.nih.gov/gene/?term=6564
AP3B1	AP3B1	adaptor related protein complex 3 subunit beta 1	8546	https://www.ncbi.nlm.nih.gov/gene/?term=8546
PRPF40A	PRPF40A	pre-mRNA processing factor 40 homolog A	55660	https://www.ncbi.nlm.nih.gov/gene/?term=55660
TUBB3	TUBB3	tubulin beta 3 class III	10381	https://www.ncbi.nlm.nih.gov/gene/?term=10381
HGS	HGS	hepatocyte growth factor-regulated tyrosine kinase substrate	9146	https://www.ncbi.nlm.nih.gov/gene/?term=9146
EGFR	EGFR	epidermal growth factor receptor	1956	https://www.ncbi.nlm.nih.gov/gene/?term=1956
FADD	FADD	Fas associated via death domain	8772	https://www.ncbi.nlm.nih.gov/gene/?term=8772
VCAM1	VCAM1	vascular cell adhesion molecule 1	7412	https://www.ncbi.nlm.nih.gov/gene/?term=7412
KIAA0753	KIAA0753	KIAA0753	9851	https://www.ncbi.nlm.nih.gov/gene/?term=9851
SPRY2	SPRY2	sprouty RTK signaling antagonist 2	10253	https://www.ncbi.nlm.nih.gov/gene/?term=10253
CD70	CD70	CD70 molecule	970	https://www.ncbi.nlm.nih.gov/gene/?term=970
RAD51	RAD51	RAD51 recombinase	5888	https://www.ncbi.nlm.nih.gov/gene/?term=5888
CEP152	CEP152	centrosomal protein 152	22995	https://www.ncbi.nlm.nih.gov/gene/?term=22995
LRP6	LRP6	LDL receptor related protein 6	4040	https://www.ncbi.nlm.nih.gov/gene/?term=4040
PSMC2	PSMC2	proteasome 26S subunit, ATPase 2	5701	https://www.ncbi.nlm.nih.gov/gene/?term=5701
SUV39H2	SUV39H2	suppressor of variegation 3-9 homolog 2	79723	https://www.ncbi.nlm.nih.gov/gene/?term=79723
GSC2	GSC2	goosecoid homeobox 2	2928	https://www.ncbi.nlm.nih.gov/gene/?term=2928
DYNLL2	DYNLL2	dynein light chain LC8-type 2	140735	https://www.ncbi.nlm.nih.gov/gene/?term=140735
PARK7	PARK7	Parkinsonism associated deglycase	11315	https://www.ncbi.nlm.nih.gov/gene/?term=11315
SMYD1	SMYD1	SET and MYND domain containing 1	150572	https://www.ncbi.nlm.nih.gov/gene/?term=150572
TMEM173	TMEM173	transmembrane protein 173	340061	https://www.ncbi.nlm.nih.gov/gene/?term=340061
FN1	FN1	fibronectin 1	2335	https://www.ncbi.nlm.nih.gov/gene/?term=2335
UBE2L3	UBE2L3	ubiquitin conjugating enzyme E2 L3	7332	https://www.ncbi.nlm.nih.gov/gene/?term=7332
LYPD4	LYPD4	LY6/PLAUR domain containing 4	147719	https://www.ncbi.nlm.nih.gov/gene/?term=147719
ABI2	ABI2	abl interactor 2	10152	https://www.ncbi.nlm.nih.gov/gene/?term=10152
KMT2B	KMT2B	lysine methyltransferase 2B	9757	https://www.ncbi.nlm.nih.gov/gene/?term=9757
APP	APP	amyloid beta precursor protein	351	https://www.ncbi.nlm.nih.gov/gene/?term=351
ATG9A	ATG9A	autophagy related 9A	79065	https://www.ncbi.nlm.nih.gov/gene/?term=79065
MYD88	MYD88	MYD88, innate immune signal transduction adaptor	4615	https://www.ncbi.nlm.nih.gov/gene/?term=4615
BAG5	BAG5	BCL2 associated athanogene 5	9529	https://www.ncbi.nlm.nih.gov/gene/?term=9529
PICALM	PICALM	phosphatidylinositol binding clathrin assembly protein	8301	https://www.ncbi.nlm.nih.gov/gene/?term=8301
MAPT	MAPT	microtubule associated protein tau	4137	https://www.ncbi.nlm.nih.gov/gene/?term=4137
DYRK1A	DYRK1A	dual specificity tyrosine phosphorylation regulated kinase 1A	1859	https://www.ncbi.nlm.nih.gov/gene/?term=1859
LRCH3	LRCH3	leucine rich repeats and calponin homology domain containing 3	84859	https://www.ncbi.nlm.nih.gov/gene/?term=84859
TAOK2	TAOK2	TAO kinase 2	9344	https://www.ncbi.nlm.nih.gov/gene/?term=9344
HSPA8	HSPA8	heat shock protein family A (Hsp70) member 8	3312	https://www.ncbi.nlm.nih.gov/gene/?term=3312
TRIB3	TRIB3	tribbles pseudokinase 3	57761	https://www.ncbi.nlm.nih.gov/gene/?term=57761
LZTS1	LZTS1	leucine zipper tumor suppressor 1	11178	https://www.ncbi.nlm.nih.gov/gene/?term=11178
CDKN2A	CDKN2A	cyclin dependent kinase inhibitor 2A	1029	https://www.ncbi.nlm.nih.gov/gene/?term=1029
TUBA1A	TUBA1A	tubulin alpha 1a	7846	https://www.ncbi.nlm.nih.gov/gene/?term=7846
SLC25A6	SLC25A6	solute carrier family 25 member 6	293	https://www.ncbi.nlm.nih.gov/gene/?term=293
RNF169	RNF169	ring finger protein 169	254225	https://www.ncbi.nlm.nih.gov/gene/?term=254225
ANK3	ANK3	ankyrin 3	288	https://www.ncbi.nlm.nih.gov/gene/?term=288
DDIT4L	DDIT4L	DNA damage inducible transcript 4 like	115265	https://www.ncbi.nlm.nih.gov/gene/?term=115265
MAP3K7	MAP3K7	mitogen-activated protein kinase kinase kinase 7	6885	https://www.ncbi.nlm.nih.gov/gene/?term=6885
KIF1B	KIF1B	kinesin family member 1B	23095	https://www.ncbi.nlm.nih.gov/gene/?term=23095
MAP3K20	MAP3K20	mitogen-activated protein kinase kinase kinase 20	51776	https://www.ncbi.nlm.nih.gov/gene/?term=51776
FZD10	FZD10	frizzled class receptor 10	11211	https://www.ncbi.nlm.nih.gov/gene/?term=11211
LCOR	LCOR	ligand dependent nuclear receptor corepressor	84458	https://www.ncbi.nlm.nih.gov/gene/?term=84458
EMD	EMD	emerin	2010	https://www.ncbi.nlm.nih.gov/gene/?term=2010
DMD	DMD	dystrophin	1756	https://www.ncbi.nlm.nih.gov/gene/?term=1756
NSD3	NSD3	nuclear receptor binding SET domain protein 3	54904	https://www.ncbi.nlm.nih.gov/gene/?term=54904
SP1	SP1	Sp1 transcription factor	6667	https://www.ncbi.nlm.nih.gov/gene/?term=6667
PTGIR	PTGIR	prostaglandin I2 receptor	5739	https://www.ncbi.nlm.nih.gov/gene/?term=5739
ATXN1	ATXN1	ataxin 1	6310	https://www.ncbi.nlm.nih.gov/gene/?term=6310
PDXDC1	PDXDC1	pyridoxal dependent decarboxylase domain containing 1	23042	https://www.ncbi.nlm.nih.gov/gene/?term=23042
BATF3	BATF3	basic leucine zipper ATF-like transcription factor 3	55509	https://www.ncbi.nlm.nih.gov/gene/?term=55509
NAB2	NAB2	NGFI-A binding protein 2	4665	https://www.ncbi.nlm.nih.gov/gene/?term=4665
ARRDC3	ARRDC3	arrestin domain containing 3	57561	https://www.ncbi.nlm.nih.gov/gene/?term=57561
SLC2A12	SLC2A12	solute carrier family 2 member 12	154091	https://www.ncbi.nlm.nih.gov/gene/?term=154091
BEX3	BEX3	brain expressed X-linked 3	27018	https://www.ncbi.nlm.nih.gov/gene/?term=27018
YWHAQ	YWHAQ	tyrosine 3-monooxygenase/tryptophan 5-monooxygenase activation protein theta	10971	https://www.ncbi.nlm.nih.gov/gene/?term=10971
RPL11	RPL11	ribosomal protein L11	6135	https://www.ncbi.nlm.nih.gov/gene/?term=6135
ATF3	ATF3	activating transcription factor 3	467	https://www.ncbi.nlm.nih.gov/gene/?term=467
DTNBP1	DTNBP1	dystrobrevin binding protein 1	84062	https://www.ncbi.nlm.nih.gov/gene/?term=84062
FNTB	FNTB	farnesyltransferase, CAAX box, beta	2342	https://www.ncbi.nlm.nih.gov/gene/?term=2342
ACTR3	ACTR3	actin related protein 3	10096	https://www.ncbi.nlm.nih.gov/gene/?term=10096
BMI1	BMI1	BMI1 proto-oncogene, polycomb ring finger	648	https://www.ncbi.nlm.nih.gov/gene/?term=648
COQ2	COQ2	coenzyme Q2, polyprenyltransferase	27235	https://www.ncbi.nlm.nih.gov/gene/?term=27235
CDC37	CDC37	cell division cycle 37	11140	https://www.ncbi.nlm.nih.gov/gene/?term=11140
CAPZB	CAPZB	capping actin protein of muscle Z-line subunit beta	832	https://www.ncbi.nlm.nih.gov/gene/?term=832
ATP5F1B	ATP5F1B	ATP synthase F1 subunit beta	506	https://www.ncbi.nlm.nih.gov/gene/?term=506
PAK1	PAK1	p21 (RAC1) activated kinase 1	5058	https://www.ncbi.nlm.nih.gov/gene/?term=5058
PRDM14	PRDM14	PR/SET domain 14	63978	https://www.ncbi.nlm.nih.gov/gene/?term=63978
PIK3R1	PIK3R1	phosphoinositide-3-kinase regulatory subunit 1	5295	https://www.ncbi.nlm.nih.gov/gene/?term=5295
HSPA5	HSPA5	heat shock protein family A (Hsp70) member 5	3309	https://www.ncbi.nlm.nih.gov/gene/?term=3309
PRPF31	PRPF31	pre-mRNA processing factor 31	26121	https://www.ncbi.nlm.nih.gov/gene/?term=26121
FMR1	FMR1	fragile X mental retardation 1	2332	https://www.ncbi.nlm.nih.gov/gene/?term=2332
ANAPC5	ANAPC5	anaphase promoting complex subunit 5	51433	https://www.ncbi.nlm.nih.gov/gene/?term=51433
GATD1	GATD1	glutamine amidotransferase like class 1 domain containing 1	347862	https://www.ncbi.nlm.nih.gov/gene/?term=347862
CDC16	CDC16	cell division cycle 16	8881	https://www.ncbi.nlm.nih.gov/gene/?term=8881
HACD3	HACD3	3-hydroxyacyl-CoA dehydratase 3	51495	https://www.ncbi.nlm.nih.gov/gene/?term=51495
FAF1	FAF1	Fas associated factor 1	11124	https://www.ncbi.nlm.nih.gov/gene/?term=11124
CDKN1A	CDKN1A	cyclin dependent kinase inhibitor 1A	1026	https://www.ncbi.nlm.nih.gov/gene/?term=1026
FBXW7	FBXW7	F-box and WD repeat domain containing 7	55294	https://www.ncbi.nlm.nih.gov/gene/?term=55294
STAT3	STAT3	signal transducer and activator of transcription 3	6774	https://www.ncbi.nlm.nih.gov/gene/?term=6774
CAND1	CAND1	cullin associated and neddylation dissociated 1	55832	https://www.ncbi.nlm.nih.gov/gene/?term=55832
MYC	MYC	MYC proto-oncogene, bHLH transcription factor	4609	https://www.ncbi.nlm.nih.gov/gene/?term=4609
H1FX	H1FX	H1 histone family member X	8971	https://www.ncbi.nlm.nih.gov/gene/?term=8971
MUL1	MUL1	mitochondrial E3 ubiquitin protein ligase 1	79594	https://www.ncbi.nlm.nih.gov/gene/?term=79594
TAF1D	TAF1D	TATA-box binding protein associated factor, RNA polymerase I subunit D	79101	https://www.ncbi.nlm.nih.gov/gene/?term=79101
