# Supplementary material for: Gene Set Enrichment Analysis of Interaction Networks Weighted by Node Centrality
Source: Front Genet. 2021 Feb 24;12:577623. doi: 10.3389/fgene.2021.577623 (PMC7943873; doi:10.3389/fgene.2021.577623)
Supplement: Supplementary file 3 [file Presentation_3.zip › enriched_geneset_ap_clusters_wg_result1608310649.txt]

R-HSA-69278	R-HSA-1640170	R-HSA-68886
R-HSA-2262752	R-HSA-8953897	R-HSA-2559583	R-HSA-2559582
R-HSA-69275	R-HSA-453274	R-HSA-8852276
R-HSA-380259	R-HSA-380284	R-HSA-8854518	R-HSA-5620912	R-HSA-380320	R-HSA-380270	R-HSA-380287	R-HSA-2565942	R-HSA-5617833	R-HSA-68877	R-HSA-1852241
R-HSA-168256	R-HSA-168249	R-HSA-1280218
R-HSA-449147	R-HSA-1280215	R-HSA-6785807
R-HSA-114452	R-HSA-109581	R-HSA-5357801	R-HSA-109606	R-HSA-75035	R-HSA-111447
R-HSA-201681	R-HSA-5663202	R-HSA-8878159	R-HSA-195721	R-HSA-4641262	R-HSA-9013694
R-HSA-9006925	R-HSA-1257604	R-HSA-8878166	R-HSA-5610787
R-HSA-195258	R-HSA-194315
R-HSA-168164	R-HSA-166166	R-HSA-937061	R-HSA-168928	R-HSA-166016	R-HSA-168898	R-HSA-168643
R-HSA-5688426	R-HSA-597592	R-HSA-5689896
R-HSA-212436	R-HSA-74160	R-HSA-73857	R-HSA-3700989	R-HSA-8864260
R-HSA-176814	R-HSA-69242	R-HSA-176408	R-HSA-453279	R-HSA-174143	R-HSA-453276	R-HSA-174184	R-HSA-179419	R-HSA-5687128	R-HSA-176409
R-HSA-68882	R-HSA-69620	R-HSA-2555396	R-HSA-2467813
R-HSA-168142	R-HSA-168176	R-HSA-975871	R-HSA-975138	R-HSA-168181	R-HSA-975155	R-HSA-166058	R-HSA-168188	R-HSA-168138	R-HSA-168179
R-HSA-199991	R-HSA-5653656
R-HSA-9020702	R-HSA-2454202	R-HSA-5621481	R-HSA-446652	R-HSA-202424
R-HSA-5218900	R-HSA-73887	R-HSA-75157	R-HSA-3371378	R-HSA-69416
R-HSA-1266738	R-HSA-1643685	R-HSA-5621575	R-HSA-422475
