# Supplementary material for: Gene Set Enrichment Analysis of Interaction Networks Weighted by Node Centrality
Source: Front Genet. 2021 Feb 24;12:577623. doi: 10.3389/fgene.2021.577623 (PMC7943873; doi:10.3389/fgene.2021.577623)
Supplement: Supplementary file 3 [file Presentation_3.zip › goslim_summary_wg_result1608310649_bp.txt]

GO:0065007	biological regulation	266
GO:0008152	metabolic process	239
GO:0050896	response to stimulus	217
GO:0016043	cellular component organization	212
GO:0007154	cell communication	186
GO:0051179	localization	180
GO:0032501	multicellular organismal process	173
GO:0032502	developmental process	168
GO:0051704	multi-organism process	96
GO:0008283	cell proliferation	85
GO:0000003	reproduction	48
GO:0040007	growth	42
