# Supplementary material for: Gene Set Enrichment Analysis of Interaction Networks Weighted by Node Centrality
Source: Front Genet. 2021 Feb 24;12:577623. doi: 10.3389/fgene.2021.577623 (PMC7943873; doi:10.3389/fgene.2021.577623)
Supplement: Supplementary file 3 [file Presentation_3.zip › enrichment_results_wg_result1608310649.txt]

geneSet	description	link	size	overlap	expect	enrichmentRatio	pValue	FDR	overlapId	userId
R-HSA-1640170	Cell Cycle	http://reactome.org/PathwayBrowser/#/R-HSA-1640170	641	59	15.428219463659623	3.8241613129092094	0	0	1026;1029;10381;10403;10856;10971;11116;140735;1454;1459;1859;2010;2033;207;22995;25;2801;2932;3326;4609;4869;5108;5111;51433;51512;5347;54820;5566;5684;5700;5701;5702;5705;5861;5888;5925;6118;6418;7157;7283;7334;7531;7532;7533;7534;7846;80184;80254;81565;8481;8607;8655;8697;8881;890;9126;9662;983;996	GOLGA2;YWHAG;PCNA;YWHAH;YWHAZ;GSK3B;EP300;NPM1;PLK1;OFD1;PCM1;DYNLL1;ABL1;CSNK2A2;YWHAE;CSNK1E;NDEL1;UBE2N;AKT1;CDK1;CDC23;PSMC5;PSMC3;CEP63;CEP135;GTSE1;RUVBL2;RUVBL1;TUBG1;NDE1;SMC3;RB1;SET;CEP290;PSMA3;PSMC1;RPA2;TP53;FGFR1OP;CCNA2;PRKACA;CDC27;NDC80;HSP90AB1;RAB1A;TUBB3;RAD51;CEP152;PSMC2;DYNLL2;DYRK1A;CDKN2A;TUBA1A;EMD;YWHAQ;ANAPC5;CDC16;CDKN1A;MYC
R-HSA-69278	Cell Cycle, Mitotic	http://reactome.org/PathwayBrowser/#/R-HSA-69278	536	51	12.90097602577466	3.953189270184511	0	0	1026;1029;10381;10403;11116;140735;1454;1459;1859;2010;2033;207;22995;25;2801;2932;3326;4609;5108;5111;51433;51512;5347;54820;5566;5684;5700;5701;5702;5705;5861;5925;6118;6418;7157;7283;7531;7532;7846;80184;80254;81565;8481;8655;8697;8881;890;9126;9662;983;996	GOLGA2;YWHAG;PCNA;GSK3B;EP300;PLK1;OFD1;PCM1;DYNLL1;ABL1;CSNK2A2;YWHAE;CSNK1E;NDEL1;AKT1;CDK1;CDC23;PSMC5;PSMC3;CEP63;CEP135;GTSE1;TUBG1;NDE1;SMC3;RB1;SET;CEP290;PSMA3;PSMC1;RPA2;TP53;FGFR1OP;CCNA2;PRKACA;CDC27;NDC80;HSP90AB1;RAB1A;TUBB3;CEP152;PSMC2;DYNLL2;DYRK1A;CDKN2A;TUBA1A;EMD;ANAPC5;CDC16;CDKN1A;MYC
R-HSA-2262752	Cellular responses to stress	http://reactome.org/PathwayBrowser/#/R-HSA-2262752	426	46	10.253387662276129	4.486322132268678	0	0	1026;1029;10381;10919;112399;1387;140735;2033;2146;23043;2353;2932;2950;3301;3309;3312;3326;3725;4790;51433;55662;5599;5601;5684;5700;5701;5702;5705;5925;5970;6118;648;6647;6667;6774;7157;7531;7846;832;8655;8697;8881;890;9529;9532;996	JUN;GSK3B;EGLN3;EP300;NFKB1;RELA;SOD1;FOS;DYNLL1;HIF1AN;YWHAE;CDC23;EZH2;PSMC5;BAG2;TNIK;PSMC3;EHMT2;RB1;MAPK9;DNAJA1;PSMA3;PSMC1;RPA2;TP53;CCNA2;GSTP1;MAPK8;CDC27;HSP90AB1;CREBBP;TUBB3;PSMC2;DYNLL2;BAG5;HSPA8;CDKN2A;TUBA1A;SP1;BMI1;CAPZB;HSPA5;ANAPC5;CDC16;CDKN1A;STAT3
R-HSA-8953897	Cellular responses to external stimuli	http://reactome.org/PathwayBrowser/#/R-HSA-8953897	503	47	12.106699516725103	3.8821480565426336	4.440892098500626e-16	1.5347723092418165e-13	1026;1029;10381;10919;112399;1387;140735;2033;2146;23043;2353;2932;2950;3301;3309;3312;3326;3725;4790;51433;55662;5599;5601;5684;5700;5701;5702;5705;5925;5970;6118;648;6647;6667;6774;7157;7531;7846;79065;832;8655;8697;8881;890;9529;9532;996	JUN;GSK3B;EGLN3;EP300;NFKB1;RELA;SOD1;FOS;DYNLL1;HIF1AN;YWHAE;CDC23;EZH2;PSMC5;BAG2;TNIK;PSMC3;EHMT2;RB1;MAPK9;DNAJA1;PSMA3;PSMC1;RPA2;TP53;CCNA2;GSTP1;MAPK8;CDC27;HSP90AB1;CREBBP;TUBB3;PSMC2;DYNLL2;ATG9A;BAG5;HSPA8;CDKN2A;TUBA1A;SP1;BMI1;CAPZB;HSPA5;ANAPC5;CDC16;CDKN1A;STAT3
R-HSA-109581	Apoptosis	http://reactome.org/PathwayBrowser/#/R-HSA-109581	169	28	4.067658485738653	6.883567068909286	4.440892098500626e-16	1.5347723092418165e-13	10059;10971;140735;1499;207;324;355;356;4137;5339;5599;5684;5700;5701;5702;5705;5747;6774;7157;7186;7531;7532;7533;7534;836;841;8655;8772	YWHAG;TRAF2;YWHAH;YWHAZ;CTNNB1;APC;DYNLL1;YWHAE;PLEC;AKT1;PSMC5;DNM1L;PSMC3;PSMA3;PSMC1;TP53;PTK2;MAPK8;FAS;CASP8;CASP3;FASLG;FADD;PSMC2;DYNLL2;MAPT;YWHAQ;STAT3
R-HSA-5357801	Programmed Cell Death	http://reactome.org/PathwayBrowser/#/R-HSA-5357801	172	28	4.139865441106794	6.763504852591101	6.661338147750939e-16	1.9184653865522705e-13	10059;10971;140735;1499;207;324;355;356;4137;5339;5599;5684;5700;5701;5702;5705;5747;6774;7157;7186;7531;7532;7533;7534;836;841;8655;8772	YWHAG;TRAF2;YWHAH;YWHAZ;CTNNB1;APC;DYNLL1;YWHAE;PLEC;AKT1;PSMC5;DNM1L;PSMC3;PSMA3;PSMC1;TP53;PTK2;MAPK8;FAS;CASP8;CASP3;FASLG;FADD;PSMC2;DYNLL2;MAPT;YWHAQ;STAT3
R-HSA-69275	G2/M Transition	http://reactome.org/PathwayBrowser/#/R-HSA-69275	194	29	4.6693831138065	6.210670508969884	1.9984014443252818e-15	4.933196708277267e-13	1026;10381;11116;1454;2033;22995;3326;5108;51512;5347;54820;5566;5684;5700;5701;5702;5705;7157;7283;7531;7532;7846;80184;80254;8481;8655;890;9662;983	YWHAG;EP300;PLK1;OFD1;PCM1;DYNLL1;YWHAE;CSNK1E;CDK1;PSMC5;PSMC3;CEP63;CEP135;GTSE1;TUBG1;NDE1;CEP290;PSMA3;PSMC1;TP53;FGFR1OP;CCNA2;PRKACA;HSP90AB1;TUBB3;CEP152;PSMC2;TUBA1A;CDKN1A
R-HSA-453274	Mitotic G2-G2/M phases	http://reactome.org/PathwayBrowser/#/R-HSA-453274	196	29	4.717521084051929	6.147296320102844	2.6645352591003757e-15	5.755396159656812e-13	1026;10381;11116;1454;2033;22995;3326;5108;51512;5347;54820;5566;5684;5700;5701;5702;5705;7157;7283;7531;7532;7846;80184;80254;8481;8655;890;9662;983	YWHAG;EP300;PLK1;OFD1;PCM1;DYNLL1;YWHAE;CSNK1E;CDK1;PSMC5;PSMC3;CEP63;CEP135;GTSE1;TUBG1;NDE1;CEP290;PSMA3;PSMC1;TP53;FGFR1OP;CCNA2;PRKACA;HSP90AB1;TUBB3;CEP152;PSMC2;TUBA1A;CDKN1A
R-HSA-380259	Loss of Nlp from mitotic centrosomes	http://reactome.org/PathwayBrowser/#/R-HSA-380259	70	17	1.6848289585899745	10.090044994375702	4.5141668181258865e-13	7.800480261721532e-11	11116;1454;22995;5108;5347;54820;5566;7283;7531;7532;7846;80184;80254;8481;8655;9662;983	YWHAG;PLK1;OFD1;PCM1;DYNLL1;YWHAE;CSNK1E;CDK1;CEP63;CEP135;TUBG1;NDE1;CEP290;FGFR1OP;PRKACA;CEP152;TUBA1A
R-HSA-380284	Loss of proteins required for interphase microtubule organization from the centrosome	http://reactome.org/PathwayBrowser/#/R-HSA-380284	70	17	1.6848289585899745	10.090044994375702	4.5141668181258865e-13	7.800480261721532e-11	11116;1454;22995;5108;5347;54820;5566;7283;7531;7532;7846;80184;80254;8481;8655;9662;983	YWHAG;PLK1;OFD1;PCM1;DYNLL1;YWHAE;CSNK1E;CDK1;CEP63;CEP135;TUBG1;NDE1;CEP290;FGFR1OP;PRKACA;CEP152;TUBA1A
R-HSA-68886	M Phase	http://reactome.org/PathwayBrowser/#/R-HSA-68886	393	37	9.459111153226571	3.911572599226623	7.178702077226262e-13	1.1277088354042711e-10	10381;10403;11116;140735;1454;1459;2010;22995;2801;5108;51433;5347;54820;5566;5684;5700;5701;5702;5705;5861;5925;6418;7283;7531;7532;7846;80184;80254;81565;8481;8655;8697;8881;9126;9662;983;996	GOLGA2;YWHAG;PLK1;OFD1;PCM1;DYNLL1;CSNK2A2;YWHAE;CSNK1E;NDEL1;CDK1;CDC23;PSMC5;PSMC3;CEP63;CEP135;TUBG1;NDE1;SMC3;RB1;SET;CEP290;PSMA3;PSMC1;FGFR1OP;PRKACA;CDC27;NDC80;RAB1A;TUBB3;CEP152;PSMC2;DYNLL2;TUBA1A;EMD;ANAPC5;CDC16
R-HSA-8854518	AURKA Activation by TPX2	http://reactome.org/PathwayBrowser/#/R-HSA-8854518	73	17	1.7570359139581162	9.675385611045195	9.494627306594339e-13	1.3672263321495848e-10	11116;1454;22995;5108;5347;54820;5566;7283;7531;7532;7846;80184;80254;8481;8655;9662;983	YWHAG;PLK1;OFD1;PCM1;DYNLL1;YWHAE;CSNK1E;CDK1;CEP63;CEP135;TUBG1;NDE1;CEP290;FGFR1OP;PRKACA;CEP152;TUBA1A
R-HSA-5620912	Anchoring of the basal body to the plasma membrane	http://reactome.org/PathwayBrowser/#/R-HSA-5620912	98	19	2.3587605420259643	8.055077936686486	1.4346301924206273e-12	1.9069545942329571e-10	11116;1454;22832;22995;5108;51259;5347;54820;5566;7283;7531;7532;7846;80184;80254;8481;8655;9662;983	YWHAG;PLK1;OFD1;PCM1;DYNLL1;YWHAE;CSNK1E;TMEM216;CDK1;CEP63;CEP135;TUBG1;NDE1;CEP162;CEP290;FGFR1OP;PRKACA;CEP152;TUBA1A
R-HSA-380320	Recruitment of NuMA to mitotic centrosomes	http://reactome.org/PathwayBrowser/#/R-HSA-380320	92	18	2.2143466312896805	8.128808627182472	4.825362331928318e-12	5.955875792551524e-10	10381;11116;1454;22995;5108;5347;54820;5566;7283;7531;7532;7846;80184;80254;8481;8655;9662;983	YWHAG;PLK1;OFD1;PCM1;DYNLL1;YWHAE;CSNK1E;CDK1;CEP63;CEP135;TUBG1;NDE1;CEP290;FGFR1OP;PRKACA;TUBB3;CEP152;TUBA1A
R-HSA-380270	Recruitment of mitotic centrosome proteins and complexes	http://reactome.org/PathwayBrowser/#/R-HSA-380270	82	17	1.9736567800625415	8.61345304397926	7.1731509621031364e-12	7.747003039071387e-10	11116;1454;22995;5108;5347;54820;5566;7283;7531;7532;7846;80184;80254;8481;8655;9662;983	YWHAG;PLK1;OFD1;PCM1;DYNLL1;YWHAE;CSNK1E;CDK1;CEP63;CEP135;TUBG1;NDE1;CEP290;FGFR1OP;PRKACA;CEP152;TUBA1A
R-HSA-380287	Centrosome maturation	http://reactome.org/PathwayBrowser/#/R-HSA-380287	82	17	1.9736567800625415	8.61345304397926	7.1731509621031364e-12	7.747003039071387e-10	11116;1454;22995;5108;5347;54820;5566;7283;7531;7532;7846;80184;80254;8481;8655;9662;983	YWHAG;PLK1;OFD1;PCM1;DYNLL1;YWHAE;CSNK1E;CDK1;CEP63;CEP135;TUBG1;NDE1;CEP290;FGFR1OP;PRKACA;CEP152;TUBA1A
R-HSA-109606	Intrinsic Pathway for Apoptosis	http://reactome.org/PathwayBrowser/#/R-HSA-109606	44	13	1.0590353453994126	12.275322118826054	1.7907564320296387e-11	1.8202512438513032e-9	10971;140735;207;5599;6774;7157;7531;7532;7533;7534;836;841;8655	YWHAG;YWHAH;YWHAZ;DYNLL1;YWHAE;AKT1;TP53;MAPK8;CASP8;CASP3;DYNLL2;YWHAQ;STAT3
R-HSA-2565942	Regulation of PLK1 Activity at G2/M Transition	http://reactome.org/PathwayBrowser/#/R-HSA-2565942	88	17	2.118070690798825	8.026172154617036	2.3858248709984764e-11	2.2903918761585373e-9	11116;1454;22995;5108;5347;54820;5566;7283;7531;7532;7846;80184;80254;8481;8655;9662;983	YWHAG;PLK1;OFD1;PCM1;DYNLL1;YWHAE;CSNK1E;CDK1;CEP63;CEP135;TUBG1;NDE1;CEP290;FGFR1OP;PRKACA;CEP152;TUBA1A
R-HSA-168256	Immune System	http://reactome.org/PathwayBrowser/#/R-HSA-168256	1997	92	48.0657632900597	1.9140442947886396	4.138978049184061e-11	3.764291615257925e-9	10010;10096;10152;1026;10273;10381;10458;1213;1387;1399;140735;1499;2033;207;2316;2335;2353;2358;25;27202;2885;2950;3185;3309;3312;3326;340061;351;356;3725;3726;3799;3832;3916;3920;4088;4609;4615;4790;5058;51433;5295;5300;55294;5566;5567;55832;5599;5601;5663;5684;5700;5701;5702;5705;5747;5770;57761;5966;5970;6386;6477;6647;6774;6885;7124;7128;7157;7186;7187;7189;7332;7334;7335;7337;7412;7534;7846…	JUN;GRB2;TRAF2;YWHAZ;UNC93B1;REL;LAMP1;PIN1;FLNA;CTNNB1;EP300;POLR1C;NFKB1;UBE3A;RELA;TANK;SOD1;FOS;DYNLL1;SMAD3;ABL1;CLTC;UBE2N;AKT1;HNRNPF;CDC23;PTPN1;PSMC5;UBE2V1;STUB1;PSMC3;SIAH1;CRKL;TNF;MAPK9;CEP290;PSMA3;PSMC1;TRAF6;LAMP2;KIF5B;TP53;PSEN1;PTK2;GSTP1;MAPK8;KIF11;PRKACA;CDC27;CASP8;BAIAP2;HSP90AB1;TNFAIP3;FPR2;SNAP29;LNX1;PRKACB;SDCBP;CASP3;TRAF3;C5AR2;JUNB;FASLG;CREBBP;TUBB3;FADD;VCAM1;CD7…
R-HSA-5617833	Cilium Assembly	http://reactome.org/PathwayBrowser/#/R-HSA-5617833	199	24	4.78972803942007	5.010722905867922	6.50252074407831e-11	5.61817792288366e-9	10381;11116;140735;1454;200894;22832;22995;26146;5108;51259;5347;54820;5566;7203;7283;7531;7532;7846;80184;80254;8481;8655;9662;983	YWHAG;CCT3;PLK1;OFD1;PCM1;DYNLL1;YWHAE;CSNK1E;TMEM216;ARL13B;CDK1;CEP63;CEP135;TUBG1;NDE1;CEP162;TRAF3IP1;CEP290;FGFR1OP;PRKACA;TUBB3;CEP152;DYNLL2;TUBA1A
R-HSA-449147	Signaling by Interleukins	http://reactome.org/PathwayBrowser/#/R-HSA-449147	462	37	11.11987112669383	3.32737669154992	8.819567298701259e-11	7.257243948645608e-9	1026;1399;207;2335;2353;2885;3185;3312;351;356;3725;3726;4088;4609;4615;4790;5295;5566;5599;5601;5684;5700;5701;5702;5705;5970;6647;6774;6885;7124;7157;7189;7334;7335;7412;7534;836	JUN;GRB2;YWHAZ;NFKB1;RELA;SOD1;FOS;SMAD3;UBE2N;AKT1;HNRNPF;PSMC5;UBE2V1;PSMC3;CRKL;TNF;MAPK9;PSMA3;PSMC1;TRAF6;TP53;MAPK8;PRKACA;CASP3;JUNB;FASLG;VCAM1;PSMC2;FN1;APP;MYD88;HSPA8;MAP3K7;PIK3R1;CDKN1A;STAT3;MYC
R-HSA-5663202	Diseases of signal transduction	http://reactome.org/PathwayBrowser/#/R-HSA-5663202	378	33	9.098076376385862	3.627140357455318	1.0822465146276272e-10	8.50055444216609e-9	1026;11116;11140;1387;1452;1499;1956;2033;207;2099;2100;22938;2335;2885;2932;3164;324;4040;4087;4088;4609;5295;55294;5663;5684;5700;5701;5702;5705;6774;6934;8312;8546	ESR1;GRB2;GSK3B;CTNNB1;EP300;APC;SMAD3;AKT1;SMAD2;PSMC5;TCF7L2;AXIN1;PSMC3;PSMA3;PSMC1;SNW1;NR4A1;PSEN1;CSNK1A1;FGFR1OP;ESR2;CREBBP;AP3B1;EGFR;LRP6;PSMC2;FN1;CDC37;PIK3R1;CDKN1A;FBXW7;STAT3;MYC
R-HSA-68877	Mitotic Prometaphase	http://reactome.org/PathwayBrowser/#/R-HSA-68877	198	23	4.765659054297356	4.826195021076911	3.54554829939957e-10	2.663785852766286e-8	10381;10403;11116;140735;1454;1459;22995;5108;5347;54820;5566;7283;7531;7532;7846;80184;80254;81565;8481;8655;9126;9662;983	YWHAG;PLK1;OFD1;PCM1;DYNLL1;CSNK2A2;YWHAE;CSNK1E;NDEL1;CDK1;CEP63;CEP135;TUBG1;NDE1;SMC3;CEP290;FGFR1OP;PRKACA;NDC80;TUBB3;CEP152;DYNLL2;TUBA1A
R-HSA-69620	Cell Cycle Checkpoints	http://reactome.org/PathwayBrowser/#/R-HSA-69620	293	28	7.052212640955179	3.9703851011797586	4.012291610067109e-10	2.8888499592483186e-8	1026;1029;10403;10971;140735;51433;51512;5347;54820;5684;5700;5701;5702;5705;6118;7157;7334;7531;7532;7533;7534;81565;8655;8697;8881;890;983;996	YWHAG;YWHAH;YWHAZ;PLK1;DYNLL1;YWHAE;NDEL1;UBE2N;CDK1;CDC23;PSMC5;PSMC3;GTSE1;NDE1;PSMA3;PSMC1;RPA2;TP53;CCNA2;CDC27;NDC80;PSMC2;DYNLL2;CDKN2A;YWHAQ;ANAPC5;CDC16;CDKN1A
R-HSA-114452	Activation of BH3-only proteins	http://reactome.org/PathwayBrowser/#/R-HSA-114452	30	10	0.7220695536814176	13.849081364829397	1.0758653967712917e-9	7.436381622483169e-8	10971;140735;207;5599;7157;7531;7532;7533;7534;8655	YWHAG;YWHAH;YWHAZ;DYNLL1;YWHAE;AKT1;TP53;MAPK8;DYNLL2;YWHAQ
R-HSA-201681	TCF dependent signaling in response to WNT	http://reactome.org/PathwayBrowser/#/R-HSA-201681	233	24	5.608073533592344	4.27954445608462	1.721978781787925e-9	1.1444535903575134e-7	1387;1452;1454;1459;1499;1856;1857;2033;207;2932;324;4040;4609;5684;5700;5701;5702;5705;6934;7534;79577;8312;857;8607	YWHAZ;GSK3B;CTNNB1;EP300;APC;DVL3;CSNK2A2;CSNK1E;AKT1;DVL2;PSMC5;TCF7L2;AXIN1;PSMC3;CDC73;RUVBL1;PSMA3;PSMC1;CSNK1A1;CAV1;CREBBP;LRP6;PSMC2;MYC
R-HSA-9006925	Intracellular signaling by second messengers	http://reactome.org/PathwayBrowser/#/R-HSA-9006925	293	27	7.052212640955179	3.8285856332804817	1.8878638652353175e-9	1.2082328737506032e-7	1026;10273;1459;1956;207;2099;2100;2146;2885;2932;3164;3725;4615;5295;5566;5567;5573;5684;5700;5701;5702;5705;57761;5987;648;7157;7189	ESR1;JUN;GRB2;TRIM27;GSK3B;CSNK2A2;AKT1;EZH2;PSMC5;STUB1;PSMC3;PRKAR1A;PSMA3;PSMC1;TRAF6;NR4A1;TP53;PRKACA;PRKACB;ESR2;EGFR;PSMC2;MYD88;TRIB3;BMI1;PIK3R1;CDKN1A
R-HSA-2454202	Fc epsilon receptor (FCERI) signaling	http://reactome.org/PathwayBrowser/#/R-HSA-2454202	134	18	3.225244006443665	5.580973087319309	3.0555189489689383e-9	1.8856916942208306e-7	2353;2885;3725;4790;5058;5295;5599;5601;5684;5700;5701;5702;5705;5970;6885;7189;7334;7335	JUN;GRB2;NFKB1;RELA;FOS;UBE2N;PSMC5;UBE2V1;PSMC3;MAPK9;PSMA3;PSMC1;TRAF6;MAPK8;PSMC2;MAP3K7;PAK1;PIK3R1
R-HSA-1280215	Cytokine Signaling in Immune system	http://reactome.org/PathwayBrowser/#/R-HSA-1280215	688	43	16.559461764427176	2.596702755905512	5.696049520942381e-9	3.3940598524787703e-7	1026;1399;207;2316;2335;2353;2885;3185;3312;351;356;3725;3726;4088;4609;4615;4790;5295;5300;5566;5599;5601;5684;5700;5701;5702;5705;5770;5970;6647;6774;6885;7124;7157;7186;7187;7189;7334;7335;7412;7534;836;970	JUN;GRB2;TRAF2;YWHAZ;PIN1;FLNA;NFKB1;RELA;SOD1;FOS;SMAD3;UBE2N;AKT1;HNRNPF;PTPN1;PSMC5;UBE2V1;PSMC3;CRKL;TNF;MAPK9;PSMA3;PSMC1;TRAF6;TP53;MAPK8;PRKACA;CASP3;TRAF3;JUNB;FASLG;VCAM1;CD70;PSMC2;FN1;APP;MYD88;HSPA8;MAP3K7;PIK3R1;CDKN1A;STAT3;MYC
R-HSA-73887	Death Receptor Signalling	http://reactome.org/PathwayBrowser/#/R-HSA-73887	141	18	3.393726902302663	5.303903501424024	6.99353375210876e-9	4.0282754412146463e-7	27018;355;356;4615;4790;5599;5663;5970;6885;7124;7128;7185;7186;7189;7531;836;841;8772	TRAF2;NFKB1;RELA;TRAF1;YWHAE;TNF;TRAF6;PSEN1;MAPK8;FAS;CASP8;TNFAIP3;CASP3;FASLG;FADD;MYD88;MAP3K7;BEX3
R-HSA-1643685	Disease	http://reactome.org/PathwayBrowser/#/R-HSA-1643685	1054	56	25.368710319340472	2.207443709005065	7.582731886834893e-9	4.2267615162744176e-7	1026;11116;11140;1213;1387;1452;1499;1605;1956;2033;207;2099;2100;22938;2335;2801;2885;293;2932;3164;324;3326;351;356;3725;4040;4087;4088;4609;4615;4790;4869;5295;54507;55294;5566;5663;5684;5700;5701;5702;5705;5970;6135;6187;6188;6774;6908;6934;7187;7531;81622;8312;8546;9146;9349	ESR1;JUN;GRB2;GOLGA2;UNC93B1;GSK3B;CTNNB1;EP300;NPM1;NFKB1;RELA;APC;ADAMTSL4;SMAD3;CLTC;YWHAE;AKT1;SMAD2;PSMC5;TCF7L2;AXIN1;PSMC3;RPL23;RPS2;PSMA3;PSMC1;SNW1;NR4A1;TBP;PSEN1;CSNK1A1;FGFR1OP;RPS3;PRKACA;DAG1;HSP90AB1;TRAF3;FASLG;ESR2;CREBBP;AP3B1;HGS;EGFR;LRP6;PSMC2;FN1;APP;MYD88;SLC25A6;RPL11;CDC37;PIK3R1;CDKN1A;FBXW7;STAT3;MYC
R-HSA-8878159	Transcriptional regulation by RUNX3	http://reactome.org/PathwayBrowser/#/R-HSA-8878159	96	15	2.310622571780536	6.49175688976378	8.013777308413239e-9	4.327439746543149e-7	1026;1029;1387;1499;2033;22938;4088;4609;5684;5700;5701;5702;5705;6934;7157	CTNNB1;EP300;SMAD3;PSMC5;TCF7L2;PSMC3;PSMA3;PSMC1;SNW1;TP53;CREBBP;PSMC2;CDKN2A;CDKN1A;MYC
R-HSA-2559583	Cellular Senescence	http://reactome.org/PathwayBrowser/#/R-HSA-2559583	195	21	4.693452098929215	4.474318594791035	8.489922542764816e-9	4.4456321678477584e-7	1026;1029;10919;2146;23043;2353;3725;4790;51433;5599;5601;5925;5970;648;6667;6774;7157;8697;8881;890;996	JUN;NFKB1;RELA;FOS;CDC23;EZH2;TNIK;EHMT2;RB1;MAPK9;TP53;CCNA2;MAPK8;CDC27;CDKN2A;SP1;BMI1;ANAPC5;CDC16;CDKN1A;STAT3
R-HSA-1852241	Organelle biogenesis and maintenance	http://reactome.org/PathwayBrowser/#/R-HSA-1852241	294	26	7.0762816260778925	3.674246076383309	9.130738276574846e-9	4.640563453506274e-7	10381;11116;1387;140735;1454;200894;22832;22995;26146;506;5108;51259;5347;54820;5566;7203;7283;7531;7532;7846;80184;80254;8481;8655;9662;983	YWHAG;CCT3;PLK1;OFD1;PCM1;DYNLL1;YWHAE;CSNK1E;TMEM216;ARL13B;CDK1;CEP63;CEP135;TUBG1;NDE1;CEP162;TRAF3IP1;CEP290;FGFR1OP;PRKACA;CREBBP;TUBB3;CEP152;DYNLL2;TUBA1A;ATP5F1B
R-HSA-195258	RHO GTPase Effectors	http://reactome.org/PathwayBrowser/#/R-HSA-195258	316	27	7.605799298777598	3.5499227549088013	9.749869800401711e-9	4.813650004312617e-7	10096;10152;10381;10403;10458;10971;140735;1499;1856;1857;2316;25;2885;3799;4629;5058;5347;54820;5585;5747;7531;7532;7533;7534;7846;81565;8655	GRB2;YWHAG;YWHAH;YWHAZ;FLNA;CTNNB1;PLK1;DYNLL1;ABL1;DVL3;YWHAE;NDEL1;DVL2;NDE1;KIF5B;PTK2;NDC80;PKN1;BAIAP2;MYH11;TUBB3;DYNLL2;ABI2;TUBA1A;YWHAQ;ACTR3;PAK1
R-HSA-168164	Toll Like Receptor 3 (TLR3) Cascade	http://reactome.org/PathwayBrowser/#/R-HSA-168164	99	15	2.382829527148678	6.295036984013362	1.236833835349671e-8	5.936802409678421e-7	10010;2353;351;3725;4790;5599;5601;5970;6885;7187;7189;7334;7335;841;8772	JUN;NFKB1;RELA;TANK;FOS;UBE2N;UBE2V1;MAPK9;TRAF6;MAPK8;CASP8;TRAF3;FADD;APP;MAP3K7
R-HSA-166166	MyD88-independent TLR4 cascade	http://reactome.org/PathwayBrowser/#/R-HSA-166166	100	15	2.406898512271392	6.2320866141732285	1.4241755441624093e-8	6.476250895559588e-7	10010;2353;351;3725;4790;5599;5601;5970;6885;7187;7189;7334;7335;841;8772	JUN;NFKB1;RELA;TANK;FOS;UBE2N;UBE2V1;MAPK9;TRAF6;MAPK8;CASP8;TRAF3;FADD;APP;MAP3K7
R-HSA-937061	TRIF(TICAM1)-mediated TLR4 signaling	http://reactome.org/PathwayBrowser/#/R-HSA-937061	100	15	2.406898512271392	6.2320866141732285	1.4241755441624093e-8	6.476250895559588e-7	10010;2353;351;3725;4790;5599;5601;5970;6885;7187;7189;7334;7335;841;8772	JUN;NFKB1;RELA;TANK;FOS;UBE2N;UBE2V1;MAPK9;TRAF6;MAPK8;CASP8;TRAF3;FADD;APP;MAP3K7
R-HSA-1257604	PIP3 activates AKT signaling	http://reactome.org/PathwayBrowser/#/R-HSA-1257604	260	24	6.257936131905619	3.8351302241066025	1.5299326139306402e-8	6.778778350954221e-7	1026;10273;1459;1956;207;2099;2100;2146;2885;2932;3164;3725;4615;5295;5684;5700;5701;5702;5705;57761;5987;648;7157;7189	ESR1;JUN;GRB2;TRIM27;GSK3B;CSNK2A2;AKT1;EZH2;PSMC5;STUB1;PSMC3;PSMA3;PSMC1;TRAF6;NR4A1;TP53;ESR2;EGFR;PSMC2;MYD88;TRIB3;BMI1;PIK3R1;CDKN1A
R-HSA-8852276	The role of GTSE1 in G2/M progression after G2 checkpoint	http://reactome.org/PathwayBrowser/#/R-HSA-8852276	75	13	1.805173884203544	7.201522309711286	2.247289287993226e-8	9.708289724130738e-7	1026;10381;3326;51512;5347;5684;5700;5701;5702;5705;7157;7846;983	PLK1;CDK1;PSMC5;PSMC3;GTSE1;PSMA3;PSMC1;TP53;HSP90AB1;TUBB3;PSMC2;TUBA1A;CDKN1A
R-HSA-195721	Signaling by WNT	http://reactome.org/PathwayBrowser/#/R-HSA-195721	330	27	7.942765090495594	3.3993199713672153	2.4491775940660432e-8	1.0322387518405177e-6	1213;1387;1452;1454;1459;1499;1856;1857;2033;207;2932;324;4040;4609;4920;5684;5700;5701;5702;5705;6885;6934;7534;79577;8312;857;8607	YWHAZ;GSK3B;CTNNB1;EP300;APC;DVL3;CSNK2A2;CLTC;CSNK1E;AKT1;DVL2;PSMC5;TCF7L2;AXIN1;PSMC3;CDC73;RUVBL1;PSMA3;PSMC1;CSNK1A1;CAV1;ROR2;CREBBP;LRP6;PSMC2;MAP3K7;MYC
R-HSA-4641262	Disassembly of the destruction complex and recruitment of AXIN to the membrane	http://reactome.org/PathwayBrowser/#/R-HSA-4641262	31	9	0.7461385388041315	12.06210312420625	2.986797853488099e-8	1.2288539740065322e-6	1452;1499;1856;1857;2932;324;4040;8312;857	GSK3B;CTNNB1;APC;DVL3;DVL2;AXIN1;CSNK1A1;CAV1;LRP6
R-HSA-168928	DDX58/IFIH1-mediated induction of interferon-alpha/beta	http://reactome.org/PathwayBrowser/#/R-HSA-168928	78	13	1.8773808395716858	6.9245406824146984	3.670480119843944e-8	1.4750208481605431e-6	10010;1387;2033;351;4790;5300;5970;7128;7186;7187;7189;841;8772	TRAF2;PIN1;EP300;NFKB1;RELA;TANK;TRAF6;CASP8;TNFAIP3;TRAF3;CREBBP;FADD;APP
R-HSA-5688426	Deubiquitination	http://reactome.org/PathwayBrowser/#/R-HSA-5688426	297	25	7.148488581446034	3.4972427688963124	4.786661456090968e-8	1.8798524991193621e-6	10318;2033;2099;324;4087;4088;4609;5684;5700;5701;5702;5705;6885;7128;7157;7186;7187;7189;7416;79594;8312;8607;890;9146;983	ESR1;TRAF2;EP300;APC;SMAD3;TNIP1;CDK1;SMAD2;PSMC5;VDAC1;AXIN1;PSMC3;RUVBL1;PSMA3;PSMC1;TRAF6;TP53;CCNA2;TNFAIP3;TRAF3;HGS;PSMC2;MAP3K7;MYC;MUL1
R-HSA-5621481	C-type lectin receptors (CLRs)	http://reactome.org/PathwayBrowser/#/R-HSA-5621481	142	17	3.4177958874253767	4.973965842297882	4.904009731632186e-8	1.8831397369467594e-6	1387;2033;4790;5058;5566;5567;5684;5700;5701;5702;5705;5970;6885;7189;7334;7335;841	EP300;NFKB1;RELA;UBE2N;PSMC5;UBE2V1;PSMC3;PSMA3;PSMC1;TRAF6;PRKACA;CASP8;PRKACB;CREBBP;PSMC2;MAP3K7;PAK1
R-HSA-69242	S Phase	http://reactome.org/PathwayBrowser/#/R-HSA-69242	161	18	3.875106604756941	4.645033501247127	5.732289276583202e-8	2.1533469282469073e-6	1026;207;2932;4609;5111;51433;5684;5700;5701;5702;5705;5925;6118;8697;8881;890;9126;996	PCNA;GSK3B;AKT1;CDC23;PSMC5;PSMC3;SMC3;RB1;PSMA3;PSMC1;RPA2;CCNA2;CDC27;PSMC2;ANAPC5;CDC16;CDKN1A;MYC
R-HSA-9013694	Signaling by NOTCH4	http://reactome.org/PathwayBrowser/#/R-HSA-9013694	82	13	1.9736567800625415	6.586758210101785	6.816581210600248e-8	2.5061813472164318e-6	1387;2033;207;22938;4088;55294;5663;5684;5700;5701;5702;5705;7534	YWHAZ;EP300;SMAD3;AKT1;PSMC5;PSMC3;PSMA3;PSMC1;SNW1;PSEN1;CREBBP;PSMC2;FBXW7
R-HSA-166016	Toll Like Receptor 4 (TLR4) Cascade	http://reactome.org/PathwayBrowser/#/R-HSA-166016	130	16	3.1289680659528094	5.1135069654754695	8.301820997314024e-8	2.988655559033049e-6	10010;2353;351;3725;4615;4790;5599;5601;5970;6885;7187;7189;7334;7335;841;8772	JUN;NFKB1;RELA;TANK;FOS;UBE2N;UBE2V1;MAPK9;TRAF6;MAPK8;CASP8;TRAF3;FADD;APP;MYD88;MAP3K7
R-HSA-212436	Generic Transcription Pathway	http://reactome.org/PathwayBrowser/#/R-HSA-212436	1169	57	28.136643608452573	2.0258279840768405	1.1346514883214809e-7	4.001383207794936e-6	1026;10273;1029;10919;10971;11091;1387;1459;1499;1616;1956;2033;207;2099;2100;2146;22938;2353;25;29079;2932;3164;355;3725;3726;4087;4088;4609;4869;5111;5300;55294;5566;5684;5700;5701;5702;5705;5770;5888;5892;5925;6118;648;6667;6908;6934;7020;7157;7531;7532;7533;7534;8312;890;9757;983	ESR1;JUN;YWHAG;PCNA;YWHAH;YWHAZ;GSK3B;PIN1;CTNNB1;EP300;NPM1;FOS;SMAD3;ABL1;CSNK2A2;YWHAE;AKT1;CDK1;EZH2;SMAD2;PTPN1;PSMC5;TCF7L2;AXIN1;WDR5;STUB1;PSMC3;DAXX;EHMT2;RB1;MED4;PSMA3;TFAP2A;PSMC1;RPA2;SNW1;NR4A1;TBP;TP53;CCNA2;PRKACA;FAS;RAD51D;JUNB;ESR2;CREBBP;EGFR;RAD51;PSMC2;KMT2B;CDKN2A;SP1;YWHAQ;BMI1;CDKN1A;FBXW7;MYC
R-HSA-168249	Innate Immune System	http://reactome.org/PathwayBrowser/#/R-HSA-168249	1053	53	25.34464133421776	2.0911718300169744	1.2839460139524306e-7	4.4373174242196004e-6	10010;10096;10152;10458;1387;1499;2033;2353;2358;25;27202;2885;2950;3312;3326;340061;351;3725;3916;3920;4615;4790;5058;5295;5300;5566;5567;55832;5599;5601;5663;5684;5700;5701;5702;5705;5747;5970;6386;6885;7128;7186;7187;7189;7334;7335;80184;81622;841;8655;8772;9342;9533	JUN;GRB2;TRAF2;UNC93B1;LAMP1;PIN1;CTNNB1;EP300;POLR1C;NFKB1;RELA;TANK;FOS;DYNLL1;ABL1;UBE2N;PSMC5;UBE2V1;PSMC3;MAPK9;CEP290;PSMA3;PSMC1;TRAF6;LAMP2;PSEN1;PTK2;GSTP1;MAPK8;PRKACA;CASP8;BAIAP2;HSP90AB1;TNFAIP3;FPR2;SNAP29;PRKACB;SDCBP;TRAF3;C5AR2;CREBBP;FADD;PSMC2;TMEM173;ABI2;APP;MYD88;HSPA8;MAP3K7;ACTR3;PAK1;PIK3R1;CAND1
R-HSA-168898	Toll-like Receptor Cascades	http://reactome.org/PathwayBrowser/#/R-HSA-168898	155	17	3.7306926940206577	4.556794513589027	1.7930425455503496e-7	6.075250036688244e-6	10010;2353;351;3725;4615;4790;5599;5601;5970;6885;7187;7189;7334;7335;81622;841;8772	JUN;UNC93B1;NFKB1;RELA;TANK;FOS;UBE2N;UBE2V1;MAPK9;TRAF6;MAPK8;CASP8;TRAF3;FADD;APP;MYD88;MAP3K7
R-HSA-446652	Interleukin-1 family signaling	http://reactome.org/PathwayBrowser/#/R-HSA-446652	139	16	3.3455889320572347	4.7824165864159065	2.130369680664046e-7	7.079382323437446e-6	351;4088;4615;4790;5599;5684;5700;5701;5702;5705;5970;6774;6885;7189;7334;7335	NFKB1;RELA;SMAD3;UBE2N;PSMC5;UBE2V1;PSMC3;PSMA3;PSMC1;TRAF6;MAPK8;PSMC2;APP;MYD88;MAP3K7;STAT3
R-HSA-176814	Activation of APC/C and APC/C:Cdc20 mediated degradation of mitotic proteins	http://reactome.org/PathwayBrowser/#/R-HSA-176814	76	12	1.829242869326258	6.560091172813925	2.3060571385791206e-7	7.518616482008906e-6	51433;5347;5684;5700;5701;5702;5705;8697;8881;890;983;996	PLK1;CDK1;CDC23;PSMC5;PSMC3;PSMA3;PSMC1;CCNA2;CDC27;PSMC2;ANAPC5;CDC16
R-HSA-75035	Chk1/Chk2(Cds1) mediated inactivation of Cyclin B:Cdk1 complex	http://reactome.org/PathwayBrowser/#/R-HSA-75035	13	6	0.31289680659528096	19.17565112053301	2.7303292315927763e-7	8.737053541096884e-6	10971;7531;7532;7533;7534;983	YWHAG;YWHAH;YWHAZ;YWHAE;CDK1;YWHAQ
R-HSA-68882	Mitotic Anaphase	http://reactome.org/PathwayBrowser/#/R-HSA-68882	199	19	4.78972803942007	3.9668223004787717	3.047575335424213e-7	9.574927599296436e-6	10381;10403;140735;2010;51433;5347;54820;5684;5700;5701;5702;5705;7846;81565;8655;8697;8881;9126;996	PLK1;DYNLL1;NDEL1;CDC23;PSMC5;PSMC3;NDE1;SMC3;PSMA3;PSMC1;CDC27;NDC80;TUBB3;PSMC2;DYNLL2;TUBA1A;EMD;ANAPC5;CDC16
R-HSA-597592	Post-translational protein modification	http://reactome.org/PathwayBrowser/#/R-HSA-597592	1425	64	34.298303799867334	1.865981489155961	3.2112924297500456e-7	9.909130926085855e-6	10238;10282;1029;10318;10381;10618;10987;11091;11315;1387;140735;147719;1605;1616;2033;2099;2335;2801;288;324;3312;351;4087;4088;4609;4869;5111;5195;54507;55294;55832;5684;5700;5701;5702;5705;5861;5970;5987;6187;648;6885;7018;7020;7128;7157;7186;7187;7189;7332;7334;7416;7846;79577;79594;8312;832;8607;8655;890;9126;9146;9367;983	ESR1;GOLGA2;TRAF2;PCNA;TRIM27;TGOLN2;BET1;EP300;NPM1;RELA;APC;ADAMTSL4;DYNLL1;SMAD3;TNIP1;COPS5;UBE2N;CDK1;SMAD2;DCAF7;PSMC5;VDAC1;AXIN1;RAB9A;WDR5;PSMC3;DAXX;CDC73;RUVBL1;SMC3;TF;RPS2;PSMA3;TFAP2A;PSMC1;TRAF6;TP53;CCNA2;DAG1;PEX14;TNFAIP3;RAB1A;TRAF3;CREBBP;TUBB3;HGS;PSMC2;DYNLL2;PARK7;FN1;UBE2L3;LYPD4;APP;HSPA8;CDKN2A;TUBA1A;ANK3;MAP3K7;BMI1;CAPZB;FBXW7;CAND1;MYC;MUL1
R-HSA-2555396	Mitotic Metaphase and Anaphase	http://reactome.org/PathwayBrowser/#/R-HSA-2555396	200	19	4.813797024542784	3.9469881889763783	3.295814716697265e-7	9.991522509566445e-6	10381;10403;140735;2010;51433;5347;54820;5684;5700;5701;5702;5705;7846;81565;8655;8697;8881;9126;996	PLK1;DYNLL1;NDEL1;CDC23;PSMC5;PSMC3;NDE1;SMC3;PSMA3;PSMC1;CDC27;NDC80;TUBB3;PSMC2;DYNLL2;TUBA1A;EMD;ANAPC5;CDC16
R-HSA-5621575	CD209 (DC-SIGN) signaling	http://reactome.org/PathwayBrowser/#/R-HSA-5621575	21	7	0.5054486875769924	13.849081364829395	3.755511756020624e-7	1.1188835024833859e-5	1387;2033;4790;5058;5566;5567;5970	EP300;NFKB1;RELA;PRKACA;PRKACB;CREBBP;PAK1
R-HSA-176408	Regulation of APC/C activators between G1/S and early anaphase	http://reactome.org/PathwayBrowser/#/R-HSA-176408	80	12	1.9255188098171137	6.2320866141732285	4.112026914526723e-7	1.2043360183563012e-5	51433;5347;5684;5700;5701;5702;5705;8697;8881;890;983;996	PLK1;CDK1;CDC23;PSMC5;PSMC3;PSMA3;PSMC1;CCNA2;CDC27;PSMC2;ANAPC5;CDC16
R-HSA-453279	Mitotic G1-G1/S phases	http://reactome.org/PathwayBrowser/#/R-HSA-453279	149	16	3.586278783284374	4.461449030280611	5.559079521155752e-7	1.6010149020928566e-5	1026;1029;1859;207;25;4609;5111;5684;5700;5701;5702;5705;5925;6118;890;983	PCNA;ABL1;AKT1;CDK1;PSMC5;PSMC3;RB1;PSMA3;PSMC1;RPA2;CCNA2;PSMC2;DYRK1A;CDKN2A;CDKN1A;MYC
R-HSA-2467813	Separation of Sister Chromatids	http://reactome.org/PathwayBrowser/#/R-HSA-2467813	188	18	4.524969203070217	3.977927626068018	6.048718554918509e-7	1.7134730594916693e-5	10381;10403;140735;51433;5347;54820;5684;5700;5701;5702;5705;7846;81565;8655;8697;8881;9126;996	PLK1;DYNLL1;NDEL1;CDC23;PSMC5;PSMC3;NDE1;SMC3;PSMA3;PSMC1;CDC27;NDC80;TUBB3;PSMC2;DYNLL2;TUBA1A;ANAPC5;CDC16
R-HSA-168643	Nucleotide-binding domain, leucine rich repeat containing receptor (NLR) signaling pathways	http://reactome.org/PathwayBrowser/#/R-HSA-168643	55	10	1.3237941817492656	7.554044380816035	6.165781671896298e-7	1.7184630208123876e-5	3326;351;4790;5970;6885;7128;7189;7334;7335;841	NFKB1;RELA;UBE2N;UBE2V1;TRAF6;CASP8;HSP90AB1;TNFAIP3;APP;MAP3K7
R-HSA-1280218	Adaptive Immune System	http://reactome.org/PathwayBrowser/#/R-HSA-1280218	756	41	18.196152752771724	2.2532235553889097	6.645962885576395e-7	1.8228926771866683e-5	10273;10381;1213;140735;207;2885;3309;3799;3832;4615;4790;5058;51433;5295;55294;5566;5567;5684;5700;5701;5702;5705;57761;5966;5970;6477;6885;7189;7332;7334;7335;7337;7412;7534;7846;832;84708;8655;8697;8881;996	GRB2;YWHAZ;REL;NFKB1;UBE3A;RELA;DYNLL1;CLTC;UBE2N;AKT1;CDC23;PSMC5;UBE2V1;STUB1;PSMC3;SIAH1;PSMA3;PSMC1;TRAF6;KIF5B;KIF11;PRKACA;CDC27;LNX1;PRKACB;TUBB3;VCAM1;PSMC2;DYNLL2;UBE2L3;MYD88;TRIB3;TUBA1A;MAP3K7;CAPZB;PAK1;PIK3R1;HSPA5;ANAPC5;CDC16;FBXW7
R-HSA-111447	Activation of BAD and translocation to mitochondria	http://reactome.org/PathwayBrowser/#/R-HSA-111447	15	6	0.3610347768407088	16.618897637795275	7.646522945936596e-7	2.0510473312222476e-5	10971;207;7531;7532;7533;7534	YWHAG;YWHAH;YWHAZ;YWHAE;AKT1;YWHAQ
R-HSA-74160	Gene expression (Transcription)	http://reactome.org/PathwayBrowser/#/R-HSA-74160	1429	63	34.39457974035819	1.8316839593791157	7.923509868223988e-7	2.0510473312222476e-5	1026;10273;1029;10919;10971;11091;1387;1459;1499;1616;1956;2033;207;2099;2100;2146;22938;23405;2353;25;25885;29079;2932;3164;355;3725;3726;4087;4088;4609;4869;5111;5300;55294;5566;5684;5700;5701;5702;5705;5770;5888;5892;5925;6118;648;6667;6839;6908;6934;7020;7157;7531;7532;7533;7534;79101;79577;8312;890;9533;9757;983	ESR1;JUN;YWHAG;PCNA;YWHAH;YWHAZ;GSK3B;PIN1;CTNNB1;EP300;POLR1C;NPM1;FOS;SMAD3;ABL1;CSNK2A2;YWHAE;SUV39H1;AKT1;CDK1;EZH2;SMAD2;PTPN1;PSMC5;TCF7L2;AXIN1;WDR5;STUB1;PSMC3;DAXX;EHMT2;DICER1;CDC73;RB1;MED4;PSMA3;TFAP2A;PSMC1;RPA2;SNW1;NR4A1;TBP;TP53;CCNA2;POLR1A;PRKACA;FAS;RAD51D;JUNB;ESR2;CREBBP;EGFR;RAD51;PSMC2;KMT2B;CDKN2A;SP1;YWHAQ;BMI1;CDKN1A;FBXW7;MYC;TAF1D
R-HSA-168142	Toll Like Receptor 10 (TLR10) Cascade	http://reactome.org/PathwayBrowser/#/R-HSA-168142	85	12	2.0458637354306832	5.865493283927744	8.0712510719394e-7	2.0510473312222476e-5	2353;351;3725;4615;4790;5599;5601;5970;6885;7189;7334;7335	JUN;NFKB1;RELA;FOS;UBE2N;UBE2V1;MAPK9;TRAF6;MAPK8;APP;MYD88;MAP3K7
R-HSA-168176	Toll Like Receptor 5 (TLR5) Cascade	http://reactome.org/PathwayBrowser/#/R-HSA-168176	85	12	2.0458637354306832	5.865493283927744	8.0712510719394e-7	2.0510473312222476e-5	2353;351;3725;4615;4790;5599;5601;5970;6885;7189;7334;7335	JUN;NFKB1;RELA;FOS;UBE2N;UBE2V1;MAPK9;TRAF6;MAPK8;APP;MYD88;MAP3K7
R-HSA-975871	MyD88 cascade initiated on plasma membrane	http://reactome.org/PathwayBrowser/#/R-HSA-975871	85	12	2.0458637354306832	5.865493283927744	8.0712510719394e-7	2.0510473312222476e-5	2353;351;3725;4615;4790;5599;5601;5970;6885;7189;7334;7335	JUN;NFKB1;RELA;FOS;UBE2N;UBE2V1;MAPK9;TRAF6;MAPK8;APP;MYD88;MAP3K7
R-HSA-174143	APC/C-mediated degradation of cell cycle proteins	http://reactome.org/PathwayBrowser/#/R-HSA-174143	86	12	2.069932720553397	5.797289873649515	9.182136500029969e-7	2.266675981721684e-5	51433;5347;5684;5700;5701;5702;5705;8697;8881;890;983;996	PLK1;CDK1;CDC23;PSMC5;PSMC3;PSMA3;PSMC1;CCNA2;CDC27;PSMC2;ANAPC5;CDC16
R-HSA-453276	Regulation of mitotic cell cycle	http://reactome.org/PathwayBrowser/#/R-HSA-453276	86	12	2.069932720553397	5.797289873649515	9.182136500029969e-7	2.266675981721684e-5	51433;5347;5684;5700;5701;5702;5705;8697;8881;890;983;996	PLK1;CDK1;CDC23;PSMC5;PSMC3;PSMA3;PSMC1;CCNA2;CDC27;PSMC2;ANAPC5;CDC16
R-HSA-199991	Membrane Trafficking	http://reactome.org/PathwayBrowser/#/R-HSA-199991	628	36	15.115322657064342	2.381689151913336	9.640223115336966e-7	2.3462402173665176e-5	10096;10282;10381;10618;10971;10987;1213;140735;1856;1956;207;23095;2801;288;2885;29979;3312;351;3799;3832;547;5861;7018;7531;7532;7533;7534;7846;8301;832;84062;8546;8655;9146;9342;9367	GRB2;GOLGA2;YWHAG;TGOLN2;YWHAH;YWHAZ;UBQLN1;BET1;DYNLL1;CLTC;YWHAE;COPS5;AKT1;DVL2;RAB9A;KIF1A;TF;KIF5B;KIF11;SNAP29;RAB1A;AP3B1;TUBB3;HGS;EGFR;DYNLL2;APP;PICALM;HSPA8;TUBA1A;ANK3;KIF1B;YWHAQ;DTNBP1;ACTR3;CAPZB
R-HSA-9020702	Interleukin-1 signaling	http://reactome.org/PathwayBrowser/#/R-HSA-9020702	103	13	2.479105467639534	5.243826924547053	1.043567268044221e-6	2.4716527199944245e-5	351;4615;4790;5684;5700;5701;5702;5705;5970;6885;7189;7334;7335	NFKB1;RELA;UBE2N;PSMC5;UBE2V1;PSMC3;PSMA3;PSMC1;TRAF6;PSMC2;APP;MYD88;MAP3K7
R-HSA-174184	Cdc20:Phospho-APC/C mediated degradation of Cyclin A	http://reactome.org/PathwayBrowser/#/R-HSA-174184	72	11	1.7329669288354022	6.347495625546807	1.044158845830978e-6	2.4716527199944245e-5	51433;5684;5700;5701;5702;5705;8697;8881;890;983;996	CDK1;CDC23;PSMC5;PSMC3;PSMA3;PSMC1;CCNA2;CDC27;PSMC2;ANAPC5;CDC16
R-HSA-422475	Axon guidance	http://reactome.org/PathwayBrowser/#/R-HSA-422475	551	33	13.26201080261537	2.488310444860454	1.0989414267470465e-6	2.5661767370525627e-5	10096;10381;1213;1459;1605;1956;25;288;2885;2932;3312;3326;4629;5058;5295;5566;5567;5599;5663;5684;5700;5701;5702;5705;5747;6135;6187;6188;6386;6477;7430;7846;9349	GRB2;GSK3B;EZR;ABL1;CSNK2A2;CLTC;PSMC5;PSMC3;SIAH1;RPL23;RPS2;PSMA3;PSMC1;PSEN1;PTK2;RPS3;MAPK8;PRKACA;DAG1;HSP90AB1;MYH11;PRKACB;SDCBP;TUBB3;EGFR;PSMC2;HSPA8;TUBA1A;ANK3;RPL11;ACTR3;PAK1;PIK3R1
R-HSA-8878166	Transcriptional regulation by RUNX2	http://reactome.org/PathwayBrowser/#/R-HSA-8878166	121	14	2.9123471998483845	4.8071191514283855	1.1680834819394192e-6	2.691264342388422e-5	1026;10273;207;2099;25;2932;55294;5684;5700;5701;5702;5705;5925;983	ESR1;GSK3B;ABL1;AKT1;CDK1;PSMC5;STUB1;PSMC3;RB1;PSMA3;PSMC1;PSMC2;CDKN1A;FBXW7
R-HSA-179419	APC:Cdc20 mediated degradation of cell cycle proteins prior to satisfation of the cell cycle checkpoint	http://reactome.org/PathwayBrowser/#/R-HSA-179419	73	11	1.7570359139581162	6.2605436306763025	1.2035610743588165e-6	2.7365178111737303e-5	51433;5684;5700;5701;5702;5705;8697;8881;890;983;996	CDK1;CDC23;PSMC5;PSMC3;PSMA3;PSMC1;CCNA2;CDC27;PSMC2;ANAPC5;CDC16
R-HSA-5687128	MAPK6/MAPK4 signaling	http://reactome.org/PathwayBrowser/#/R-HSA-5687128	89	12	2.142139675921539	5.6018756082455985	1.3371580214194267e-6	3.000790988328272e-5	3725;4609;5058;5566;5567;5597;5684;5700;5701;5702;5705;983	JUN;MAPK6;CDK1;PSMC5;PSMC3;PSMA3;PSMC1;PRKACA;PRKACB;PSMC2;PAK1;MYC
R-HSA-73857	RNA Polymerase II Transcription	http://reactome.org/PathwayBrowser/#/R-HSA-73857	1292	58	31.097128778546384	1.8651239608980765	1.3929109838883846e-6	3.085833564306575e-5	1026;10273;1029;10919;10971;11091;1387;1459;1499;1616;1956;2033;207;2099;2100;2146;22938;2353;25;29079;2932;3164;355;3725;3726;4087;4088;4609;4869;5111;5300;55294;5566;5684;5700;5701;5702;5705;5770;5888;5892;5925;6118;648;6667;6908;6934;7020;7157;7531;7532;7533;7534;79577;8312;890;9757;983	ESR1;JUN;YWHAG;PCNA;YWHAH;YWHAZ;GSK3B;PIN1;CTNNB1;EP300;NPM1;FOS;SMAD3;ABL1;CSNK2A2;YWHAE;AKT1;CDK1;EZH2;SMAD2;PTPN1;PSMC5;TCF7L2;AXIN1;WDR5;STUB1;PSMC3;DAXX;EHMT2;CDC73;RB1;MED4;PSMA3;TFAP2A;PSMC1;RPA2;SNW1;NR4A1;TBP;TP53;CCNA2;PRKACA;FAS;RAD51D;JUNB;ESR2;CREBBP;EGFR;RAD51;PSMC2;KMT2B;CDKN2A;SP1;YWHAQ;BMI1;CDKN1A;FBXW7;MYC
R-HSA-5653656	Vesicle-mediated transport	http://reactome.org/PathwayBrowser/#/R-HSA-5653656	667	37	16.054013076850186	2.304719687400394	1.4753295696223745e-6	3.227049995325902e-5	10096;10282;10381;10618;10971;10987;1213;140735;1856;1956;207;23095;2801;288;2885;29979;3312;351;3799;3832;4035;547;5861;7018;7531;7532;7533;7534;7846;8301;832;84062;8546;8655;9146;9342;9367	GRB2;GOLGA2;YWHAG;TGOLN2;YWHAH;YWHAZ;UBQLN1;BET1;DYNLL1;CLTC;YWHAE;COPS5;AKT1;DVL2;RAB9A;KIF1A;TF;KIF5B;KIF11;SNAP29;RAB1A;LRP1;AP3B1;TUBB3;HGS;EGFR;DYNLL2;APP;PICALM;HSPA8;TUBA1A;ANK3;KIF1B;YWHAQ;DTNBP1;ACTR3;CAPZB
R-HSA-176409	APC/C:Cdc20 mediated degradation of mitotic proteins	http://reactome.org/PathwayBrowser/#/R-HSA-176409	75	11	1.805173884203544	6.093595800524934	1.5877572232536608e-6	3.429555602227908e-5	51433;5684;5700;5701;5702;5705;8697;8881;890;983;996	CDK1;CDC23;PSMC5;PSMC3;PSMA3;PSMC1;CCNA2;CDC27;PSMC2;ANAPC5;CDC16
R-HSA-75157	FasL/ CD95L signaling	http://reactome.org/PathwayBrowser/#/R-HSA-75157	5	4	0.1203449256135696	33.23779527559055	1.6085286315137282e-6	3.431527747229286e-5	355;356;841;8772	FAS;CASP8;FASLG;FADD
R-HSA-6785807	Interleukin-4 and Interleukin-13 signaling	http://reactome.org/PathwayBrowser/#/R-HSA-6785807	108	13	2.5994503932531035	5.001057159521726	1.804101120050916e-6	3.8018130920097355e-5	1026;207;2335;2353;3312;356;3726;4609;5295;6774;7124;7157;7412	FOS;AKT1;TNF;TP53;JUNB;FASLG;VCAM1;FN1;HSPA8;PIK3R1;CDKN1A;STAT3;MYC
R-HSA-975138	TRAF6 mediated induction of NFkB and MAP kinases upon TLR7/8 or 9 activation	http://reactome.org/PathwayBrowser/#/R-HSA-975138	93	12	2.2384156164123947	5.360934721869444	2.1547694502022097e-6	4.4860742288547205e-5	2353;351;3725;4615;4790;5599;5601;5970;6885;7189;7334;7335	JUN;NFKB1;RELA;FOS;UBE2N;UBE2V1;MAPK9;TRAF6;MAPK8;APP;MYD88;MAP3K7
R-HSA-2559582	Senescence-Associated Secretory Phenotype (SASP)	http://reactome.org/PathwayBrowser/#/R-HSA-2559582	110	13	2.647588363498531	4.910128847530422	2.2257077048060125e-6	4.578598707029512e-5	1026;1029;10919;2353;3725;4790;51433;5970;6774;8697;8881;890;996	JUN;NFKB1;RELA;FOS;CDC23;EHMT2;CCNA2;CDC27;CDKN2A;ANAPC5;CDC16;CDKN1A;STAT3
R-HSA-3700989	Transcriptional Regulation by TP53	http://reactome.org/PathwayBrowser/#/R-HSA-3700989	365	25	8.78517956979058	2.84570165030741	2.3479953594751635e-6	4.77333644843892e-5	1026;1029;10919;10971;1387;1459;1616;2033;207;2353;355;3725;4869;5111;5300;5892;6118;6908;7157;7531;7532;7533;7534;890;983	JUN;YWHAG;PCNA;YWHAH;YWHAZ;PIN1;EP300;NPM1;FOS;CSNK2A2;YWHAE;AKT1;CDK1;DAXX;EHMT2;RPA2;TBP;TP53;CCNA2;FAS;RAD51D;CREBBP;CDKN2A;YWHAQ;CDKN1A
R-HSA-168181	Toll Like Receptor 7/8 (TLR7/8) Cascade	http://reactome.org/PathwayBrowser/#/R-HSA-168181	94	12	2.2624846015351086	5.303903501424024	2.4180019014830023e-6	4.802652052600722e-5	2353;351;3725;4615;4790;5599;5601;5970;6885;7189;7334;7335	JUN;NFKB1;RELA;FOS;UBE2N;UBE2V1;MAPK9;TRAF6;MAPK8;APP;MYD88;MAP3K7
R-HSA-975155	MyD88 dependent cascade initiated on endosome	http://reactome.org/PathwayBrowser/#/R-HSA-975155	94	12	2.2624846015351086	5.303903501424024	2.4180019014830023e-6	4.802652052600722e-5	2353;351;3725;4615;4790;5599;5601;5970;6885;7189;7334;7335	JUN;NFKB1;RELA;FOS;UBE2N;UBE2V1;MAPK9;TRAF6;MAPK8;APP;MYD88;MAP3K7
R-HSA-5610787	Hedgehog 'off' state	http://reactome.org/PathwayBrowser/#/R-HSA-5610787	111	13	2.671657348621245	4.865893452507626	2.4676376544352507e-6	4.8455430305274014e-5	10381;1452;2932;5566;5567;5573;5684;5700;5701;5702;5705;7846;8481	GSK3B;OFD1;PSMC5;PSMC3;PRKAR1A;PSMA3;PSMC1;CSNK1A1;PRKACA;PRKACB;TUBB3;PSMC2;TUBA1A
R-HSA-8864260	Transcriptional regulation by the AP-2 (TFAP2) family of transcription factors	http://reactome.org/PathwayBrowser/#/R-HSA-8864260	38	8	0.914621434663129	8.746788230418566	2.639640505841534e-6	5.068109771215745e-5	1026;1387;1956;2033;2099;4609;4869;7020	ESR1;EP300;NPM1;TFAP2A;CREBBP;EGFR;CDKN1A;MYC
R-HSA-5689896	Ovarian tumor domain proteases	http://reactome.org/PathwayBrowser/#/R-HSA-5689896	38	8	0.914621434663129	8.746788230418566	2.639640505841534e-6	5.068109771215745e-5	10318;2099;324;7128;7157;7187;7189;983	ESR1;APC;TNIP1;CDK1;TRAF6;TP53;TNFAIP3;TRAF3
R-HSA-166058	MyD88:MAL(TIRAP) cascade initiated on plasma membrane	http://reactome.org/PathwayBrowser/#/R-HSA-166058	95	12	2.2865535866578224	5.2480729382511395	2.7092227208314057e-6	5.0886270234746405e-5	2353;351;3725;4615;4790;5599;5601;5970;6885;7189;7334;7335	JUN;NFKB1;RELA;FOS;UBE2N;UBE2V1;MAPK9;TRAF6;MAPK8;APP;MYD88;MAP3K7
R-HSA-168188	Toll Like Receptor TLR6:TLR2 Cascade	http://reactome.org/PathwayBrowser/#/R-HSA-168188	95	12	2.2865535866578224	5.2480729382511395	2.7092227208314057e-6	5.0886270234746405e-5	2353;351;3725;4615;4790;5599;5601;5970;6885;7189;7334;7335	JUN;NFKB1;RELA;FOS;UBE2N;UBE2V1;MAPK9;TRAF6;MAPK8;APP;MYD88;MAP3K7
R-HSA-194315	Signaling by Rho GTPases	http://reactome.org/PathwayBrowser/#/R-HSA-194315	444	28	10.68662939448498	2.620096474427183	2.8657086558192546e-6	5.324671566941583e-5	10096;10152;10381;10403;10458;10928;10971;140735;1499;1856;1857;2316;25;2885;3799;4629;5058;5347;54820;5585;5747;7531;7532;7533;7534;7846;81565;8655	GRB2;YWHAG;YWHAH;YWHAZ;FLNA;CTNNB1;PLK1;DYNLL1;ABL1;DVL3;YWHAE;NDEL1;DVL2;NDE1;RALBP1;KIF5B;PTK2;NDC80;PKN1;BAIAP2;MYH11;TUBB3;DYNLL2;ABI2;TUBA1A;YWHAQ;ACTR3;PAK1
R-HSA-5218900	CASP8 activity is inhibited	http://reactome.org/PathwayBrowser/#/R-HSA-5218900	11	5	0.26475883634985314	18.885110952040083	3.1873936434667627e-6	5.717548939733804e-5	355;356;7186;841;8772	TRAF2;FAS;CASP8;FASLG;FADD
R-HSA-3371378	Regulation by c-FLIP	http://reactome.org/PathwayBrowser/#/R-HSA-3371378	11	5	0.26475883634985314	18.885110952040083	3.1873936434667627e-6	5.717548939733804e-5	355;356;7186;841;8772	TRAF2;FAS;CASP8;FASLG;FADD
R-HSA-69416	Dimerization of procaspase-8	http://reactome.org/PathwayBrowser/#/R-HSA-69416	11	5	0.26475883634985314	18.885110952040083	3.1873936434667627e-6	5.717548939733804e-5	355;356;7186;841;8772	TRAF2;FAS;CASP8;FASLG;FADD
R-HSA-1266738	Developmental Biology	http://reactome.org/PathwayBrowser/#/R-HSA-1266738	1074	50	25.85009002179475	1.9342292408979604	3.209503745105202e-6	5.717548939733804e-5	10096;10381;11091;1213;1387;1459;1499;1605;1956;2033;207;2146;22938;25;288;2885;29079;2932;3312;3326;3725;4087;4088;4629;4790;5058;5295;5566;5567;5599;5663;5684;5700;5701;5702;5705;5747;5970;6135;6187;6188;6386;63978;6477;6774;6925;7124;7430;7846;9349	JUN;GRB2;GSK3B;TCF4;CTNNB1;EP300;NFKB1;RELA;EZR;SMAD3;ABL1;CSNK2A2;CLTC;AKT1;EZH2;SMAD2;PSMC5;WDR5;PSMC3;SIAH1;RPL23;TNF;MED4;RPS2;PSMA3;PSMC1;SNW1;PSEN1;PTK2;RPS3;MAPK8;PRKACA;DAG1;HSP90AB1;MYH11;PRKACB;SDCBP;CREBBP;TUBB3;EGFR;PSMC2;HSPA8;TUBA1A;ANK3;RPL11;ACTR3;PAK1;PRDM14;PIK3R1;STAT3
R-HSA-168138	Toll Like Receptor 9 (TLR9) Cascade	http://reactome.org/PathwayBrowser/#/R-HSA-168138	98	12	2.3587605420259643	5.087417644223043	3.777019259798564e-6	6.462068594982098e-5	2353;351;3725;4615;4790;5599;5601;5970;6885;7189;7334;7335	JUN;NFKB1;RELA;FOS;UBE2N;UBE2V1;MAPK9;TRAF6;MAPK8;APP;MYD88;MAP3K7
R-HSA-202424	Downstream TCR signaling	http://reactome.org/PathwayBrowser/#/R-HSA-202424	98	12	2.3587605420259643	5.087417644223043	3.777019259798564e-6	6.462068594982098e-5	4790;5295;5684;5700;5701;5702;5705;5970;6885;7189;7334;7335	NFKB1;RELA;UBE2N;PSMC5;UBE2V1;PSMC3;PSMA3;PSMC1;TRAF6;PSMC2;MAP3K7;PIK3R1
R-HSA-168179	Toll Like Receptor TLR1:TLR2 Cascade	http://reactome.org/PathwayBrowser/#/R-HSA-168179	98	12	2.3587605420259643	5.087417644223043	3.777019259798564e-6	6.462068594982098e-5	2353;351;3725;4615;4790;5599;5601;5970;6885;7189;7334;7335	JUN;NFKB1;RELA;FOS;UBE2N;UBE2V1;MAPK9;TRAF6;MAPK8;APP;MYD88;MAP3K7
