# Supplementary material for: Gene Set Enrichment Analysis of Interaction Networks Weighted by Node Centrality
Source: Front Genet. 2021 Feb 24;12:577623. doi: 10.3389/fgene.2021.577623 (PMC7943873; doi:10.3389/fgene.2021.577623)
Supplement: Supplementary file 3 [file Presentation_3.zip › enriched_geneset_wsc_topsets_wg_result1608310649.txt]

# Coverage: 0.948837209302326
R-HSA-168256
R-HSA-1640170
R-HSA-1643685
R-HSA-8953897
R-HSA-597592
R-HSA-109581
R-HSA-5617833
R-HSA-74160
R-HSA-5653656
R-HSA-195258
