# Supplementary material for: Gene Set Enrichment Analysis of Interaction Networks Weighted by Node Centrality
Source: Front Genet. 2021 Feb 24;12:577623. doi: 10.3389/fgene.2021.577623 (PMC7943873; doi:10.3389/fgene.2021.577623)
Supplement: Supplementary file 4 [file Presentation_4.zip › goslim_summary_wg_result1608310845_mf.txt]

GO:0005515	protein binding	181
GO:0043167	ion binding	69
GO:0003676	nucleic acid binding	60
GO:0016740	transferase activity	42
GO:0000166	nucleotide binding	37
GO:0016787	hydrolase activity	31
GO:0030234	enzyme regulator activity	27
GO:0003682	chromatin binding	25
GO:0060089	molecular transducer activity	12
GO:0005215	transporter activity	10
GO:0005198	structural molecule activity	8
GO:0008289	lipid binding	5
GO:0060090	molecular adaptor activity	5
GO:0030246	carbohydrate binding	2
GO:0016209	antioxidant activity	2
GO:0019825	oxygen binding	1
GO:0045182	translation regulator activity	1
GO:0009055	electron transfer activity	1
