# Supplementary material for: Gene Set Enrichment Analysis of Interaction Networks Weighted by Node Centrality
Source: Front Genet. 2021 Feb 24;12:577623. doi: 10.3389/fgene.2021.577623 (PMC7943873; doi:10.3389/fgene.2021.577623)
Supplement: Supplementary file 4 [file Presentation_4.zip › goslim_summary_wg_result1608310845_bp.txt]

GO:0065007	biological regulation	160
GO:0008152	metabolic process	141
GO:0050896	response to stimulus	132
GO:0016043	cellular component organization	124
GO:0007154	cell communication	116
GO:0051179	localization	110
GO:0032501	multicellular organismal process	103
GO:0032502	developmental process	98
GO:0051704	multi-organism process	58
GO:0008283	cell proliferation	51
GO:0000003	reproduction	30
GO:0040007	growth	25
