# Supplementary material for: Gene Set Enrichment Analysis of Interaction Networks Weighted by Node Centrality
Source: Front Genet. 2021 Feb 24;12:577623. doi: 10.3389/fgene.2021.577623 (PMC7943873; doi:10.3389/fgene.2021.577623)
Supplement: Supplementary file 4 [file Presentation_4.zip › goslim_summary_wg_result1608310845_cc.txt]

GO:0005634	nucleus	133
GO:0005829	cytosol	127
GO:0032991	protein-containing complex	116
GO:0031974	membrane-enclosed lumen	110
GO:0016020	membrane	107
GO:0031982	vesicle	73
GO:0005856	cytoskeleton	64
GO:0012505	endomembrane system	57
GO:0042995	cell projection	46
GO:0005694	chromosome	43
GO:0005615	extracellular space	43
GO:0005739	mitochondrion	29
GO:0005783	endoplasmic reticulum	23
GO:0005768	endosome	18
GO:0005794	Golgi apparatus	16
GO:0031975	envelope	14
GO:0005773	vacuole	12
GO:0031012	extracellular matrix	4
GO:0005840	ribosome	4
GO:0042579	microbody	2
GO:0005811	lipid droplet	2
