# Supplementary material for: Gene Set Enrichment Analysis of Interaction Networks Weighted by Node Centrality
Source: Front Genet. 2021 Feb 24;12:577623. doi: 10.3389/fgene.2021.577623 (PMC7943873; doi:10.3389/fgene.2021.577623)
Supplement: Supplementary file 4 [file Presentation_4.zip › enriched_geneset_wsc_topsets_wg_result1608310845.txt]

# Coverage: 0.991228070175439
R-HSA-1640170
R-HSA-74160
R-HSA-2262752
R-HSA-109581
R-HSA-5617833
R-HSA-1643685
R-HSA-1280215
R-HSA-195258
R-HSA-9006925
R-HSA-5688426
