# Supplementary material for: Gene Set Enrichment Analysis of Interaction Networks Weighted by Node Centrality
Source: Front Genet. 2021 Feb 24;12:577623. doi: 10.3389/fgene.2021.577623 (PMC7943873; doi:10.3389/fgene.2021.577623)
Supplement: Supplementary file 4 [file Presentation_4.zip › enrichment_results_wg_result1608310845.txt]

geneSet	description	link	size	overlap	expect	enrichmentRatio	pValue	FDR	overlapId	userId
R-HSA-1640170	Cell Cycle	http://reactome.org/PathwayBrowser/#/R-HSA-1640170	641	43	9.47559935563347	4.537971518860754	0	0	10403;10856;11116;1454;1459;2033;207;25;2801;2932;4869;5108;5111;51512;5347;54820;5566;5684;5700;5702;5705;5925;6118;6418;7157;7283;7334;7531;7532;7533;7534;80184;80254;81565;8481;8607;8655;8697;890;9126;9662;983;996	GOLGA2;YWHAG;PCNA;YWHAH;YWHAZ;GSK3B;EP300;NPM1;PLK1;OFD1;PCM1;DYNLL1;ABL1;CSNK2A2;YWHAE;CSNK1E;NDEL1;UBE2N;AKT1;CDK1;CDC23;PSMC5;PSMC3;CEP63;CEP135;GTSE1;RUVBL2;RUVBL1;TUBG1;NDE1;SMC3;RB1;SET;CEP290;PSMA3;PSMC1;RPA2;TP53;FGFR1OP;CCNA2;PRKACA;CDC27;NDC80
R-HSA-69278	Cell Cycle, Mitotic	http://reactome.org/PathwayBrowser/#/R-HSA-69278	536	37	7.923434094570265	4.669692403367776	1.3322676295501878e-15	1.1510792319313623e-12	10403;11116;1454;1459;2033;207;25;2801;2932;5108;5111;51512;5347;54820;5566;5684;5700;5702;5705;5925;6118;6418;7157;7283;7531;7532;80184;80254;81565;8481;8655;8697;890;9126;9662;983;996	GOLGA2;YWHAG;PCNA;GSK3B;EP300;PLK1;OFD1;PCM1;DYNLL1;ABL1;CSNK2A2;YWHAE;CSNK1E;NDEL1;AKT1;CDK1;CDC23;PSMC5;PSMC3;CEP63;CEP135;GTSE1;TUBG1;NDE1;SMC3;RB1;SET;CEP290;PSMA3;PSMC1;RPA2;TP53;FGFR1OP;CCNA2;PRKACA;CDC27;NDC80
R-HSA-69275	G2/M Transition	http://reactome.org/PathwayBrowser/#/R-HSA-69275	194	23	2.867810101392969	8.020056833201162	7.549516567451064e-15	4.1247005810873816e-12	11116;1454;2033;5108;51512;5347;54820;5566;5684;5700;5702;5705;7157;7283;7531;7532;80184;80254;8481;8655;890;9662;983	YWHAG;EP300;PLK1;OFD1;PCM1;DYNLL1;YWHAE;CSNK1E;CDK1;PSMC5;PSMC3;CEP63;CEP135;GTSE1;TUBG1;NDE1;CEP290;PSMA3;PSMC1;TP53;FGFR1OP;CCNA2;PRKACA
R-HSA-453274	Mitotic G2-G2/M phases	http://reactome.org/PathwayBrowser/#/R-HSA-453274	196	23	2.897375153984649	7.938219518576662	9.547918011776346e-15	4.1247005810873816e-12	11116;1454;2033;5108;51512;5347;54820;5566;5684;5700;5702;5705;7157;7283;7531;7532;80184;80254;8481;8655;890;9662;983	YWHAG;EP300;PLK1;OFD1;PCM1;DYNLL1;YWHAE;CSNK1E;CDK1;PSMC5;PSMC3;CEP63;CEP135;GTSE1;TUBG1;NDE1;CEP290;PSMA3;PSMC1;TP53;FGFR1OP;CCNA2;PRKACA
R-HSA-5620912	Anchoring of the basal body to the plasma membrane	http://reactome.org/PathwayBrowser/#/R-HSA-5620912	98	17	1.4486875769923244	11.734759288330718	5.206945985491984e-14	1.5758822818107938e-11	11116;1454;22832;5108;51259;5347;54820;5566;7283;7531;7532;80184;80254;8481;8655;9662;983	YWHAG;PLK1;OFD1;PCM1;DYNLL1;YWHAE;CSNK1E;TMEM216;CDK1;CEP63;CEP135;TUBG1;NDE1;CEP162;CEP290;FGFR1OP;PRKACA
R-HSA-380259	Loss of Nlp from mitotic centrosomes	http://reactome.org/PathwayBrowser/#/R-HSA-380259	70	15	1.0347768407088032	14.49587912087912	6.38378239159465e-14	1.5758822818107938e-11	11116;1454;5108;5347;54820;5566;7283;7531;7532;80184;80254;8481;8655;9662;983	YWHAG;PLK1;OFD1;PCM1;DYNLL1;YWHAE;CSNK1E;CDK1;CEP63;CEP135;TUBG1;NDE1;CEP290;FGFR1OP;PRKACA
R-HSA-380284	Loss of proteins required for interphase microtubule organization from the centrosome	http://reactome.org/PathwayBrowser/#/R-HSA-380284	70	15	1.0347768407088032	14.49587912087912	6.38378239159465e-14	1.5758822818107938e-11	11116;1454;5108;5347;54820;5566;7283;7531;7532;80184;80254;8481;8655;9662;983	YWHAG;PLK1;OFD1;PCM1;DYNLL1;YWHAE;CSNK1E;CDK1;CEP63;CEP135;TUBG1;NDE1;CEP290;FGFR1OP;PRKACA
R-HSA-8854518	AURKA Activation by TPX2	http://reactome.org/PathwayBrowser/#/R-HSA-8854518	73	15	1.0791244195963234	13.900158061116963	1.2390088954816747e-13	2.6762592142404174e-11	11116;1454;5108;5347;54820;5566;7283;7531;7532;80184;80254;8481;8655;9662;983	YWHAG;PLK1;OFD1;PCM1;DYNLL1;YWHAE;CSNK1E;CDK1;CEP63;CEP135;TUBG1;NDE1;CEP290;FGFR1OP;PRKACA
R-HSA-380270	Recruitment of mitotic centrosome proteins and complexes	http://reactome.org/PathwayBrowser/#/R-HSA-380270	82	15	1.2121671562588838	12.374530956848028	7.578382366091319e-13	1.30954447286058e-10	11116;1454;5108;5347;54820;5566;7283;7531;7532;80184;80254;8481;8655;9662;983	YWHAG;PLK1;OFD1;PCM1;DYNLL1;YWHAE;CSNK1E;CDK1;CEP63;CEP135;TUBG1;NDE1;CEP290;FGFR1OP;PRKACA
R-HSA-380287	Centrosome maturation	http://reactome.org/PathwayBrowser/#/R-HSA-380287	82	15	1.2121671562588838	12.374530956848028	7.578382366091319e-13	1.30954447286058e-10	11116;1454;5108;5347;54820;5566;7283;7531;7532;80184;80254;8481;8655;9662;983	YWHAG;PLK1;OFD1;PCM1;DYNLL1;YWHAE;CSNK1E;CDK1;CEP63;CEP135;TUBG1;NDE1;CEP290;FGFR1OP;PRKACA
R-HSA-2565942	Regulation of PLK1 Activity at G2/M Transition	http://reactome.org/PathwayBrowser/#/R-HSA-2565942	88	15	1.300862314033924	11.530812937062938	2.2359891715950653e-12	3.5125357168329754e-10	11116;1454;5108;5347;54820;5566;7283;7531;7532;80184;80254;8481;8655;9662;983	YWHAG;PLK1;OFD1;PCM1;DYNLL1;YWHAE;CSNK1E;CDK1;CEP63;CEP135;TUBG1;NDE1;CEP290;FGFR1OP;PRKACA
R-HSA-68886	M Phase	http://reactome.org/PathwayBrowser/#/R-HSA-68886	393	28	5.809532834265138	4.819664644092125	3.0231372960543013e-12	4.353317706318194e-10	10403;11116;1454;1459;2801;5108;5347;54820;5566;5684;5700;5702;5705;5925;6418;7283;7531;7532;80184;80254;81565;8481;8655;8697;9126;9662;983;996	GOLGA2;YWHAG;PLK1;OFD1;PCM1;DYNLL1;CSNK2A2;YWHAE;CSNK1E;NDEL1;CDK1;CDC23;PSMC5;PSMC3;CEP63;CEP135;TUBG1;NDE1;SMC3;RB1;SET;CEP290;PSMA3;PSMC1;FGFR1OP;PRKACA;CDC27;NDC80
R-HSA-2262752	Cellular responses to stress	http://reactome.org/PathwayBrowser/#/R-HSA-2262752	426	29	6.29735620202786	4.605107138557842	3.6421976545852885e-12	4.841321190094907e-10	10919;112399;2033;2146;23043;2353;2932;2950;3301;3725;4790;55662;5599;5601;5684;5700;5702;5705;5925;5970;6118;6647;7157;7531;8655;8697;890;9532;996	JUN;GSK3B;EGLN3;EP300;NFKB1;RELA;SOD1;FOS;DYNLL1;HIF1AN;YWHAE;CDC23;EZH2;PSMC5;BAG2;TNIK;PSMC3;EHMT2;RB1;MAPK9;DNAJA1;PSMA3;PSMC1;RPA2;TP53;CCNA2;GSTP1;MAPK8;CDC27
R-HSA-380320	Recruitment of NuMA to mitotic centrosomes	http://reactome.org/PathwayBrowser/#/R-HSA-380320	92	15	1.3599924192172843	11.029473244147157	4.388933660948169e-12	5.417198118656025e-10	11116;1454;5108;5347;54820;5566;7283;7531;7532;80184;80254;8481;8655;9662;983	YWHAG;PLK1;OFD1;PCM1;DYNLL1;YWHAE;CSNK1E;CDK1;CEP63;CEP135;TUBG1;NDE1;CEP290;FGFR1OP;PRKACA
R-HSA-109581	Apoptosis	http://reactome.org/PathwayBrowser/#/R-HSA-109581	169	19	2.4982469439969677	7.605333029889243	5.142553050063725e-12	5.924221113673411e-10	10059;1499;207;324;355;5339;5599;5684;5700;5702;5705;5747;7157;7186;7531;7532;7533;7534;8655	YWHAG;TRAF2;YWHAH;YWHAZ;CTNNB1;APC;DYNLL1;YWHAE;PLEC;AKT1;PSMC5;DNM1L;PSMC3;PSMA3;PSMC1;TP53;PTK2;MAPK8;FAS
R-HSA-5357801	Programmed Cell Death	http://reactome.org/PathwayBrowser/#/R-HSA-5357801	172	19	2.542594522884488	7.472681872391174	7.051914607814069e-12	7.616067776439195e-10	10059;1499;207;324;355;5339;5599;5684;5700;5702;5705;5747;7157;7186;7531;7532;7533;7534;8655	YWHAG;TRAF2;YWHAH;YWHAZ;CTNNB1;APC;DYNLL1;YWHAE;PLEC;AKT1;PSMC5;DNM1L;PSMC3;PSMA3;PSMC1;TP53;PTK2;MAPK8;FAS
R-HSA-5617833	Cilium Assembly	http://reactome.org/PathwayBrowser/#/R-HSA-5617833	199	20	2.941722732872169	6.798737276124211	1.1098677532572765e-11	1.128147928016808e-9	11116;1454;200894;22832;26146;5108;51259;5347;54820;5566;7203;7283;7531;7532;80184;80254;8481;8655;9662;983	YWHAG;CCT3;PLK1;OFD1;PCM1;DYNLL1;YWHAE;CSNK1E;TMEM216;ARL13B;CDK1;CEP63;CEP135;TUBG1;NDE1;CEP162;TRAF3IP1;CEP290;FGFR1OP;PRKACA
R-HSA-68877	Mitotic Prometaphase	http://reactome.org/PathwayBrowser/#/R-HSA-68877	198	19	2.926940206576329	6.4914206164206165	8.492362368883732e-11	8.152667874128383e-9	10403;11116;1454;1459;5108;5347;54820;5566;7283;7531;7532;80184;80254;81565;8481;8655;9126;9662;983	YWHAG;PLK1;OFD1;PCM1;DYNLL1;CSNK2A2;YWHAE;CSNK1E;NDEL1;CDK1;CEP63;CEP135;TUBG1;NDE1;SMC3;CEP290;FGFR1OP;PRKACA;NDC80
R-HSA-8953897	Cellular responses to external stimuli	http://reactome.org/PathwayBrowser/#/R-HSA-8953897	503	29	7.435610726807543	3.9001503797726462	2.0617174634196545e-10	1.875077777257454e-8	10919;112399;2033;2146;23043;2353;2932;2950;3301;3725;4790;55662;5599;5601;5684;5700;5702;5705;5925;5970;6118;6647;7157;7531;8655;8697;890;9532;996	JUN;GSK3B;EGLN3;EP300;NFKB1;RELA;SOD1;FOS;DYNLL1;HIF1AN;YWHAE;CDC23;EZH2;PSMC5;BAG2;TNIK;PSMC3;EHMT2;RB1;MAPK9;DNAJA1;PSMA3;PSMC1;RPA2;TP53;CCNA2;GSTP1;MAPK8;CDC27
R-HSA-201681	TCF dependent signaling in response to WNT	http://reactome.org/PathwayBrowser/#/R-HSA-201681	233	19	3.4443286269307305	5.516314515241554	1.3833743039981528e-9	1.195235398654404e-7	1452;1454;1459;1499;1856;1857;2033;207;2932;324;5684;5700;5702;5705;6934;7534;79577;8312;8607	YWHAZ;GSK3B;CTNNB1;EP300;APC;DVL3;CSNK2A2;CSNK1E;AKT1;DVL2;PSMC5;TCF7L2;AXIN1;PSMC3;CDC73;RUVBL1;PSMA3;PSMC1;CSNK1A1
R-HSA-69620	Cell Cycle Checkpoints	http://reactome.org/PathwayBrowser/#/R-HSA-69620	293	21	4.331280204681134	4.84845103701759	1.869351118344298e-9	1.5382089202375937e-7	10403;51512;5347;54820;5684;5700;5702;5705;6118;7157;7334;7531;7532;7533;7534;81565;8655;8697;890;983;996	YWHAG;YWHAH;YWHAZ;PLK1;DYNLL1;YWHAE;NDEL1;UBE2N;CDK1;CDC23;PSMC5;PSMC3;GTSE1;NDE1;PSMA3;PSMC1;RPA2;TP53;CCNA2;CDC27;NDC80
R-HSA-114452	Activation of BH3-only proteins	http://reactome.org/PathwayBrowser/#/R-HSA-114452	30	8	0.4434757888752014	18.03931623931624	8.461199518805529e-9	6.645887622043616e-7	207;5599;7157;7531;7532;7533;7534;8655	YWHAG;YWHAH;YWHAZ;DYNLL1;YWHAE;AKT1;TP53;MAPK8
R-HSA-2454202	Fc epsilon receptor (FCERI) signaling	http://reactome.org/PathwayBrowser/#/R-HSA-2454202	134	14	1.9808585236425662	7.067642556448527	9.82419900985576e-9	7.380963430013372e-7	2353;2885;3725;4790;5599;5601;5684;5700;5702;5705;5970;7189;7334;7335	JUN;GRB2;NFKB1;RELA;FOS;UBE2N;PSMC5;UBE2V1;PSMC3;MAPK9;PSMA3;PSMC1;TRAF6;MAPK8
R-HSA-1852241	Organelle biogenesis and maintenance	http://reactome.org/PathwayBrowser/#/R-HSA-1852241	294	20	4.346062730976973	4.601866387580674	1.1473574423881416e-8	8.26097358519462e-7	11116;1454;200894;22832;26146;5108;51259;5347;54820;5566;7203;7283;7531;7532;80184;80254;8481;8655;9662;983	YWHAG;CCT3;PLK1;OFD1;PCM1;DYNLL1;YWHAE;CSNK1E;TMEM216;ARL13B;CDK1;CEP63;CEP135;TUBG1;NDE1;CEP162;TRAF3IP1;CEP290;FGFR1OP;PRKACA
R-HSA-212436	Generic Transcription Pathway	http://reactome.org/PathwayBrowser/#/R-HSA-212436	1169	42	17.280773239837014	2.4304467987102716	2.6122867202715838e-8	1.805612581051719e-6	10273;10919;11091;1459;1499;1616;2033;207;2099;2146;22938;2353;25;29079;2932;3164;355;3725;4087;4088;4869;5111;5300;5566;5684;5700;5702;5705;5770;5925;6118;6908;6934;7020;7157;7531;7532;7533;7534;8312;890;983	ESR1;JUN;YWHAG;PCNA;YWHAH;YWHAZ;GSK3B;PIN1;CTNNB1;EP300;NPM1;FOS;SMAD3;ABL1;CSNK2A2;YWHAE;AKT1;CDK1;EZH2;SMAD2;PTPN1;PSMC5;TCF7L2;AXIN1;WDR5;STUB1;PSMC3;DAXX;EHMT2;RB1;MED4;PSMA3;TFAP2A;PSMC1;RPA2;SNW1;NR4A1;TBP;TP53;CCNA2;PRKACA;FAS
R-HSA-74160	Gene expression (Transcription)	http://reactome.org/PathwayBrowser/#/R-HSA-74160	1429	47	21.124230076755424	2.2249331610773178	4.678818643633065e-8	3.109614852383822e-6	10273;10919;11091;1459;1499;1616;2033;207;2099;2146;22938;23405;2353;25;25885;29079;2932;3164;355;3725;4087;4088;4869;5111;5300;5566;5684;5700;5702;5705;5770;5925;6118;6839;6908;6934;7020;7157;7531;7532;7533;7534;79577;8312;890;9533;983	ESR1;JUN;YWHAG;PCNA;YWHAH;YWHAZ;GSK3B;PIN1;CTNNB1;EP300;POLR1C;NPM1;FOS;SMAD3;ABL1;CSNK2A2;YWHAE;SUV39H1;AKT1;CDK1;EZH2;SMAD2;PTPN1;PSMC5;TCF7L2;AXIN1;WDR5;STUB1;PSMC3;DAXX;EHMT2;DICER1;CDC73;RB1;MED4;PSMA3;TFAP2A;PSMC1;RPA2;SNW1;NR4A1;TBP;TP53;CCNA2;POLR1A;PRKACA;FAS
R-HSA-195721	Signaling by WNT	http://reactome.org/PathwayBrowser/#/R-HSA-195721	330	20	4.8782336776272155	4.0998445998446	7.912323796155363e-8	5.063887229539432e-6	1213;1452;1454;1459;1499;1856;1857;2033;207;2932;324;5684;5700;5702;5705;6934;7534;79577;8312;8607	YWHAZ;GSK3B;CTNNB1;EP300;APC;DVL3;CSNK2A2;CLTC;CSNK1E;AKT1;DVL2;PSMC5;TCF7L2;AXIN1;PSMC3;CDC73;RUVBL1;PSMA3;PSMC1;CSNK1A1
R-HSA-73857	RNA Polymerase II Transcription	http://reactome.org/PathwayBrowser/#/R-HSA-73857	1292	43	19.09902397422534	2.2514239501468603	1.5579864798276333e-7	9.61500227550768e-6	10273;10919;11091;1459;1499;1616;2033;207;2099;2146;22938;2353;25;29079;2932;3164;355;3725;4087;4088;4869;5111;5300;5566;5684;5700;5702;5705;5770;5925;6118;6908;6934;7020;7157;7531;7532;7533;7534;79577;8312;890;983	ESR1;JUN;YWHAG;PCNA;YWHAH;YWHAZ;GSK3B;PIN1;CTNNB1;EP300;NPM1;FOS;SMAD3;ABL1;CSNK2A2;YWHAE;AKT1;CDK1;EZH2;SMAD2;PTPN1;PSMC5;TCF7L2;AXIN1;WDR5;STUB1;PSMC3;DAXX;EHMT2;CDC73;RB1;MED4;PSMA3;TFAP2A;PSMC1;RPA2;SNW1;NR4A1;TBP;TP53;CCNA2;PRKACA;FAS
R-HSA-109606	Intrinsic Pathway for Apoptosis	http://reactome.org/PathwayBrowser/#/R-HSA-109606	44	8	0.650431157016962	12.2995337995338	2.1500230795723496e-7	1.281117200517593e-5	207;5599;7157;7531;7532;7533;7534;8655	YWHAG;YWHAH;YWHAZ;DYNLL1;YWHAE;AKT1;TP53;MAPK8
R-HSA-4641262	Disassembly of the destruction complex and recruitment of AXIN to the membrane	http://reactome.org/PathwayBrowser/#/R-HSA-4641262	31	7	0.45825831517104143	15.275227460711331	2.6315870571558264e-7	1.515794144921756e-5	1452;1499;1856;1857;2932;324;8312	GSK3B;CTNNB1;APC;DVL3;DVL2;AXIN1;CSNK1A1
R-HSA-449147	Signaling by Interleukins	http://reactome.org/PathwayBrowser/#/R-HSA-449147	462	23	6.8295271486781015	3.3677294927294925	2.8195006618325635e-7	1.5716442398860224e-5	1399;207;2353;2885;3185;3725;4088;4790;5566;5599;5601;5684;5700;5702;5705;5970;6647;7124;7157;7189;7334;7335;7534	JUN;GRB2;YWHAZ;NFKB1;RELA;SOD1;FOS;SMAD3;UBE2N;AKT1;HNRNPF;PSMC5;UBE2V1;PSMC3;CRKL;TNF;MAPK9;PSMA3;PSMC1;TRAF6;TP53;MAPK8;PRKACA
R-HSA-9006925	Intracellular signaling by second messengers	http://reactome.org/PathwayBrowser/#/R-HSA-9006925	293	18	4.331280204681134	4.155815174586505	3.0407013018596274e-7	1.6291907794605804e-5	10273;1459;207;2099;2146;2885;2932;3164;3725;5566;5573;5684;5700;5702;5705;5987;7157;7189	ESR1;JUN;GRB2;TRIM27;GSK3B;CSNK2A2;AKT1;EZH2;PSMC5;STUB1;PSMC3;PRKAR1A;PSMA3;PSMC1;TRAF6;NR4A1;TP53;PRKACA
R-HSA-195253	Degradation of beta-catenin by the destruction complex	http://reactome.org/PathwayBrowser/#/R-HSA-195253	82	10	1.2121671562588838	8.249687304565352	3.20558370958679e-7	1.6291907794605804e-5	1452;1499;2932;324;5684;5700;5702;5705;6934;8312	GSK3B;CTNNB1;APC;PSMC5;TCF7L2;AXIN1;PSMC3;PSMA3;PSMC1;CSNK1A1
R-HSA-9013694	Signaling by NOTCH4	http://reactome.org/PathwayBrowser/#/R-HSA-9013694	82	10	1.2121671562588838	8.249687304565352	3.20558370958679e-7	1.6291907794605804e-5	2033;207;22938;4088;5663;5684;5700;5702;5705;7534	YWHAZ;EP300;SMAD3;AKT1;PSMC5;PSMC3;PSMA3;PSMC1;SNW1;PSEN1
R-HSA-5688426	Deubiquitination	http://reactome.org/PathwayBrowser/#/R-HSA-5688426	297	18	4.390410309864493	4.0998445998446	3.716814332976881e-7	1.8350443335383e-5	10318;2033;2099;324;4087;4088;5684;5700;5702;5705;7157;7186;7189;7416;8312;8607;890;983	ESR1;TRAF2;EP300;APC;SMAD3;TNIP1;CDK1;SMAD2;PSMC5;VDAC1;AXIN1;PSMC3;RUVBL1;PSMA3;PSMC1;TRAF6;TP53;CCNA2
R-HSA-3700989	Transcriptional Regulation by TP53	http://reactome.org/PathwayBrowser/#/R-HSA-3700989	365	20	5.395622097981617	3.706708816297857	4.048013826363217e-7	1.9430466366543442e-5	10919;1459;1616;2033;207;2353;355;3725;4869;5111;5300;6118;6908;7157;7531;7532;7533;7534;890;983	JUN;YWHAG;PCNA;YWHAH;YWHAZ;PIN1;EP300;NPM1;FOS;CSNK2A2;YWHAE;AKT1;CDK1;DAXX;EHMT2;RPA2;TBP;TP53;CCNA2;FAS
R-HSA-5663202	Diseases of signal transduction	http://reactome.org/PathwayBrowser/#/R-HSA-5663202	378	20	5.587794939827537	3.579229412562746	7.047723322717303e-7	3.21343973577894e-5	11116;1452;1499;2033;207;2099;22938;2885;2932;3164;324;4087;4088;5663;5684;5700;5702;5705;6934;8312	ESR1;GRB2;GSK3B;CTNNB1;EP300;APC;SMAD3;AKT1;SMAD2;PSMC5;TCF7L2;AXIN1;PSMC3;PSMA3;PSMC1;SNW1;NR4A1;PSEN1;CSNK1A1;FGFR1OP
R-HSA-69242	S Phase	http://reactome.org/PathwayBrowser/#/R-HSA-69242	161	13	2.3799867336302474	5.462215320910973	7.06659201155091e-7	3.21343973577894e-5	207;2932;5111;5684;5700;5702;5705;5925;6118;8697;890;9126;996	PCNA;GSK3B;AKT1;CDC23;PSMC5;PSMC3;SMC3;RB1;PSMA3;PSMC1;RPA2;CCNA2;CDC27
R-HSA-75035	Chk1/Chk2(Cds1) mediated inactivation of Cyclin B:Cdk1 complex	http://reactome.org/PathwayBrowser/#/R-HSA-75035	13	5	0.1921728418459206	26.018244575936883	7.743987749941894e-7	3.4311822645896394e-5	7531;7532;7533;7534;983	YWHAG;YWHAH;YWHAZ;YWHAE;CDK1
R-HSA-195258	RHO GTPase Effectors	http://reactome.org/PathwayBrowser/#/R-HSA-195258	316	18	4.671278309485454	3.8533349561830574	9.21397263153878e-7	3.9804361768247534e-5	10403;1499;1856;1857;2316;25;2885;3799;5347;54820;5585;5747;7531;7532;7533;7534;81565;8655	GRB2;YWHAG;YWHAH;YWHAZ;FLNA;CTNNB1;PLK1;DYNLL1;ABL1;DVL3;YWHAE;NDEL1;DVL2;NDE1;KIF5B;PTK2;NDC80;PKN1
R-HSA-2559583	Cellular Senescence	http://reactome.org/PathwayBrowser/#/R-HSA-2559583	195	14	2.8825926276888088	4.856738987508218	1.0831307707404036e-6	4.5649999313156526e-5	10919;2146;23043;2353;3725;4790;5599;5601;5925;5970;7157;8697;890;996	JUN;NFKB1;RELA;FOS;CDC23;EZH2;TNIK;EHMT2;RB1;MAPK9;TP53;CCNA2;MAPK8;CDC27
R-HSA-69481	G2/M Checkpoints	http://reactome.org/PathwayBrowser/#/R-HSA-69481	168	13	2.4834644177011276	5.234623015873016	1.1484476287737522e-6	4.725041672669152e-5	51512;5684;5700;5702;5705;6118;7157;7334;7531;7532;7533;7534;983	YWHAG;YWHAH;YWHAZ;YWHAE;UBE2N;CDK1;PSMC5;PSMC3;GTSE1;PSMA3;PSMC1;RPA2;TP53
R-HSA-1257604	PIP3 activates AKT signaling	http://reactome.org/PathwayBrowser/#/R-HSA-1257604	260	16	3.843456836918412	4.162919132149901	1.4113394934955892e-6	5.5613735772200556e-5	10273;1459;207;2099;2146;2885;2932;3164;3725;5684;5700;5702;5705;5987;7157;7189	ESR1;JUN;GRB2;TRIM27;GSK3B;CSNK2A2;AKT1;EZH2;PSMC5;STUB1;PSMC3;PSMA3;PSMC1;TRAF6;NR4A1;TP53
R-HSA-8878159	Transcriptional regulation by RUNX3	http://reactome.org/PathwayBrowser/#/R-HSA-8878159	96	10	1.4191225244006445	7.046607905982905	1.4160904941995511e-6	5.5613735772200556e-5	1499;2033;22938;4088;5684;5700;5702;5705;6934;7157	CTNNB1;EP300;SMAD3;PSMC5;TCF7L2;PSMC3;PSMA3;PSMC1;SNW1;TP53
R-HSA-8878166	Transcriptional regulation by RUNX2	http://reactome.org/PathwayBrowser/#/R-HSA-8878166	121	11	1.7886856817966454	6.1497668997669	1.6332869261503902e-6	5.751868450754457e-5	10273;207;2099;25;2932;5684;5700;5702;5705;5925;983	ESR1;GSK3B;ABL1;AKT1;CDK1;PSMC5;STUB1;PSMC3;RB1;PSMA3;PSMC1
R-HSA-176814	Activation of APC/C and APC/C:Cdc20 mediated degradation of mitotic proteins	http://reactome.org/PathwayBrowser/#/R-HSA-176814	76	9	1.1234719984838435	8.01088056680162	1.6369051265563428e-6	5.751868450754457e-5	5347;5684;5700;5702;5705;8697;890;983;996	PLK1;CDK1;CDC23;PSMC5;PSMC3;PSMA3;PSMC1;CCNA2;CDC27
R-HSA-111447	Activation of BAD and translocation to mitochondria	http://reactome.org/PathwayBrowser/#/R-HSA-111447	15	5	0.2217378944376007	22.549145299145298	1.764172615104087e-6	5.751868450754457e-5	207;7531;7532;7533;7534	YWHAG;YWHAH;YWHAZ;YWHAE;AKT1
R-HSA-4839743	phosphorylation site mutants of CTNNB1 are not targeted to the proteasome by the destruction complex	http://reactome.org/PathwayBrowser/#/R-HSA-4839743	15	5	0.2217378944376007	22.549145299145298	1.764172615104087e-6	5.751868450754457e-5	1452;1499;2932;324;8312	GSK3B;CTNNB1;APC;AXIN1;CSNK1A1
R-HSA-5339716	Misspliced GSK3beta mutants stabilize beta-catenin	http://reactome.org/PathwayBrowser/#/R-HSA-5339716	15	5	0.2217378944376007	22.549145299145298	1.764172615104087e-6	5.751868450754457e-5	1452;1499;2932;324;8312	GSK3B;CTNNB1;APC;AXIN1;CSNK1A1
R-HSA-5358747	S33 mutants of beta-catenin aren't phosphorylated	http://reactome.org/PathwayBrowser/#/R-HSA-5358747	15	5	0.2217378944376007	22.549145299145298	1.764172615104087e-6	5.751868450754457e-5	1452;1499;2932;324;8312	GSK3B;CTNNB1;APC;AXIN1;CSNK1A1
R-HSA-5358749	S37 mutants of beta-catenin aren't phosphorylated	http://reactome.org/PathwayBrowser/#/R-HSA-5358749	15	5	0.2217378944376007	22.549145299145298	1.764172615104087e-6	5.751868450754457e-5	1452;1499;2932;324;8312	GSK3B;CTNNB1;APC;AXIN1;CSNK1A1
R-HSA-5358751	S45 mutants of beta-catenin aren't phosphorylated	http://reactome.org/PathwayBrowser/#/R-HSA-5358751	15	5	0.2217378944376007	22.549145299145298	1.764172615104087e-6	5.751868450754457e-5	1452;1499;2932;324;8312	GSK3B;CTNNB1;APC;AXIN1;CSNK1A1
R-HSA-5358752	T41 mutants of beta-catenin aren't phosphorylated	http://reactome.org/PathwayBrowser/#/R-HSA-5358752	15	5	0.2217378944376007	22.549145299145298	1.764172615104087e-6	5.751868450754457e-5	1452;1499;2932;324;8312	GSK3B;CTNNB1;APC;AXIN1;CSNK1A1
R-HSA-168164	Toll Like Receptor 3 (TLR3) Cascade	http://reactome.org/PathwayBrowser/#/R-HSA-168164	99	10	1.4634701032881645	6.833074333074333	1.883080184894581e-6	6.0258565916626594e-5	10010;2353;3725;4790;5599;5601;5970;7189;7334;7335	JUN;NFKB1;RELA;TANK;FOS;UBE2N;UBE2V1;MAPK9;TRAF6;MAPK8
R-HSA-166166	MyD88-independent TLR4 cascade	http://reactome.org/PathwayBrowser/#/R-HSA-166166	100	10	1.4782526295840046	6.764743589743589	2.0660413329043337e-6	6.375213255819087e-5	10010;2353;3725;4790;5599;5601;5970;7189;7334;7335	JUN;NFKB1;RELA;TANK;FOS;UBE2N;UBE2V1;MAPK9;TRAF6;MAPK8
R-HSA-937061	TRIF(TICAM1)-mediated TLR4 signaling	http://reactome.org/PathwayBrowser/#/R-HSA-937061	100	10	1.4782526295840046	6.764743589743589	2.0660413329043337e-6	6.375213255819087e-5	10010;2353;3725;4790;5599;5601;5970;7189;7334;7335	JUN;NFKB1;RELA;TANK;FOS;UBE2N;UBE2V1;MAPK9;TRAF6;MAPK8
R-HSA-176408	Regulation of APC/C activators between G1/S and early anaphase	http://reactome.org/PathwayBrowser/#/R-HSA-176408	80	9	1.1826021036672036	7.610336538461539	2.5337046029028087e-6	7.68112553301062e-5	5347;5684;5700;5702;5705;8697;890;983;996	PLK1;CDK1;CDC23;PSMC5;PSMC3;PSMA3;PSMC1;CCNA2;CDC27
R-HSA-1280215	Cytokine Signaling in Immune system	http://reactome.org/PathwayBrowser/#/R-HSA-1280215	688	27	10.170378091537952	2.6547685599284434	2.607325944037342e-6	7.768033157407805e-5	1399;207;2316;2353;2885;3185;3725;4088;4790;5300;5566;5599;5601;5684;5700;5702;5705;5770;5970;6647;7124;7157;7186;7189;7334;7335;7534	JUN;GRB2;TRAF2;YWHAZ;PIN1;FLNA;NFKB1;RELA;SOD1;FOS;SMAD3;UBE2N;AKT1;HNRNPF;PTPN1;PSMC5;UBE2V1;PSMC3;CRKL;TNF;MAPK9;PSMA3;PSMC1;TRAF6;TP53;MAPK8;PRKACA
R-HSA-2871837	FCERI mediated NF-kB activation	http://reactome.org/PathwayBrowser/#/R-HSA-2871837	82	9	1.2121671562588838	7.424718574108818	3.1222943729369845e-6	9.144618095652727e-5	4790;5684;5700;5702;5705;5970;7189;7334;7335	NFKB1;RELA;UBE2N;PSMC5;UBE2V1;PSMC3;PSMA3;PSMC1;TRAF6
R-HSA-196299	Beta-catenin phosphorylation cascade	http://reactome.org/PathwayBrowser/#/R-HSA-196299	17	5	0.2513029470292808	19.89630467571644	3.549289313120596e-6	1.0221953221787317e-4	1452;1499;2932;324;8312	GSK3B;CTNNB1;APC;AXIN1;CSNK1A1
R-HSA-450294	MAP kinase activation	http://reactome.org/PathwayBrowser/#/R-HSA-450294	64	8	0.9460816829337629	8.455929487179487	4.181100995537257e-6	1.1405689964694155e-4	2353;3725;4790;5599;5601;7189;7334;7335	JUN;NFKB1;FOS;UBE2N;UBE2V1;MAPK9;TRAF6;MAPK8
R-HSA-168142	Toll Like Receptor 10 (TLR10) Cascade	http://reactome.org/PathwayBrowser/#/R-HSA-168142	85	9	1.2565147351464039	7.162669683257919	4.2243296165533906e-6	1.1405689964694155e-4	2353;3725;4790;5599;5601;5970;7189;7334;7335	JUN;NFKB1;RELA;FOS;UBE2N;UBE2V1;MAPK9;TRAF6;MAPK8
R-HSA-168176	Toll Like Receptor 5 (TLR5) Cascade	http://reactome.org/PathwayBrowser/#/R-HSA-168176	85	9	1.2565147351464039	7.162669683257919	4.2243296165533906e-6	1.1405689964694155e-4	2353;3725;4790;5599;5601;5970;7189;7334;7335	JUN;NFKB1;RELA;FOS;UBE2N;UBE2V1;MAPK9;TRAF6;MAPK8
R-HSA-975871	MyD88 cascade initiated on plasma membrane	http://reactome.org/PathwayBrowser/#/R-HSA-975871	85	9	1.2565147351464039	7.162669683257919	4.2243296165533906e-6	1.1405689964694155e-4	2353;3725;4790;5599;5601;5970;7189;7334;7335	JUN;NFKB1;RELA;FOS;UBE2N;UBE2V1;MAPK9;TRAF6;MAPK8
R-HSA-174143	APC/C-mediated degradation of cell cycle proteins	http://reactome.org/PathwayBrowser/#/R-HSA-174143	86	9	1.271297261442244	7.079382826475849	4.659124600014941e-6	1.2198435316402755e-4	5347;5684;5700;5702;5705;8697;890;983;996	PLK1;CDK1;CDC23;PSMC5;PSMC3;PSMA3;PSMC1;CCNA2;CDC27
R-HSA-453276	Regulation of mitotic cell cycle	http://reactome.org/PathwayBrowser/#/R-HSA-453276	86	9	1.271297261442244	7.079382826475849	4.659124600014941e-6	1.2198435316402755e-4	5347;5684;5700;5702;5705;8697;890;983;996	PLK1;CDK1;CDC23;PSMC5;PSMC3;PSMA3;PSMC1;CCNA2;CDC27
R-HSA-201688	WNT mediated activation of DVL	http://reactome.org/PathwayBrowser/#/R-HSA-201688	9	4	0.13304273666256042	30.065527065527064	5.46545831137113e-6	1.4095988003058675e-4	1454;1459;1856;1857	DVL3;CSNK2A2;CSNK1E;DVL2
R-HSA-446652	Interleukin-1 family signaling	http://reactome.org/PathwayBrowser/#/R-HSA-446652	139	11	2.0547711551217662	5.353394207710755	6.361961253142923e-6	1.6166866243280838e-4	4088;4790;5599;5684;5700;5702;5705;5970;7189;7334;7335	NFKB1;RELA;SMAD3;UBE2N;PSMC5;UBE2V1;PSMC3;PSMA3;PSMC1;TRAF6;MAPK8
R-HSA-6807070	PTEN Regulation	http://reactome.org/PathwayBrowser/#/R-HSA-6807070	140	11	2.0695536814176063	5.315155677655678	6.8175604678311075e-6	1.7073542736829208e-4	10273;1459;207;2146;3725;5684;5700;5702;5705;5987;7157	JUN;TRIM27;CSNK2A2;AKT1;EZH2;PSMC5;STUB1;PSMC3;PSMA3;PSMC1;TP53
R-HSA-8948751	Regulation of PTEN stability and activity	http://reactome.org/PathwayBrowser/#/R-HSA-8948751	69	8	1.019994314412963	7.843180973615757	7.420232727373133e-6	1.8317374504143964e-4	10273;1459;207;5684;5700;5702;5705;5987	TRIM27;CSNK2A2;AKT1;PSMC5;STUB1;PSMC3;PSMA3;PSMC1
R-HSA-5621481	C-type lectin receptors (CLRs)	http://reactome.org/PathwayBrowser/#/R-HSA-5621481	142	11	2.0991187340092865	5.240294330083063	7.814866982869262e-6	1.901984527661702e-4	2033;4790;5566;5684;5700;5702;5705;5970;7189;7334;7335	EP300;NFKB1;RELA;UBE2N;PSMC5;UBE2V1;PSMC3;PSMA3;PSMC1;TRAF6;PRKACA
R-HSA-1643685	Disease	http://reactome.org/PathwayBrowser/#/R-HSA-1643685	1054	34	15.580782715815408	2.1821753515301903	8.797646685820837e-6	2.0856504379935357e-4	11116;1213;1452;1499;2033;207;2099;22938;2801;2885;2932;3164;324;3725;4087;4088;4790;4869;54507;5566;5663;5684;5700;5702;5705;5970;6187;6188;6908;6934;7531;81622;8312;9349	ESR1;JUN;GRB2;GOLGA2;UNC93B1;GSK3B;CTNNB1;EP300;NPM1;NFKB1;RELA;APC;ADAMTSL4;SMAD3;CLTC;YWHAE;AKT1;SMAD2;PSMC5;TCF7L2;AXIN1;PSMC3;RPL23;RPS2;PSMA3;PSMC1;SNW1;NR4A1;TBP;PSEN1;CSNK1A1;FGFR1OP;RPS3;PRKACA
R-HSA-975138	TRAF6 mediated induction of NFkB and MAP kinases upon TLR7/8 or 9 activation	http://reactome.org/PathwayBrowser/#/R-HSA-975138	93	9	1.3747749455131242	6.546526054590571	8.924111377317523e-6	2.0856504379935357e-4	2353;3725;4790;5599;5601;5970;7189;7334;7335	JUN;NFKB1;RELA;FOS;UBE2N;UBE2V1;MAPK9;TRAF6;MAPK8
R-HSA-450341	Activation of the AP-1 family of transcription factors	http://reactome.org/PathwayBrowser/#/R-HSA-450341	10	4	0.14782526295840046	27.05897435897436	9.004310386639958e-6	2.0856504379935357e-4	2353;3725;5599;5601	JUN;FOS;MAPK9;MAPK8
R-HSA-4791275	Signaling by WNT in cancer	http://reactome.org/PathwayBrowser/#/R-HSA-4791275	34	6	0.5026058940585616	11.937782805429864	9.052302248235833e-6	2.0856504379935357e-4	1452;1499;2932;324;6934;8312	GSK3B;CTNNB1;APC;TCF7L2;AXIN1;CSNK1A1
R-HSA-168181	Toll Like Receptor 7/8 (TLR7/8) Cascade	http://reactome.org/PathwayBrowser/#/R-HSA-168181	94	9	1.3895574718089643	6.476882160392798	9.745759670165555e-6	2.187100351954036e-4	2353;3725;4790;5599;5601;5970;7189;7334;7335	JUN;NFKB1;RELA;FOS;UBE2N;UBE2V1;MAPK9;TRAF6;MAPK8
R-HSA-975155	MyD88 dependent cascade initiated on endosome	http://reactome.org/PathwayBrowser/#/R-HSA-975155	94	9	1.3895574718089643	6.476882160392798	9.745759670165555e-6	2.187100351954036e-4	2353;3725;4790;5599;5601;5970;7189;7334;7335	JUN;NFKB1;RELA;FOS;UBE2N;UBE2V1;MAPK9;TRAF6;MAPK8
R-HSA-174184	Cdc20:Phospho-APC/C mediated degradation of Cyclin A	http://reactome.org/PathwayBrowser/#/R-HSA-174184	72	8	1.0643418933004833	7.516381766381766	1.0231144172756501e-5	2.2379009025978776e-4	5684;5700;5702;5705;8697;890;983;996	CDK1;CDC23;PSMC5;PSMC3;PSMA3;PSMC1;CCNA2;CDC27
R-HSA-448424	Interleukin-17 signaling	http://reactome.org/PathwayBrowser/#/R-HSA-448424	72	8	1.0643418933004833	7.516381766381766	1.0231144172756501e-5	2.2379009025978776e-4	2353;3725;4790;5599;5601;7189;7334;7335	JUN;NFKB1;FOS;UBE2N;UBE2V1;MAPK9;TRAF6;MAPK8
R-HSA-166058	MyD88:MAL(TIRAP) cascade initiated on plasma membrane	http://reactome.org/PathwayBrowser/#/R-HSA-166058	95	9	1.4043399981048044	6.408704453441295	1.0631217945089588e-5	2.267993161619112e-4	2353;3725;4790;5599;5601;5970;7189;7334;7335	JUN;NFKB1;RELA;FOS;UBE2N;UBE2V1;MAPK9;TRAF6;MAPK8
R-HSA-168188	Toll Like Receptor TLR6:TLR2 Cascade	http://reactome.org/PathwayBrowser/#/R-HSA-168188	95	9	1.4043399981048044	6.408704453441295	1.0631217945089588e-5	2.267993161619112e-4	2353;3725;4790;5599;5601;5970;7189;7334;7335	JUN;NFKB1;RELA;FOS;UBE2N;UBE2V1;MAPK9;TRAF6;MAPK8
R-HSA-179419	APC:Cdc20 mediated degradation of cell cycle proteins prior to satisfation of the cell cycle checkpoint	http://reactome.org/PathwayBrowser/#/R-HSA-179419	73	8	1.0791244195963234	7.413417632595714	1.1347794273808276e-5	2.3913400616025246e-4	5684;5700;5702;5705;8697;890;983;996	CDK1;CDC23;PSMC5;PSMC3;PSMA3;PSMC1;CCNA2;CDC27
R-HSA-453279	Mitotic G1-G1/S phases	http://reactome.org/PathwayBrowser/#/R-HSA-453279	149	11	2.2025964180801667	4.9941060058509725	1.2376788604218092e-5	2.5767579166372125e-4	207;25;5111;5684;5700;5702;5705;5925;6118;890;983	PCNA;ABL1;AKT1;CDK1;PSMC5;PSMC3;RB1;PSMA3;PSMC1;RPA2;CCNA2
R-HSA-168138	Toll Like Receptor 9 (TLR9) Cascade	http://reactome.org/PathwayBrowser/#/R-HSA-168138	98	9	1.4486875769923244	6.212519623233909	1.3711625902690372e-5	2.6854900632429236e-4	2353;3725;4790;5599;5601;5970;7189;7334;7335	JUN;NFKB1;RELA;FOS;UBE2N;UBE2V1;MAPK9;TRAF6;MAPK8
R-HSA-202424	Downstream TCR signaling	http://reactome.org/PathwayBrowser/#/R-HSA-202424	98	9	1.4486875769923244	6.212519623233909	1.3711625902690372e-5	2.6854900632429236e-4	4790;5684;5700;5702;5705;5970;7189;7334;7335	NFKB1;RELA;UBE2N;PSMC5;UBE2V1;PSMC3;PSMA3;PSMC1;TRAF6
R-HSA-168179	Toll Like Receptor TLR1:TLR2 Cascade	http://reactome.org/PathwayBrowser/#/R-HSA-168179	98	9	1.4486875769923244	6.212519623233909	1.3711625902690372e-5	2.6854900632429236e-4	2353;3725;4790;5599;5601;5970;7189;7334;7335	JUN;NFKB1;RELA;FOS;UBE2N;UBE2V1;MAPK9;TRAF6;MAPK8
R-HSA-181438	Toll Like Receptor 2 (TLR2) Cascade	http://reactome.org/PathwayBrowser/#/R-HSA-181438	98	9	1.4486875769923244	6.212519623233909	1.3711625902690372e-5	2.6854900632429236e-4	2353;3725;4790;5599;5601;5970;7189;7334;7335	JUN;NFKB1;RELA;FOS;UBE2N;UBE2V1;MAPK9;TRAF6;MAPK8
R-HSA-176409	APC/C:Cdc20 mediated degradation of mitotic proteins	http://reactome.org/PathwayBrowser/#/R-HSA-176409	75	8	1.1086894721880034	7.2157264957264955	1.3891297758972243e-5	2.6854900632429236e-4	5684;5700;5702;5705;8697;890;983;996	CDK1;CDC23;PSMC5;PSMC3;PSMA3;PSMC1;CCNA2;CDC27
R-HSA-8852276	The role of GTSE1 in G2/M progression after G2 checkpoint	http://reactome.org/PathwayBrowser/#/R-HSA-8852276	75	8	1.1086894721880034	7.2157264957264955	1.3891297758972243e-5	2.6854900632429236e-4	51512;5347;5684;5700;5702;5705;7157;983	PLK1;CDK1;PSMC5;PSMC3;GTSE1;PSMA3;PSMC1;TP53
R-HSA-193692	Regulated proteolysis of p75NTR	http://reactome.org/PathwayBrowser/#/R-HSA-193692	11	4	0.1626077892542405	24.5990675990676	1.398692741272356e-5	2.6854900632429236e-4	4790;5663;5970;7189	NFKB1;RELA;TRAF6;PSEN1
R-HSA-5607764	CLEC7A (Dectin-1) signaling	http://reactome.org/PathwayBrowser/#/R-HSA-5607764	101	9	1.4930351558798447	6.027989337395278	1.7522905907618735e-5	3.3047686522530076e-4	4790;5684;5700;5702;5705;5970;7189;7334;7335	NFKB1;RELA;UBE2N;PSMC5;UBE2V1;PSMC3;PSMA3;PSMC1;TRAF6
R-HSA-5689896	Ovarian tumor domain proteases	http://reactome.org/PathwayBrowser/#/R-HSA-5689896	38	6	0.5617359992419217	10.681174089068826	1.7696755630236538e-5	3.3047686522530076e-4	10318;2099;324;7157;7189;983	ESR1;APC;TNIP1;CDK1;TRAF6;TP53
R-HSA-450321	JNK (c-Jun kinases) phosphorylation and activation mediated by activated human TAK1	http://reactome.org/PathwayBrowser/#/R-HSA-450321	23	5	0.3399981048043211	14.705964325529541	1.7964454804619834e-5	3.3047686522530076e-4	5599;5601;7189;7334;7335	UBE2N;UBE2V1;MAPK9;TRAF6;MAPK8
R-HSA-168898	Toll-like Receptor Cascades	http://reactome.org/PathwayBrowser/#/R-HSA-168898	155	11	2.2912915758552073	4.800785773366418	1.79773294740615e-5	3.3047686522530076e-4	10010;2353;3725;4790;5599;5601;5970;7189;7334;7335;81622	JUN;UNC93B1;NFKB1;RELA;TANK;FOS;UBE2N;UBE2V1;MAPK9;TRAF6;MAPK8
R-HSA-9020702	Interleukin-1 signaling	http://reactome.org/PathwayBrowser/#/R-HSA-9020702	103	9	1.5226002084715247	5.910941000746826	2.0536334197407413e-5	3.735451104538948e-4	4790;5684;5700;5702;5705;5970;7189;7334;7335	NFKB1;RELA;UBE2N;PSMC5;UBE2V1;PSMC3;PSMA3;PSMC1;TRAF6
R-HSA-2467813	Separation of Sister Chromatids	http://reactome.org/PathwayBrowser/#/R-HSA-2467813	188	12	2.7791149436179285	4.317921440261866	2.1623284557570344e-5	3.878271531114821e-4	10403;5347;54820;5684;5700;5702;5705;81565;8655;8697;9126;996	PLK1;DYNLL1;NDEL1;CDC23;PSMC5;PSMC3;NDE1;SMC3;PSMA3;PSMC1;CDC27;NDC80
R-HSA-166016	Toll Like Receptor 4 (TLR4) Cascade	http://reactome.org/PathwayBrowser/#/R-HSA-166016	130	10	1.921728418459206	5.203648915187376	2.177038996054037e-5	3.878271531114821e-4	10010;2353;3725;4790;5599;5601;5970;7189;7334;7335	JUN;NFKB1;RELA;TANK;FOS;UBE2N;UBE2V1;MAPK9;TRAF6;MAPK8
R-HSA-5689880	Ub-specific processing proteases	http://reactome.org/PathwayBrowser/#/R-HSA-5689880	220	13	3.25215578508481	3.9973484848484846	2.2158740323963144e-5	3.9071738040620725e-4	4087;4088;5684;5700;5702;5705;7157;7186;7189;7416;8312;8607;890	TRAF2;SMAD3;SMAD2;PSMC5;VDAC1;AXIN1;PSMC3;RUVBL1;PSMA3;PSMC1;TRAF6;TP53;CCNA2
R-HSA-69206	G1/S Transition	http://reactome.org/PathwayBrowser/#/R-HSA-69206	131	10	1.936510944755046	5.163926404384419	2.3274092195491036e-5	4.062387001394799e-4	207;5111;5684;5700;5702;5705;5925;6118;890;983	PCNA;AKT1;CDK1;PSMC5;PSMC3;RB1;PSMA3;PSMC1;RPA2;CCNA2
R-HSA-5633007	Regulation of TP53 Activity	http://reactome.org/PathwayBrowser/#/R-HSA-5633007	160	11	2.3652042073344073	4.650761217948718	2.4207559288114133e-5	4.1830662449861224e-4	10919;1459;1616;2033;207;5300;6118;6908;7157;890;983	PIN1;EP300;CSNK2A2;AKT1;CDK1;DAXX;EHMT2;RPA2;TBP;TP53;CCNA2
